# Supplementary material for: Metabolic Adaptation and Potential Regulatory Mechanisms of Longissimus Dorsi-Derived Skeletal Muscle Satellite Cells from Hu Sheep Under Insulin Induction
Source: Animals (Basel). 2026 Jun 24;16(13):1954. doi: 10.3390/ani16131954 (PMC13359524; doi:10.3390/ani16131954)
Supplement: Supplementary file 1 [file animals-16-01954-s001.zip]

Archive with 3 entries (3 files):
- Table S1. lncRNA-mRNA pairs.xlsx
- Table S2. ceRNA pairs.xlsx
- Table S3. The finally screened ceRNA pairs.xlsx
