# Supplementary material for: Metabolic Adaptation and Potential Regulatory Mechanisms of Longissimus Dorsi-Derived Skeletal Muscle Satellite Cells from Hu Sheep Under Insulin Induction
Source: Animals (Basel). 2026 Jun 24;16(13):1954. doi: 10.3390/ani16131954 (PMC13359524; doi:10.3390/ani16131954)
Supplement: Supplementary file 1 [file animals-16-01954-s001.zip › Table S1. lncRNA-mRNA pairs.xlsx]

## Sheet: table
lncRNA_id	GeneID	cor	p_value	lnc-GeneID				lnc-Symbol	lnc-Description	Symbol	Description	KEGG_A_class	KEGG_B_class	Pathway	K_ID	GO Component	GO Function	GO Process	TF_family
MSTRG.10273.1	R6Z07_000976	-0.959572	7.9463E-7	R6Z07_009032				--	--	FDPS	KAI4548898.1 taxid=230172 hypothetical protein MG293_001228 [Ovis ammon polii]	Metabolism;Human Diseases;Human Diseases;Metabolism	Global and overview maps;Infectious disease: viral;Infectious disease: viral;Metabolism of terpenoids and polyketides	ko01100//Metabolic pathways;ko05166//Human T-cell leukemia virus 1 infection;ko05164//Influenza A;ko00900//Terpenoid backbone biosynthesis	K00787;K00787;K00787;K00787	GO:0005575//cellular_component;GO:0005622//intracellular anatomical structure;GO:0005634//nucleus;GO:0005654//nucleoplasm;GO:0005737//cytoplasm;GO:0005739//mitochondrion;GO:0005759//mitochondrial matrix;GO:0005777//peroxisome;GO:0005783//endoplasmic reticulum;GO:0005829//cytosol;GO:0012505//endomembrane system;GO:0031974//membrane-enclosed lumen;GO:0031981//nuclear lumen;GO:0042579//microbody;GO:…	GO:0000010//trans-hexaprenyltranstransferase activity;GO:0003674//molecular_function;GO:0003824//catalytic activity;GO:0004161//dimethylallyltranstransferase activity;GO:0004337//geranyltranstransferase activity;GO:0004659//prenyltransferase activity;GO:0005488//binding;GO:0016740//transferase activity;GO:0016765//transferase activity, transferring alkyl or aryl (other than methyl) groups;GO:0043…	GO:0000003//reproduction;GO:0001558//regulation of cell growth;GO:0006066//alcohol metabolic process;GO:0006629//lipid metabolic process;GO:0006644//phospholipid metabolic process;GO:0006694//steroid biosynthetic process;GO:0006695//cholesterol biosynthetic process;GO:0006696//ergosterol biosynthetic process;GO:0006720//isoprenoid metabolic process;GO:0006721//terpenoid metabolic process;GO:00067…	--
MSTRG.10869.1	R6Z07_000976	-0.955178	1.3212E-6	MSTRG.10869				--	--	FDPS	KAI4548898.1 taxid=230172 hypothetical protein MG293_001228 [Ovis ammon polii]	Metabolism;Human Diseases;Human Diseases;Metabolism	Global and overview maps;Infectious disease: viral;Infectious disease: viral;Metabolism of terpenoids and polyketides	ko01100//Metabolic pathways;ko05166//Human T-cell leukemia virus 1 infection;ko05164//Influenza A;ko00900//Terpenoid backbone biosynthesis	K00787;K00787;K00787;K00787	GO:0005575//cellular_component;GO:0005622//intracellular anatomical structure;GO:0005634//nucleus;GO:0005654//nucleoplasm;GO:0005737//cytoplasm;GO:0005739//mitochondrion;GO:0005759//mitochondrial matrix;GO:0005777//peroxisome;GO:0005783//endoplasmic reticulum;GO:0005829//cytosol;GO:0012505//endomembrane system;GO:0031974//membrane-enclosed lumen;GO:0031981//nuclear lumen;GO:0042579//microbody;GO:…	GO:0000010//trans-hexaprenyltranstransferase activity;GO:0003674//molecular_function;GO:0003824//catalytic activity;GO:0004161//dimethylallyltranstransferase activity;GO:0004337//geranyltranstransferase activity;GO:0004659//prenyltransferase activity;GO:0005488//binding;GO:0016740//transferase activity;GO:0016765//transferase activity, transferring alkyl or aryl (other than methyl) groups;GO:0043…	GO:0000003//reproduction;GO:0001558//regulation of cell growth;GO:0006066//alcohol metabolic process;GO:0006629//lipid metabolic process;GO:0006644//phospholipid metabolic process;GO:0006694//steroid biosynthetic process;GO:0006695//cholesterol biosynthetic process;GO:0006696//ergosterol biosynthetic process;GO:0006720//isoprenoid metabolic process;GO:0006721//terpenoid metabolic process;GO:00067…	--
MSTRG.10941.1	R6Z07_000976	-0.991623	3.2042E-10	R6Z07_009673				--	--	FDPS	KAI4548898.1 taxid=230172 hypothetical protein MG293_001228 [Ovis ammon polii]	Metabolism;Human Diseases;Human Diseases;Metabolism	Global and overview maps;Infectious disease: viral;Infectious disease: viral;Metabolism of terpenoids and polyketides	ko01100//Metabolic pathways;ko05166//Human T-cell leukemia virus 1 infection;ko05164//Influenza A;ko00900//Terpenoid backbone biosynthesis	K00787;K00787;K00787;K00787	GO:0005575//cellular_component;GO:0005622//intracellular anatomical structure;GO:0005634//nucleus;GO:0005654//nucleoplasm;GO:0005737//cytoplasm;GO:0005739//mitochondrion;GO:0005759//mitochondrial matrix;GO:0005777//peroxisome;GO:0005783//endoplasmic reticulum;GO:0005829//cytosol;GO:0012505//endomembrane system;GO:0031974//membrane-enclosed lumen;GO:0031981//nuclear lumen;GO:0042579//microbody;GO:…	GO:0000010//trans-hexaprenyltranstransferase activity;GO:0003674//molecular_function;GO:0003824//catalytic activity;GO:0004161//dimethylallyltranstransferase activity;GO:0004337//geranyltranstransferase activity;GO:0004659//prenyltransferase activity;GO:0005488//binding;GO:0016740//transferase activity;GO:0016765//transferase activity, transferring alkyl or aryl (other than methyl) groups;GO:0043…	GO:0000003//reproduction;GO:0001558//regulation of cell growth;GO:0006066//alcohol metabolic process;GO:0006629//lipid metabolic process;GO:0006644//phospholipid metabolic process;GO:0006694//steroid biosynthetic process;GO:0006695//cholesterol biosynthetic process;GO:0006696//ergosterol biosynthetic process;GO:0006720//isoprenoid metabolic process;GO:0006721//terpenoid metabolic process;GO:00067…	--
MSTRG.10985.1	R6Z07_000976	-0.963385	4.8739E-7	MSTRG.10985				--	--	FDPS	KAI4548898.1 taxid=230172 hypothetical protein MG293_001228 [Ovis ammon polii]	Metabolism;Human Diseases;Human Diseases;Metabolism	Global and overview maps;Infectious disease: viral;Infectious disease: viral;Metabolism of terpenoids and polyketides	ko01100//Metabolic pathways;ko05166//Human T-cell leukemia virus 1 infection;ko05164//Influenza A;ko00900//Terpenoid backbone biosynthesis	K00787;K00787;K00787;K00787	GO:0005575//cellular_component;GO:0005622//intracellular anatomical structure;GO:0005634//nucleus;GO:0005654//nucleoplasm;GO:0005737//cytoplasm;GO:0005739//mitochondrion;GO:0005759//mitochondrial matrix;GO:0005777//peroxisome;GO:0005783//endoplasmic reticulum;GO:0005829//cytosol;GO:0012505//endomembrane system;GO:0031974//membrane-enclosed lumen;GO:0031981//nuclear lumen;GO:0042579//microbody;GO:…	GO:0000010//trans-hexaprenyltranstransferase activity;GO:0003674//molecular_function;GO:0003824//catalytic activity;GO:0004161//dimethylallyltranstransferase activity;GO:0004337//geranyltranstransferase activity;GO:0004659//prenyltransferase activity;GO:0005488//binding;GO:0016740//transferase activity;GO:0016765//transferase activity, transferring alkyl or aryl (other than methyl) groups;GO:0043…	GO:0000003//reproduction;GO:0001558//regulation of cell growth;GO:0006066//alcohol metabolic process;GO:0006629//lipid metabolic process;GO:0006644//phospholipid metabolic process;GO:0006694//steroid biosynthetic process;GO:0006695//cholesterol biosynthetic process;GO:0006696//ergosterol biosynthetic process;GO:0006720//isoprenoid metabolic process;GO:0006721//terpenoid metabolic process;GO:00067…	--
MSTRG.11549.1	R6Z07_000976	-0.966174	3.2949E-7	MSTRG.11549				--	--	FDPS	KAI4548898.1 taxid=230172 hypothetical protein MG293_001228 [Ovis ammon polii]	Metabolism;Human Diseases;Human Diseases;Metabolism	Global and overview maps;Infectious disease: viral;Infectious disease: viral;Metabolism of terpenoids and polyketides	ko01100//Metabolic pathways;ko05166//Human T-cell leukemia virus 1 infection;ko05164//Influenza A;ko00900//Terpenoid backbone biosynthesis	K00787;K00787;K00787;K00787	GO:0005575//cellular_component;GO:0005622//intracellular anatomical structure;GO:0005634//nucleus;GO:0005654//nucleoplasm;GO:0005737//cytoplasm;GO:0005739//mitochondrion;GO:0005759//mitochondrial matrix;GO:0005777//peroxisome;GO:0005783//endoplasmic reticulum;GO:0005829//cytosol;GO:0012505//endomembrane system;GO:0031974//membrane-enclosed lumen;GO:0031981//nuclear lumen;GO:0042579//microbody;GO:…	GO:0000010//trans-hexaprenyltranstransferase activity;GO:0003674//molecular_function;GO:0003824//catalytic activity;GO:0004161//dimethylallyltranstransferase activity;GO:0004337//geranyltranstransferase activity;GO:0004659//prenyltransferase activity;GO:0005488//binding;GO:0016740//transferase activity;GO:0016765//transferase activity, transferring alkyl or aryl (other than methyl) groups;GO:0043…	GO:0000003//reproduction;GO:0001558//regulation of cell growth;GO:0006066//alcohol metabolic process;GO:0006629//lipid metabolic process;GO:0006644//phospholipid metabolic process;GO:0006694//steroid biosynthetic process;GO:0006695//cholesterol biosynthetic process;GO:0006696//ergosterol biosynthetic process;GO:0006720//isoprenoid metabolic process;GO:0006721//terpenoid metabolic process;GO:00067…	--
MSTRG.1168.1	R6Z07_000976	-0.950455	2.1629E-6	R6Z07_001069				--	--	FDPS	KAI4548898.1 taxid=230172 hypothetical protein MG293_001228 [Ovis ammon polii]	Metabolism;Human Diseases;Human Diseases;Metabolism	Global and overview maps;Infectious disease: viral;Infectious disease: viral;Metabolism of terpenoids and polyketides	ko01100//Metabolic pathways;ko05166//Human T-cell leukemia virus 1 infection;ko05164//Influenza A;ko00900//Terpenoid backbone biosynthesis	K00787;K00787;K00787;K00787	GO:0005575//cellular_component;GO:0005622//intracellular anatomical structure;GO:0005634//nucleus;GO:0005654//nucleoplasm;GO:0005737//cytoplasm;GO:0005739//mitochondrion;GO:0005759//mitochondrial matrix;GO:0005777//peroxisome;GO:0005783//endoplasmic reticulum;GO:0005829//cytosol;GO:0012505//endomembrane system;GO:0031974//membrane-enclosed lumen;GO:0031981//nuclear lumen;GO:0042579//microbody;GO:…	GO:0000010//trans-hexaprenyltranstransferase activity;GO:0003674//molecular_function;GO:0003824//catalytic activity;GO:0004161//dimethylallyltranstransferase activity;GO:0004337//geranyltranstransferase activity;GO:0004659//prenyltransferase activity;GO:0005488//binding;GO:0016740//transferase activity;GO:0016765//transferase activity, transferring alkyl or aryl (other than methyl) groups;GO:0043…	GO:0000003//reproduction;GO:0001558//regulation of cell growth;GO:0006066//alcohol metabolic process;GO:0006629//lipid metabolic process;GO:0006644//phospholipid metabolic process;GO:0006694//steroid biosynthetic process;GO:0006695//cholesterol biosynthetic process;GO:0006696//ergosterol biosynthetic process;GO:0006720//isoprenoid metabolic process;GO:0006721//terpenoid metabolic process;GO:00067…	--
MSTRG.11938.1	R6Z07_000976	-0.961638	6.1347E-7	MSTRG.11938				--	--	FDPS	KAI4548898.1 taxid=230172 hypothetical protein MG293_001228 [Ovis ammon polii]	Metabolism;Human Diseases;Human Diseases;Metabolism	Global and overview maps;Infectious disease: viral;Infectious disease: viral;Metabolism of terpenoids and polyketides	ko01100//Metabolic pathways;ko05166//Human T-cell leukemia virus 1 infection;ko05164//Influenza A;ko00900//Terpenoid backbone biosynthesis	K00787;K00787;K00787;K00787	GO:0005575//cellular_component;GO:0005622//intracellular anatomical structure;GO:0005634//nucleus;GO:0005654//nucleoplasm;GO:0005737//cytoplasm;GO:0005739//mitochondrion;GO:0005759//mitochondrial matrix;GO:0005777//peroxisome;GO:0005783//endoplasmic reticulum;GO:0005829//cytosol;GO:0012505//endomembrane system;GO:0031974//membrane-enclosed lumen;GO:0031981//nuclear lumen;GO:0042579//microbody;GO:…	GO:0000010//trans-hexaprenyltranstransferase activity;GO:0003674//molecular_function;GO:0003824//catalytic activity;GO:0004161//dimethylallyltranstransferase activity;GO:0004337//geranyltranstransferase activity;GO:0004659//prenyltransferase activity;GO:0005488//binding;GO:0016740//transferase activity;GO:0016765//transferase activity, transferring alkyl or aryl (other than methyl) groups;GO:0043…	GO:0000003//reproduction;GO:0001558//regulation of cell growth;GO:0006066//alcohol metabolic process;GO:0006629//lipid metabolic process;GO:0006644//phospholipid metabolic process;GO:0006694//steroid biosynthetic process;GO:0006695//cholesterol biosynthetic process;GO:0006696//ergosterol biosynthetic process;GO:0006720//isoprenoid metabolic process;GO:0006721//terpenoid metabolic process;GO:00067…	--
MSTRG.12312.2	R6Z07_000976	-0.971199	1.4871E-7	R6Z07_010830				--	--	FDPS	KAI4548898.1 taxid=230172 hypothetical protein MG293_001228 [Ovis ammon polii]	Metabolism;Human Diseases;Human Diseases;Metabolism	Global and overview maps;Infectious disease: viral;Infectious disease: viral;Metabolism of terpenoids and polyketides	ko01100//Metabolic pathways;ko05166//Human T-cell leukemia virus 1 infection;ko05164//Influenza A;ko00900//Terpenoid backbone biosynthesis	K00787;K00787;K00787;K00787	GO:0005575//cellular_component;GO:0005622//intracellular anatomical structure;GO:0005634//nucleus;GO:0005654//nucleoplasm;GO:0005737//cytoplasm;GO:0005739//mitochondrion;GO:0005759//mitochondrial matrix;GO:0005777//peroxisome;GO:0005783//endoplasmic reticulum;GO:0005829//cytosol;GO:0012505//endomembrane system;GO:0031974//membrane-enclosed lumen;GO:0031981//nuclear lumen;GO:0042579//microbody;GO:…	GO:0000010//trans-hexaprenyltranstransferase activity;GO:0003674//molecular_function;GO:0003824//catalytic activity;GO:0004161//dimethylallyltranstransferase activity;GO:0004337//geranyltranstransferase activity;GO:0004659//prenyltransferase activity;GO:0005488//binding;GO:0016740//transferase activity;GO:0016765//transferase activity, transferring alkyl or aryl (other than methyl) groups;GO:0043…	GO:0000003//reproduction;GO:0001558//regulation of cell growth;GO:0006066//alcohol metabolic process;GO:0006629//lipid metabolic process;GO:0006644//phospholipid metabolic process;GO:0006694//steroid biosynthetic process;GO:0006695//cholesterol biosynthetic process;GO:0006696//ergosterol biosynthetic process;GO:0006720//isoprenoid metabolic process;GO:0006721//terpenoid metabolic process;GO:00067…	--
MSTRG.1242.1	R6Z07_000976	-0.975863	6.1966E-8	R6Z07_001166				--	--	FDPS	KAI4548898.1 taxid=230172 hypothetical protein MG293_001228 [Ovis ammon polii]	Metabolism;Human Diseases;Human Diseases;Metabolism	Global and overview maps;Infectious disease: viral;Infectious disease: viral;Metabolism of terpenoids and polyketides	ko01100//Metabolic pathways;ko05166//Human T-cell leukemia virus 1 infection;ko05164//Influenza A;ko00900//Terpenoid backbone biosynthesis	K00787;K00787;K00787;K00787	GO:0005575//cellular_component;GO:0005622//intracellular anatomical structure;GO:0005634//nucleus;GO:0005654//nucleoplasm;GO:0005737//cytoplasm;GO:0005739//mitochondrion;GO:0005759//mitochondrial matrix;GO:0005777//peroxisome;GO:0005783//endoplasmic reticulum;GO:0005829//cytosol;GO:0012505//endomembrane system;GO:0031974//membrane-enclosed lumen;GO:0031981//nuclear lumen;GO:0042579//microbody;GO:…	GO:0000010//trans-hexaprenyltranstransferase activity;GO:0003674//molecular_function;GO:0003824//catalytic activity;GO:0004161//dimethylallyltranstransferase activity;GO:0004337//geranyltranstransferase activity;GO:0004659//prenyltransferase activity;GO:0005488//binding;GO:0016740//transferase activity;GO:0016765//transferase activity, transferring alkyl or aryl (other than methyl) groups;GO:0043…	GO:0000003//reproduction;GO:0001558//regulation of cell growth;GO:0006066//alcohol metabolic process;GO:0006629//lipid metabolic process;GO:0006644//phospholipid metabolic process;GO:0006694//steroid biosynthetic process;GO:0006695//cholesterol biosynthetic process;GO:0006696//ergosterol biosynthetic process;GO:0006720//isoprenoid metabolic process;GO:0006721//terpenoid metabolic process;GO:00067…	--
MSTRG.12422.2	R6Z07_000976	-0.978671	3.3543E-8	R6Z07_010938				--	--	FDPS	KAI4548898.1 taxid=230172 hypothetical protein MG293_001228 [Ovis ammon polii]	Metabolism;Human Diseases;Human Diseases;Metabolism	Global and overview maps;Infectious disease: viral;Infectious disease: viral;Metabolism of terpenoids and polyketides	ko01100//Metabolic pathways;ko05166//Human T-cell leukemia virus 1 infection;ko05164//Influenza A;ko00900//Terpenoid backbone biosynthesis	K00787;K00787;K00787;K00787	GO:0005575//cellular_component;GO:0005622//intracellular anatomical structure;GO:0005634//nucleus;GO:0005654//nucleoplasm;GO:0005737//cytoplasm;GO:0005739//mitochondrion;GO:0005759//mitochondrial matrix;GO:0005777//peroxisome;GO:0005783//endoplasmic reticulum;GO:0005829//cytosol;GO:0012505//endomembrane system;GO:0031974//membrane-enclosed lumen;GO:0031981//nuclear lumen;GO:0042579//microbody;GO:…	GO:0000010//trans-hexaprenyltranstransferase activity;GO:0003674//molecular_function;GO:0003824//catalytic activity;GO:0004161//dimethylallyltranstransferase activity;GO:0004337//geranyltranstransferase activity;GO:0004659//prenyltransferase activity;GO:0005488//binding;GO:0016740//transferase activity;GO:0016765//transferase activity, transferring alkyl or aryl (other than methyl) groups;GO:0043…	GO:0000003//reproduction;GO:0001558//regulation of cell growth;GO:0006066//alcohol metabolic process;GO:0006629//lipid metabolic process;GO:0006644//phospholipid metabolic process;GO:0006694//steroid biosynthetic process;GO:0006695//cholesterol biosynthetic process;GO:0006696//ergosterol biosynthetic process;GO:0006720//isoprenoid metabolic process;GO:0006721//terpenoid metabolic process;GO:00067…	--
MSTRG.13222.1	R6Z07_000976	-0.965994	3.3828E-7	MSTRG.13222				--	--	FDPS	KAI4548898.1 taxid=230172 hypothetical protein MG293_001228 [Ovis ammon polii]	Metabolism;Human Diseases;Human Diseases;Metabolism	Global and overview maps;Infectious disease: viral;Infectious disease: viral;Metabolism of terpenoids and polyketides	ko01100//Metabolic pathways;ko05166//Human T-cell leukemia virus 1 infection;ko05164//Influenza A;ko00900//Terpenoid backbone biosynthesis	K00787;K00787;K00787;K00787	GO:0005575//cellular_component;GO:0005622//intracellular anatomical structure;GO:0005634//nucleus;GO:0005654//nucleoplasm;GO:0005737//cytoplasm;GO:0005739//mitochondrion;GO:0005759//mitochondrial matrix;GO:0005777//peroxisome;GO:0005783//endoplasmic reticulum;GO:0005829//cytosol;GO:0012505//endomembrane system;GO:0031974//membrane-enclosed lumen;GO:0031981//nuclear lumen;GO:0042579//microbody;GO:…	GO:0000010//trans-hexaprenyltranstransferase activity;GO:0003674//molecular_function;GO:0003824//catalytic activity;GO:0004161//dimethylallyltranstransferase activity;GO:0004337//geranyltranstransferase activity;GO:0004659//prenyltransferase activity;GO:0005488//binding;GO:0016740//transferase activity;GO:0016765//transferase activity, transferring alkyl or aryl (other than methyl) groups;GO:0043…	GO:0000003//reproduction;GO:0001558//regulation of cell growth;GO:0006066//alcohol metabolic process;GO:0006629//lipid metabolic process;GO:0006644//phospholipid metabolic process;GO:0006694//steroid biosynthetic process;GO:0006695//cholesterol biosynthetic process;GO:0006696//ergosterol biosynthetic process;GO:0006720//isoprenoid metabolic process;GO:0006721//terpenoid metabolic process;GO:00067…	--
MSTRG.13246.1	R6Z07_000976	-0.959882	7.6503E-7	MSTRG.13246				--	--	FDPS	KAI4548898.1 taxid=230172 hypothetical protein MG293_001228 [Ovis ammon polii]	Metabolism;Human Diseases;Human Diseases;Metabolism	Global and overview maps;Infectious disease: viral;Infectious disease: viral;Metabolism of terpenoids and polyketides	ko01100//Metabolic pathways;ko05166//Human T-cell leukemia virus 1 infection;ko05164//Influenza A;ko00900//Terpenoid backbone biosynthesis	K00787;K00787;K00787;K00787	GO:0005575//cellular_component;GO:0005622//intracellular anatomical structure;GO:0005634//nucleus;GO:0005654//nucleoplasm;GO:0005737//cytoplasm;GO:0005739//mitochondrion;GO:0005759//mitochondrial matrix;GO:0005777//peroxisome;GO:0005783//endoplasmic reticulum;GO:0005829//cytosol;GO:0012505//endomembrane system;GO:0031974//membrane-enclosed lumen;GO:0031981//nuclear lumen;GO:0042579//microbody;GO:…	GO:0000010//trans-hexaprenyltranstransferase activity;GO:0003674//molecular_function;GO:0003824//catalytic activity;GO:0004161//dimethylallyltranstransferase activity;GO:0004337//geranyltranstransferase activity;GO:0004659//prenyltransferase activity;GO:0005488//binding;GO:0016740//transferase activity;GO:0016765//transferase activity, transferring alkyl or aryl (other than methyl) groups;GO:0043…	GO:0000003//reproduction;GO:0001558//regulation of cell growth;GO:0006066//alcohol metabolic process;GO:0006629//lipid metabolic process;GO:0006644//phospholipid metabolic process;GO:0006694//steroid biosynthetic process;GO:0006695//cholesterol biosynthetic process;GO:0006696//ergosterol biosynthetic process;GO:0006720//isoprenoid metabolic process;GO:0006721//terpenoid metabolic process;GO:00067…	--
MSTRG.13248.1	R6Z07_000976	-0.960068	7.4766E-7	R6Z07_011713				--	--	FDPS	KAI4548898.1 taxid=230172 hypothetical protein MG293_001228 [Ovis ammon polii]	Metabolism;Human Diseases;Human Diseases;Metabolism	Global and overview maps;Infectious disease: viral;Infectious disease: viral;Metabolism of terpenoids and polyketides	ko01100//Metabolic pathways;ko05166//Human T-cell leukemia virus 1 infection;ko05164//Influenza A;ko00900//Terpenoid backbone biosynthesis	K00787;K00787;K00787;K00787	GO:0005575//cellular_component;GO:0005622//intracellular anatomical structure;GO:0005634//nucleus;GO:0005654//nucleoplasm;GO:0005737//cytoplasm;GO:0005739//mitochondrion;GO:0005759//mitochondrial matrix;GO:0005777//peroxisome;GO:0005783//endoplasmic reticulum;GO:0005829//cytosol;GO:0012505//endomembrane system;GO:0031974//membrane-enclosed lumen;GO:0031981//nuclear lumen;GO:0042579//microbody;GO:…	GO:0000010//trans-hexaprenyltranstransferase activity;GO:0003674//molecular_function;GO:0003824//catalytic activity;GO:0004161//dimethylallyltranstransferase activity;GO:0004337//geranyltranstransferase activity;GO:0004659//prenyltransferase activity;GO:0005488//binding;GO:0016740//transferase activity;GO:0016765//transferase activity, transferring alkyl or aryl (other than methyl) groups;GO:0043…	GO:0000003//reproduction;GO:0001558//regulation of cell growth;GO:0006066//alcohol metabolic process;GO:0006629//lipid metabolic process;GO:0006644//phospholipid metabolic process;GO:0006694//steroid biosynthetic process;GO:0006695//cholesterol biosynthetic process;GO:0006696//ergosterol biosynthetic process;GO:0006720//isoprenoid metabolic process;GO:0006721//terpenoid metabolic process;GO:00067…	--
MSTRG.13269.1	R6Z07_000976	-0.957483	1.0186E-6	MSTRG.13269				--	--	FDPS	KAI4548898.1 taxid=230172 hypothetical protein MG293_001228 [Ovis ammon polii]	Metabolism;Human Diseases;Human Diseases;Metabolism	Global and overview maps;Infectious disease: viral;Infectious disease: viral;Metabolism of terpenoids and polyketides	ko01100//Metabolic pathways;ko05166//Human T-cell leukemia virus 1 infection;ko05164//Influenza A;ko00900//Terpenoid backbone biosynthesis	K00787;K00787;K00787;K00787	GO:0005575//cellular_component;GO:0005622//intracellular anatomical structure;GO:0005634//nucleus;GO:0005654//nucleoplasm;GO:0005737//cytoplasm;GO:0005739//mitochondrion;GO:0005759//mitochondrial matrix;GO:0005777//peroxisome;GO:0005783//endoplasmic reticulum;GO:0005829//cytosol;GO:0012505//endomembrane system;GO:0031974//membrane-enclosed lumen;GO:0031981//nuclear lumen;GO:0042579//microbody;GO:…	GO:0000010//trans-hexaprenyltranstransferase activity;GO:0003674//molecular_function;GO:0003824//catalytic activity;GO:0004161//dimethylallyltranstransferase activity;GO:0004337//geranyltranstransferase activity;GO:0004659//prenyltransferase activity;GO:0005488//binding;GO:0016740//transferase activity;GO:0016765//transferase activity, transferring alkyl or aryl (other than methyl) groups;GO:0043…	GO:0000003//reproduction;GO:0001558//regulation of cell growth;GO:0006066//alcohol metabolic process;GO:0006629//lipid metabolic process;GO:0006644//phospholipid metabolic process;GO:0006694//steroid biosynthetic process;GO:0006695//cholesterol biosynthetic process;GO:0006696//ergosterol biosynthetic process;GO:0006720//isoprenoid metabolic process;GO:0006721//terpenoid metabolic process;GO:00067…	--
MSTRG.13356.2	R6Z07_000976	-0.960164	7.3892E-7	R6Z07_011799				--	--	FDPS	KAI4548898.1 taxid=230172 hypothetical protein MG293_001228 [Ovis ammon polii]	Metabolism;Human Diseases;Human Diseases;Metabolism	Global and overview maps;Infectious disease: viral;Infectious disease: viral;Metabolism of terpenoids and polyketides	ko01100//Metabolic pathways;ko05166//Human T-cell leukemia virus 1 infection;ko05164//Influenza A;ko00900//Terpenoid backbone biosynthesis	K00787;K00787;K00787;K00787	GO:0005575//cellular_component;GO:0005622//intracellular anatomical structure;GO:0005634//nucleus;GO:0005654//nucleoplasm;GO:0005737//cytoplasm;GO:0005739//mitochondrion;GO:0005759//mitochondrial matrix;GO:0005777//peroxisome;GO:0005783//endoplasmic reticulum;GO:0005829//cytosol;GO:0012505//endomembrane system;GO:0031974//membrane-enclosed lumen;GO:0031981//nuclear lumen;GO:0042579//microbody;GO:…	GO:0000010//trans-hexaprenyltranstransferase activity;GO:0003674//molecular_function;GO:0003824//catalytic activity;GO:0004161//dimethylallyltranstransferase activity;GO:0004337//geranyltranstransferase activity;GO:0004659//prenyltransferase activity;GO:0005488//binding;GO:0016740//transferase activity;GO:0016765//transferase activity, transferring alkyl or aryl (other than methyl) groups;GO:0043…	GO:0000003//reproduction;GO:0001558//regulation of cell growth;GO:0006066//alcohol metabolic process;GO:0006629//lipid metabolic process;GO:0006644//phospholipid metabolic process;GO:0006694//steroid biosynthetic process;GO:0006695//cholesterol biosynthetic process;GO:0006696//ergosterol biosynthetic process;GO:0006720//isoprenoid metabolic process;GO:0006721//terpenoid metabolic process;GO:00067…	--
MSTRG.13377.1	R6Z07_000976	0.98376	8.6577E-9	MSTRG.13377				--	--	FDPS	KAI4548898.1 taxid=230172 hypothetical protein MG293_001228 [Ovis ammon polii]	Metabolism;Human Diseases;Human Diseases;Metabolism	Global and overview maps;Infectious disease: viral;Infectious disease: viral;Metabolism of terpenoids and polyketides	ko01100//Metabolic pathways;ko05166//Human T-cell leukemia virus 1 infection;ko05164//Influenza A;ko00900//Terpenoid backbone biosynthesis	K00787;K00787;K00787;K00787	GO:0005575//cellular_component;GO:0005622//intracellular anatomical structure;GO:0005634//nucleus;GO:0005654//nucleoplasm;GO:0005737//cytoplasm;GO:0005739//mitochondrion;GO:0005759//mitochondrial matrix;GO:0005777//peroxisome;GO:0005783//endoplasmic reticulum;GO:0005829//cytosol;GO:0012505//endomembrane system;GO:0031974//membrane-enclosed lumen;GO:0031981//nuclear lumen;GO:0042579//microbody;GO:…	GO:0000010//trans-hexaprenyltranstransferase activity;GO:0003674//molecular_function;GO:0003824//catalytic activity;GO:0004161//dimethylallyltranstransferase activity;GO:0004337//geranyltranstransferase activity;GO:0004659//prenyltransferase activity;GO:0005488//binding;GO:0016740//transferase activity;GO:0016765//transferase activity, transferring alkyl or aryl (other than methyl) groups;GO:0043…	GO:0000003//reproduction;GO:0001558//regulation of cell growth;GO:0006066//alcohol metabolic process;GO:0006629//lipid metabolic process;GO:0006644//phospholipid metabolic process;GO:0006694//steroid biosynthetic process;GO:0006695//cholesterol biosynthetic process;GO:0006696//ergosterol biosynthetic process;GO:0006720//isoprenoid metabolic process;GO:0006721//terpenoid metabolic process;GO:00067…	--
MSTRG.13379.3	R6Z07_000976	0.963498	4.7998E-7	MSTRG.13379				--	--	FDPS	KAI4548898.1 taxid=230172 hypothetical protein MG293_001228 [Ovis ammon polii]	Metabolism;Human Diseases;Human Diseases;Metabolism	Global and overview maps;Infectious disease: viral;Infectious disease: viral;Metabolism of terpenoids and polyketides	ko01100//Metabolic pathways;ko05166//Human T-cell leukemia virus 1 infection;ko05164//Influenza A;ko00900//Terpenoid backbone biosynthesis	K00787;K00787;K00787;K00787	GO:0005575//cellular_component;GO:0005622//intracellular anatomical structure;GO:0005634//nucleus;GO:0005654//nucleoplasm;GO:0005737//cytoplasm;GO:0005739//mitochondrion;GO:0005759//mitochondrial matrix;GO:0005777//peroxisome;GO:0005783//endoplasmic reticulum;GO:0005829//cytosol;GO:0012505//endomembrane system;GO:0031974//membrane-enclosed lumen;GO:0031981//nuclear lumen;GO:0042579//microbody;GO:…	GO:0000010//trans-hexaprenyltranstransferase activity;GO:0003674//molecular_function;GO:0003824//catalytic activity;GO:0004161//dimethylallyltranstransferase activity;GO:0004337//geranyltranstransferase activity;GO:0004659//prenyltransferase activity;GO:0005488//binding;GO:0016740//transferase activity;GO:0016765//transferase activity, transferring alkyl or aryl (other than methyl) groups;GO:0043…	GO:0000003//reproduction;GO:0001558//regulation of cell growth;GO:0006066//alcohol metabolic process;GO:0006629//lipid metabolic process;GO:0006644//phospholipid metabolic process;GO:0006694//steroid biosynthetic process;GO:0006695//cholesterol biosynthetic process;GO:0006696//ergosterol biosynthetic process;GO:0006720//isoprenoid metabolic process;GO:0006721//terpenoid metabolic process;GO:00067…	--
MSTRG.13953.2	R6Z07_000976	-0.96099	6.6636E-7	MSTRG.13953				--	--	FDPS	KAI4548898.1 taxid=230172 hypothetical protein MG293_001228 [Ovis ammon polii]	Metabolism;Human Diseases;Human Diseases;Metabolism	Global and overview maps;Infectious disease: viral;Infectious disease: viral;Metabolism of terpenoids and polyketides	ko01100//Metabolic pathways;ko05166//Human T-cell leukemia virus 1 infection;ko05164//Influenza A;ko00900//Terpenoid backbone biosynthesis	K00787;K00787;K00787;K00787	GO:0005575//cellular_component;GO:0005622//intracellular anatomical structure;GO:0005634//nucleus;GO:0005654//nucleoplasm;GO:0005737//cytoplasm;GO:0005739//mitochondrion;GO:0005759//mitochondrial matrix;GO:0005777//peroxisome;GO:0005783//endoplasmic reticulum;GO:0005829//cytosol;GO:0012505//endomembrane system;GO:0031974//membrane-enclosed lumen;GO:0031981//nuclear lumen;GO:0042579//microbody;GO:…	GO:0000010//trans-hexaprenyltranstransferase activity;GO:0003674//molecular_function;GO:0003824//catalytic activity;GO:0004161//dimethylallyltranstransferase activity;GO:0004337//geranyltranstransferase activity;GO:0004659//prenyltransferase activity;GO:0005488//binding;GO:0016740//transferase activity;GO:0016765//transferase activity, transferring alkyl or aryl (other than methyl) groups;GO:0043…	GO:0000003//reproduction;GO:0001558//regulation of cell growth;GO:0006066//alcohol metabolic process;GO:0006629//lipid metabolic process;GO:0006644//phospholipid metabolic process;GO:0006694//steroid biosynthetic process;GO:0006695//cholesterol biosynthetic process;GO:0006696//ergosterol biosynthetic process;GO:0006720//isoprenoid metabolic process;GO:0006721//terpenoid metabolic process;GO:00067…	--
MSTRG.14039.1	R6Z07_000976	-0.980721	2.0307E-8	R6Z07_012407				--	--	FDPS	KAI4548898.1 taxid=230172 hypothetical protein MG293_001228 [Ovis ammon polii]	Metabolism;Human Diseases;Human Diseases;Metabolism	Global and overview maps;Infectious disease: viral;Infectious disease: viral;Metabolism of terpenoids and polyketides	ko01100//Metabolic pathways;ko05166//Human T-cell leukemia virus 1 infection;ko05164//Influenza A;ko00900//Terpenoid backbone biosynthesis	K00787;K00787;K00787;K00787	GO:0005575//cellular_component;GO:0005622//intracellular anatomical structure;GO:0005634//nucleus;GO:0005654//nucleoplasm;GO:0005737//cytoplasm;GO:0005739//mitochondrion;GO:0005759//mitochondrial matrix;GO:0005777//peroxisome;GO:0005783//endoplasmic reticulum;GO:0005829//cytosol;GO:0012505//endomembrane system;GO:0031974//membrane-enclosed lumen;GO:0031981//nuclear lumen;GO:0042579//microbody;GO:…	GO:0000010//trans-hexaprenyltranstransferase activity;GO:0003674//molecular_function;GO:0003824//catalytic activity;GO:0004161//dimethylallyltranstransferase activity;GO:0004337//geranyltranstransferase activity;GO:0004659//prenyltransferase activity;GO:0005488//binding;GO:0016740//transferase activity;GO:0016765//transferase activity, transferring alkyl or aryl (other than methyl) groups;GO:0043…	GO:0000003//reproduction;GO:0001558//regulation of cell growth;GO:0006066//alcohol metabolic process;GO:0006629//lipid metabolic process;GO:0006644//phospholipid metabolic process;GO:0006694//steroid biosynthetic process;GO:0006695//cholesterol biosynthetic process;GO:0006696//ergosterol biosynthetic process;GO:0006720//isoprenoid metabolic process;GO:0006721//terpenoid metabolic process;GO:00067…	--
MSTRG.14289.1	R6Z07_000976	0.973786	9.3292E-8	MSTRG.14289				--	--	FDPS	KAI4548898.1 taxid=230172 hypothetical protein MG293_001228 [Ovis ammon polii]	Metabolism;Human Diseases;Human Diseases;Metabolism	Global and overview maps;Infectious disease: viral;Infectious disease: viral;Metabolism of terpenoids and polyketides	ko01100//Metabolic pathways;ko05166//Human T-cell leukemia virus 1 infection;ko05164//Influenza A;ko00900//Terpenoid backbone biosynthesis	K00787;K00787;K00787;K00787	GO:0005575//cellular_component;GO:0005622//intracellular anatomical structure;GO:0005634//nucleus;GO:0005654//nucleoplasm;GO:0005737//cytoplasm;GO:0005739//mitochondrion;GO:0005759//mitochondrial matrix;GO:0005777//peroxisome;GO:0005783//endoplasmic reticulum;GO:0005829//cytosol;GO:0012505//endomembrane system;GO:0031974//membrane-enclosed lumen;GO:0031981//nuclear lumen;GO:0042579//microbody;GO:…	GO:0000010//trans-hexaprenyltranstransferase activity;GO:0003674//molecular_function;GO:0003824//catalytic activity;GO:0004161//dimethylallyltranstransferase activity;GO:0004337//geranyltranstransferase activity;GO:0004659//prenyltransferase activity;GO:0005488//binding;GO:0016740//transferase activity;GO:0016765//transferase activity, transferring alkyl or aryl (other than methyl) groups;GO:0043…	GO:0000003//reproduction;GO:0001558//regulation of cell growth;GO:0006066//alcohol metabolic process;GO:0006629//lipid metabolic process;GO:0006644//phospholipid metabolic process;GO:0006694//steroid biosynthetic process;GO:0006695//cholesterol biosynthetic process;GO:0006696//ergosterol biosynthetic process;GO:0006720//isoprenoid metabolic process;GO:0006721//terpenoid metabolic process;GO:00067…	--
MSTRG.14973.2	R6Z07_000976	-0.950883	2.0725E-6	R6Z07_013346				--	--	FDPS	KAI4548898.1 taxid=230172 hypothetical protein MG293_001228 [Ovis ammon polii]	Metabolism;Human Diseases;Human Diseases;Metabolism	Global and overview maps;Infectious disease: viral;Infectious disease: viral;Metabolism of terpenoids and polyketides	ko01100//Metabolic pathways;ko05166//Human T-cell leukemia virus 1 infection;ko05164//Influenza A;ko00900//Terpenoid backbone biosynthesis	K00787;K00787;K00787;K00787	GO:0005575//cellular_component;GO:0005622//intracellular anatomical structure;GO:0005634//nucleus;GO:0005654//nucleoplasm;GO:0005737//cytoplasm;GO:0005739//mitochondrion;GO:0005759//mitochondrial matrix;GO:0005777//peroxisome;GO:0005783//endoplasmic reticulum;GO:0005829//cytosol;GO:0012505//endomembrane system;GO:0031974//membrane-enclosed lumen;GO:0031981//nuclear lumen;GO:0042579//microbody;GO:…	GO:0000010//trans-hexaprenyltranstransferase activity;GO:0003674//molecular_function;GO:0003824//catalytic activity;GO:0004161//dimethylallyltranstransferase activity;GO:0004337//geranyltranstransferase activity;GO:0004659//prenyltransferase activity;GO:0005488//binding;GO:0016740//transferase activity;GO:0016765//transferase activity, transferring alkyl or aryl (other than methyl) groups;GO:0043…	GO:0000003//reproduction;GO:0001558//regulation of cell growth;GO:0006066//alcohol metabolic process;GO:0006629//lipid metabolic process;GO:0006644//phospholipid metabolic process;GO:0006694//steroid biosynthetic process;GO:0006695//cholesterol biosynthetic process;GO:0006696//ergosterol biosynthetic process;GO:0006720//isoprenoid metabolic process;GO:0006721//terpenoid metabolic process;GO:00067…	--
MSTRG.15090.1	R6Z07_000976	-0.963296	4.9321E-7	MSTRG.15090				--	--	FDPS	KAI4548898.1 taxid=230172 hypothetical protein MG293_001228 [Ovis ammon polii]	Metabolism;Human Diseases;Human Diseases;Metabolism	Global and overview maps;Infectious disease: viral;Infectious disease: viral;Metabolism of terpenoids and polyketides	ko01100//Metabolic pathways;ko05166//Human T-cell leukemia virus 1 infection;ko05164//Influenza A;ko00900//Terpenoid backbone biosynthesis	K00787;K00787;K00787;K00787	GO:0005575//cellular_component;GO:0005622//intracellular anatomical structure;GO:0005634//nucleus;GO:0005654//nucleoplasm;GO:0005737//cytoplasm;GO:0005739//mitochondrion;GO:0005759//mitochondrial matrix;GO:0005777//peroxisome;GO:0005783//endoplasmic reticulum;GO:0005829//cytosol;GO:0012505//endomembrane system;GO:0031974//membrane-enclosed lumen;GO:0031981//nuclear lumen;GO:0042579//microbody;GO:…	GO:0000010//trans-hexaprenyltranstransferase activity;GO:0003674//molecular_function;GO:0003824//catalytic activity;GO:0004161//dimethylallyltranstransferase activity;GO:0004337//geranyltranstransferase activity;GO:0004659//prenyltransferase activity;GO:0005488//binding;GO:0016740//transferase activity;GO:0016765//transferase activity, transferring alkyl or aryl (other than methyl) groups;GO:0043…	GO:0000003//reproduction;GO:0001558//regulation of cell growth;GO:0006066//alcohol metabolic process;GO:0006629//lipid metabolic process;GO:0006644//phospholipid metabolic process;GO:0006694//steroid biosynthetic process;GO:0006695//cholesterol biosynthetic process;GO:0006696//ergosterol biosynthetic process;GO:0006720//isoprenoid metabolic process;GO:0006721//terpenoid metabolic process;GO:00067…	--
MSTRG.15192.1	R6Z07_000976	-0.966946	2.9396E-7	R6Z07_013604				--	--	FDPS	KAI4548898.1 taxid=230172 hypothetical protein MG293_001228 [Ovis ammon polii]	Metabolism;Human Diseases;Human Diseases;Metabolism	Global and overview maps;Infectious disease: viral;Infectious disease: viral;Metabolism of terpenoids and polyketides	ko01100//Metabolic pathways;ko05166//Human T-cell leukemia virus 1 infection;ko05164//Influenza A;ko00900//Terpenoid backbone biosynthesis	K00787;K00787;K00787;K00787	GO:0005575//cellular_component;GO:0005622//intracellular anatomical structure;GO:0005634//nucleus;GO:0005654//nucleoplasm;GO:0005737//cytoplasm;GO:0005739//mitochondrion;GO:0005759//mitochondrial matrix;GO:0005777//peroxisome;GO:0005783//endoplasmic reticulum;GO:0005829//cytosol;GO:0012505//endomembrane system;GO:0031974//membrane-enclosed lumen;GO:0031981//nuclear lumen;GO:0042579//microbody;GO:…	GO:0000010//trans-hexaprenyltranstransferase activity;GO:0003674//molecular_function;GO:0003824//catalytic activity;GO:0004161//dimethylallyltranstransferase activity;GO:0004337//geranyltranstransferase activity;GO:0004659//prenyltransferase activity;GO:0005488//binding;GO:0016740//transferase activity;GO:0016765//transferase activity, transferring alkyl or aryl (other than methyl) groups;GO:0043…	GO:0000003//reproduction;GO:0001558//regulation of cell growth;GO:0006066//alcohol metabolic process;GO:0006629//lipid metabolic process;GO:0006644//phospholipid metabolic process;GO:0006694//steroid biosynthetic process;GO:0006695//cholesterol biosynthetic process;GO:0006696//ergosterol biosynthetic process;GO:0006720//isoprenoid metabolic process;GO:0006721//terpenoid metabolic process;GO:00067…	--
MSTRG.15673.1	R6Z07_000976	-0.973024	1.0753E-7	MSTRG.15673				--	--	FDPS	KAI4548898.1 taxid=230172 hypothetical protein MG293_001228 [Ovis ammon polii]	Metabolism;Human Diseases;Human Diseases;Metabolism	Global and overview maps;Infectious disease: viral;Infectious disease: viral;Metabolism of terpenoids and polyketides	ko01100//Metabolic pathways;ko05166//Human T-cell leukemia virus 1 infection;ko05164//Influenza A;ko00900//Terpenoid backbone biosynthesis	K00787;K00787;K00787;K00787	GO:0005575//cellular_component;GO:0005622//intracellular anatomical structure;GO:0005634//nucleus;GO:0005654//nucleoplasm;GO:0005737//cytoplasm;GO:0005739//mitochondrion;GO:0005759//mitochondrial matrix;GO:0005777//peroxisome;GO:0005783//endoplasmic reticulum;GO:0005829//cytosol;GO:0012505//endomembrane system;GO:0031974//membrane-enclosed lumen;GO:0031981//nuclear lumen;GO:0042579//microbody;GO:…	GO:0000010//trans-hexaprenyltranstransferase activity;GO:0003674//molecular_function;GO:0003824//catalytic activity;GO:0004161//dimethylallyltranstransferase activity;GO:0004337//geranyltranstransferase activity;GO:0004659//prenyltransferase activity;GO:0005488//binding;GO:0016740//transferase activity;GO:0016765//transferase activity, transferring alkyl or aryl (other than methyl) groups;GO:0043…	GO:0000003//reproduction;GO:0001558//regulation of cell growth;GO:0006066//alcohol metabolic process;GO:0006629//lipid metabolic process;GO:0006644//phospholipid metabolic process;GO:0006694//steroid biosynthetic process;GO:0006695//cholesterol biosynthetic process;GO:0006696//ergosterol biosynthetic process;GO:0006720//isoprenoid metabolic process;GO:0006721//terpenoid metabolic process;GO:00067…	--
MSTRG.16105.1	R6Z07_000976	-0.984438	7.0037E-9	MSTRG.16105				--	--	FDPS	KAI4548898.1 taxid=230172 hypothetical protein MG293_001228 [Ovis ammon polii]	Metabolism;Human Diseases;Human Diseases;Metabolism	Global and overview maps;Infectious disease: viral;Infectious disease: viral;Metabolism of terpenoids and polyketides	ko01100//Metabolic pathways;ko05166//Human T-cell leukemia virus 1 infection;ko05164//Influenza A;ko00900//Terpenoid backbone biosynthesis	K00787;K00787;K00787;K00787	GO:0005575//cellular_component;GO:0005622//intracellular anatomical structure;GO:0005634//nucleus;GO:0005654//nucleoplasm;GO:0005737//cytoplasm;GO:0005739//mitochondrion;GO:0005759//mitochondrial matrix;GO:0005777//peroxisome;GO:0005783//endoplasmic reticulum;GO:0005829//cytosol;GO:0012505//endomembrane system;GO:0031974//membrane-enclosed lumen;GO:0031981//nuclear lumen;GO:0042579//microbody;GO:…	GO:0000010//trans-hexaprenyltranstransferase activity;GO:0003674//molecular_function;GO:0003824//catalytic activity;GO:0004161//dimethylallyltranstransferase activity;GO:0004337//geranyltranstransferase activity;GO:0004659//prenyltransferase activity;GO:0005488//binding;GO:0016740//transferase activity;GO:0016765//transferase activity, transferring alkyl or aryl (other than methyl) groups;GO:0043…	GO:0000003//reproduction;GO:0001558//regulation of cell growth;GO:0006066//alcohol metabolic process;GO:0006629//lipid metabolic process;GO:0006644//phospholipid metabolic process;GO:0006694//steroid biosynthetic process;GO:0006695//cholesterol biosynthetic process;GO:0006696//ergosterol biosynthetic process;GO:0006720//isoprenoid metabolic process;GO:0006721//terpenoid metabolic process;GO:00067…	--
MSTRG.16105.2	R6Z07_000976	-0.969093	2.1088E-7	MSTRG.16105				--	--	FDPS	KAI4548898.1 taxid=230172 hypothetical protein MG293_001228 [Ovis ammon polii]	Metabolism;Human Diseases;Human Diseases;Metabolism	Global and overview maps;Infectious disease: viral;Infectious disease: viral;Metabolism of terpenoids and polyketides	ko01100//Metabolic pathways;ko05166//Human T-cell leukemia virus 1 infection;ko05164//Influenza A;ko00900//Terpenoid backbone biosynthesis	K00787;K00787;K00787;K00787	GO:0005575//cellular_component;GO:0005622//intracellular anatomical structure;GO:0005634//nucleus;GO:0005654//nucleoplasm;GO:0005737//cytoplasm;GO:0005739//mitochondrion;GO:0005759//mitochondrial matrix;GO:0005777//peroxisome;GO:0005783//endoplasmic reticulum;GO:0005829//cytosol;GO:0012505//endomembrane system;GO:0031974//membrane-enclosed lumen;GO:0031981//nuclear lumen;GO:0042579//microbody;GO:…	GO:0000010//trans-hexaprenyltranstransferase activity;GO:0003674//molecular_function;GO:0003824//catalytic activity;GO:0004161//dimethylallyltranstransferase activity;GO:0004337//geranyltranstransferase activity;GO:0004659//prenyltransferase activity;GO:0005488//binding;GO:0016740//transferase activity;GO:0016765//transferase activity, transferring alkyl or aryl (other than methyl) groups;GO:0043…	GO:0000003//reproduction;GO:0001558//regulation of cell growth;GO:0006066//alcohol metabolic process;GO:0006629//lipid metabolic process;GO:0006644//phospholipid metabolic process;GO:0006694//steroid biosynthetic process;GO:0006695//cholesterol biosynthetic process;GO:0006696//ergosterol biosynthetic process;GO:0006720//isoprenoid metabolic process;GO:0006721//terpenoid metabolic process;GO:00067…	--
MSTRG.16536.1	R6Z07_000976	-0.978372	3.5942E-8	MSTRG.16536				--	--	FDPS	KAI4548898.1 taxid=230172 hypothetical protein MG293_001228 [Ovis ammon polii]	Metabolism;Human Diseases;Human Diseases;Metabolism	Global and overview maps;Infectious disease: viral;Infectious disease: viral;Metabolism of terpenoids and polyketides	ko01100//Metabolic pathways;ko05166//Human T-cell leukemia virus 1 infection;ko05164//Influenza A;ko00900//Terpenoid backbone biosynthesis	K00787;K00787;K00787;K00787	GO:0005575//cellular_component;GO:0005622//intracellular anatomical structure;GO:0005634//nucleus;GO:0005654//nucleoplasm;GO:0005737//cytoplasm;GO:0005739//mitochondrion;GO:0005759//mitochondrial matrix;GO:0005777//peroxisome;GO:0005783//endoplasmic reticulum;GO:0005829//cytosol;GO:0012505//endomembrane system;GO:0031974//membrane-enclosed lumen;GO:0031981//nuclear lumen;GO:0042579//microbody;GO:…	GO:0000010//trans-hexaprenyltranstransferase activity;GO:0003674//molecular_function;GO:0003824//catalytic activity;GO:0004161//dimethylallyltranstransferase activity;GO:0004337//geranyltranstransferase activity;GO:0004659//prenyltransferase activity;GO:0005488//binding;GO:0016740//transferase activity;GO:0016765//transferase activity, transferring alkyl or aryl (other than methyl) groups;GO:0043…	GO:0000003//reproduction;GO:0001558//regulation of cell growth;GO:0006066//alcohol metabolic process;GO:0006629//lipid metabolic process;GO:0006644//phospholipid metabolic process;GO:0006694//steroid biosynthetic process;GO:0006695//cholesterol biosynthetic process;GO:0006696//ergosterol biosynthetic process;GO:0006720//isoprenoid metabolic process;GO:0006721//terpenoid metabolic process;GO:00067…	--
MSTRG.16538.1	R6Z07_000976	-0.961452	6.2825E-7	MSTRG.16538				--	--	FDPS	KAI4548898.1 taxid=230172 hypothetical protein MG293_001228 [Ovis ammon polii]	Metabolism;Human Diseases;Human Diseases;Metabolism	Global and overview maps;Infectious disease: viral;Infectious disease: viral;Metabolism of terpenoids and polyketides	ko01100//Metabolic pathways;ko05166//Human T-cell leukemia virus 1 infection;ko05164//Influenza A;ko00900//Terpenoid backbone biosynthesis	K00787;K00787;K00787;K00787	GO:0005575//cellular_component;GO:0005622//intracellular anatomical structure;GO:0005634//nucleus;GO:0005654//nucleoplasm;GO:0005737//cytoplasm;GO:0005739//mitochondrion;GO:0005759//mitochondrial matrix;GO:0005777//peroxisome;GO:0005783//endoplasmic reticulum;GO:0005829//cytosol;GO:0012505//endomembrane system;GO:0031974//membrane-enclosed lumen;GO:0031981//nuclear lumen;GO:0042579//microbody;GO:…	GO:0000010//trans-hexaprenyltranstransferase activity;GO:0003674//molecular_function;GO:0003824//catalytic activity;GO:0004161//dimethylallyltranstransferase activity;GO:0004337//geranyltranstransferase activity;GO:0004659//prenyltransferase activity;GO:0005488//binding;GO:0016740//transferase activity;GO:0016765//transferase activity, transferring alkyl or aryl (other than methyl) groups;GO:0043…	GO:0000003//reproduction;GO:0001558//regulation of cell growth;GO:0006066//alcohol metabolic process;GO:0006629//lipid metabolic process;GO:0006644//phospholipid metabolic process;GO:0006694//steroid biosynthetic process;GO:0006695//cholesterol biosynthetic process;GO:0006696//ergosterol biosynthetic process;GO:0006720//isoprenoid metabolic process;GO:0006721//terpenoid metabolic process;GO:00067…	--
MSTRG.1704.1	R6Z07_000976	-0.950321	2.1919E-6	R6Z07_001548				--	--	FDPS	KAI4548898.1 taxid=230172 hypothetical protein MG293_001228 [Ovis ammon polii]	Metabolism;Human Diseases;Human Diseases;Metabolism	Global and overview maps;Infectious disease: viral;Infectious disease: viral;Metabolism of terpenoids and polyketides	ko01100//Metabolic pathways;ko05166//Human T-cell leukemia virus 1 infection;ko05164//Influenza A;ko00900//Terpenoid backbone biosynthesis	K00787;K00787;K00787;K00787	GO:0005575//cellular_component;GO:0005622//intracellular anatomical structure;GO:0005634//nucleus;GO:0005654//nucleoplasm;GO:0005737//cytoplasm;GO:0005739//mitochondrion;GO:0005759//mitochondrial matrix;GO:0005777//peroxisome;GO:0005783//endoplasmic reticulum;GO:0005829//cytosol;GO:0012505//endomembrane system;GO:0031974//membrane-enclosed lumen;GO:0031981//nuclear lumen;GO:0042579//microbody;GO:…	GO:0000010//trans-hexaprenyltranstransferase activity;GO:0003674//molecular_function;GO:0003824//catalytic activity;GO:0004161//dimethylallyltranstransferase activity;GO:0004337//geranyltranstransferase activity;GO:0004659//prenyltransferase activity;GO:0005488//binding;GO:0016740//transferase activity;GO:0016765//transferase activity, transferring alkyl or aryl (other than methyl) groups;GO:0043…	GO:0000003//reproduction;GO:0001558//regulation of cell growth;GO:0006066//alcohol metabolic process;GO:0006629//lipid metabolic process;GO:0006644//phospholipid metabolic process;GO:0006694//steroid biosynthetic process;GO:0006695//cholesterol biosynthetic process;GO:0006696//ergosterol biosynthetic process;GO:0006720//isoprenoid metabolic process;GO:0006721//terpenoid metabolic process;GO:00067…	--
MSTRG.1704.2	R6Z07_000976	-0.973834	9.2457E-8	R6Z07_001548				--	--	FDPS	KAI4548898.1 taxid=230172 hypothetical protein MG293_001228 [Ovis ammon polii]	Metabolism;Human Diseases;Human Diseases;Metabolism	Global and overview maps;Infectious disease: viral;Infectious disease: viral;Metabolism of terpenoids and polyketides	ko01100//Metabolic pathways;ko05166//Human T-cell leukemia virus 1 infection;ko05164//Influenza A;ko00900//Terpenoid backbone biosynthesis	K00787;K00787;K00787;K00787	GO:0005575//cellular_component;GO:0005622//intracellular anatomical structure;GO:0005634//nucleus;GO:0005654//nucleoplasm;GO:0005737//cytoplasm;GO:0005739//mitochondrion;GO:0005759//mitochondrial matrix;GO:0005777//peroxisome;GO:0005783//endoplasmic reticulum;GO:0005829//cytosol;GO:0012505//endomembrane system;GO:0031974//membrane-enclosed lumen;GO:0031981//nuclear lumen;GO:0042579//microbody;GO:…	GO:0000010//trans-hexaprenyltranstransferase activity;GO:0003674//molecular_function;GO:0003824//catalytic activity;GO:0004161//dimethylallyltranstransferase activity;GO:0004337//geranyltranstransferase activity;GO:0004659//prenyltransferase activity;GO:0005488//binding;GO:0016740//transferase activity;GO:0016765//transferase activity, transferring alkyl or aryl (other than methyl) groups;GO:0043…	GO:0000003//reproduction;GO:0001558//regulation of cell growth;GO:0006066//alcohol metabolic process;GO:0006629//lipid metabolic process;GO:0006644//phospholipid metabolic process;GO:0006694//steroid biosynthetic process;GO:0006695//cholesterol biosynthetic process;GO:0006696//ergosterol biosynthetic process;GO:0006720//isoprenoid metabolic process;GO:0006721//terpenoid metabolic process;GO:00067…	--
MSTRG.17321.1	R6Z07_000976	-0.978223	3.7188E-8	R6Z07_015756				--	--	FDPS	KAI4548898.1 taxid=230172 hypothetical protein MG293_001228 [Ovis ammon polii]	Metabolism;Human Diseases;Human Diseases;Metabolism	Global and overview maps;Infectious disease: viral;Infectious disease: viral;Metabolism of terpenoids and polyketides	ko01100//Metabolic pathways;ko05166//Human T-cell leukemia virus 1 infection;ko05164//Influenza A;ko00900//Terpenoid backbone biosynthesis	K00787;K00787;K00787;K00787	GO:0005575//cellular_component;GO:0005622//intracellular anatomical structure;GO:0005634//nucleus;GO:0005654//nucleoplasm;GO:0005737//cytoplasm;GO:0005739//mitochondrion;GO:0005759//mitochondrial matrix;GO:0005777//peroxisome;GO:0005783//endoplasmic reticulum;GO:0005829//cytosol;GO:0012505//endomembrane system;GO:0031974//membrane-enclosed lumen;GO:0031981//nuclear lumen;GO:0042579//microbody;GO:…	GO:0000010//trans-hexaprenyltranstransferase activity;GO:0003674//molecular_function;GO:0003824//catalytic activity;GO:0004161//dimethylallyltranstransferase activity;GO:0004337//geranyltranstransferase activity;GO:0004659//prenyltransferase activity;GO:0005488//binding;GO:0016740//transferase activity;GO:0016765//transferase activity, transferring alkyl or aryl (other than methyl) groups;GO:0043…	GO:0000003//reproduction;GO:0001558//regulation of cell growth;GO:0006066//alcohol metabolic process;GO:0006629//lipid metabolic process;GO:0006644//phospholipid metabolic process;GO:0006694//steroid biosynthetic process;GO:0006695//cholesterol biosynthetic process;GO:0006696//ergosterol biosynthetic process;GO:0006720//isoprenoid metabolic process;GO:0006721//terpenoid metabolic process;GO:00067…	--
MSTRG.17333.1	R6Z07_000976	-0.962765	5.2952E-7	MSTRG.17333				--	--	FDPS	KAI4548898.1 taxid=230172 hypothetical protein MG293_001228 [Ovis ammon polii]	Metabolism;Human Diseases;Human Diseases;Metabolism	Global and overview maps;Infectious disease: viral;Infectious disease: viral;Metabolism of terpenoids and polyketides	ko01100//Metabolic pathways;ko05166//Human T-cell leukemia virus 1 infection;ko05164//Influenza A;ko00900//Terpenoid backbone biosynthesis	K00787;K00787;K00787;K00787	GO:0005575//cellular_component;GO:0005622//intracellular anatomical structure;GO:0005634//nucleus;GO:0005654//nucleoplasm;GO:0005737//cytoplasm;GO:0005739//mitochondrion;GO:0005759//mitochondrial matrix;GO:0005777//peroxisome;GO:0005783//endoplasmic reticulum;GO:0005829//cytosol;GO:0012505//endomembrane system;GO:0031974//membrane-enclosed lumen;GO:0031981//nuclear lumen;GO:0042579//microbody;GO:…	GO:0000010//trans-hexaprenyltranstransferase activity;GO:0003674//molecular_function;GO:0003824//catalytic activity;GO:0004161//dimethylallyltranstransferase activity;GO:0004337//geranyltranstransferase activity;GO:0004659//prenyltransferase activity;GO:0005488//binding;GO:0016740//transferase activity;GO:0016765//transferase activity, transferring alkyl or aryl (other than methyl) groups;GO:0043…	GO:0000003//reproduction;GO:0001558//regulation of cell growth;GO:0006066//alcohol metabolic process;GO:0006629//lipid metabolic process;GO:0006644//phospholipid metabolic process;GO:0006694//steroid biosynthetic process;GO:0006695//cholesterol biosynthetic process;GO:0006696//ergosterol biosynthetic process;GO:0006720//isoprenoid metabolic process;GO:0006721//terpenoid metabolic process;GO:00067…	--
MSTRG.17889.2	R6Z07_000976	-0.977399	4.4712E-8	R6Z07_016297				--	--	FDPS	KAI4548898.1 taxid=230172 hypothetical protein MG293_001228 [Ovis ammon polii]	Metabolism;Human Diseases;Human Diseases;Metabolism	Global and overview maps;Infectious disease: viral;Infectious disease: viral;Metabolism of terpenoids and polyketides	ko01100//Metabolic pathways;ko05166//Human T-cell leukemia virus 1 infection;ko05164//Influenza A;ko00900//Terpenoid backbone biosynthesis	K00787;K00787;K00787;K00787	GO:0005575//cellular_component;GO:0005622//intracellular anatomical structure;GO:0005634//nucleus;GO:0005654//nucleoplasm;GO:0005737//cytoplasm;GO:0005739//mitochondrion;GO:0005759//mitochondrial matrix;GO:0005777//peroxisome;GO:0005783//endoplasmic reticulum;GO:0005829//cytosol;GO:0012505//endomembrane system;GO:0031974//membrane-enclosed lumen;GO:0031981//nuclear lumen;GO:0042579//microbody;GO:…	GO:0000010//trans-hexaprenyltranstransferase activity;GO:0003674//molecular_function;GO:0003824//catalytic activity;GO:0004161//dimethylallyltranstransferase activity;GO:0004337//geranyltranstransferase activity;GO:0004659//prenyltransferase activity;GO:0005488//binding;GO:0016740//transferase activity;GO:0016765//transferase activity, transferring alkyl or aryl (other than methyl) groups;GO:0043…	GO:0000003//reproduction;GO:0001558//regulation of cell growth;GO:0006066//alcohol metabolic process;GO:0006629//lipid metabolic process;GO:0006644//phospholipid metabolic process;GO:0006694//steroid biosynthetic process;GO:0006695//cholesterol biosynthetic process;GO:0006696//ergosterol biosynthetic process;GO:0006720//isoprenoid metabolic process;GO:0006721//terpenoid metabolic process;GO:00067…	--
MSTRG.18376.1	R6Z07_000976	-0.96164	6.1330E-7	MSTRG.18376				--	--	FDPS	KAI4548898.1 taxid=230172 hypothetical protein MG293_001228 [Ovis ammon polii]	Metabolism;Human Diseases;Human Diseases;Metabolism	Global and overview maps;Infectious disease: viral;Infectious disease: viral;Metabolism of terpenoids and polyketides	ko01100//Metabolic pathways;ko05166//Human T-cell leukemia virus 1 infection;ko05164//Influenza A;ko00900//Terpenoid backbone biosynthesis	K00787;K00787;K00787;K00787	GO:0005575//cellular_component;GO:0005622//intracellular anatomical structure;GO:0005634//nucleus;GO:0005654//nucleoplasm;GO:0005737//cytoplasm;GO:0005739//mitochondrion;GO:0005759//mitochondrial matrix;GO:0005777//peroxisome;GO:0005783//endoplasmic reticulum;GO:0005829//cytosol;GO:0012505//endomembrane system;GO:0031974//membrane-enclosed lumen;GO:0031981//nuclear lumen;GO:0042579//microbody;GO:…	GO:0000010//trans-hexaprenyltranstransferase activity;GO:0003674//molecular_function;GO:0003824//catalytic activity;GO:0004161//dimethylallyltranstransferase activity;GO:0004337//geranyltranstransferase activity;GO:0004659//prenyltransferase activity;GO:0005488//binding;GO:0016740//transferase activity;GO:0016765//transferase activity, transferring alkyl or aryl (other than methyl) groups;GO:0043…	GO:0000003//reproduction;GO:0001558//regulation of cell growth;GO:0006066//alcohol metabolic process;GO:0006629//lipid metabolic process;GO:0006644//phospholipid metabolic process;GO:0006694//steroid biosynthetic process;GO:0006695//cholesterol biosynthetic process;GO:0006696//ergosterol biosynthetic process;GO:0006720//isoprenoid metabolic process;GO:0006721//terpenoid metabolic process;GO:00067…	--
MSTRG.18429.2	R6Z07_000976	0.964787	4.0187E-7	R6Z07_016844				--	--	FDPS	KAI4548898.1 taxid=230172 hypothetical protein MG293_001228 [Ovis ammon polii]	Metabolism;Human Diseases;Human Diseases;Metabolism	Global and overview maps;Infectious disease: viral;Infectious disease: viral;Metabolism of terpenoids and polyketides	ko01100//Metabolic pathways;ko05166//Human T-cell leukemia virus 1 infection;ko05164//Influenza A;ko00900//Terpenoid backbone biosynthesis	K00787;K00787;K00787;K00787	GO:0005575//cellular_component;GO:0005622//intracellular anatomical structure;GO:0005634//nucleus;GO:0005654//nucleoplasm;GO:0005737//cytoplasm;GO:0005739//mitochondrion;GO:0005759//mitochondrial matrix;GO:0005777//peroxisome;GO:0005783//endoplasmic reticulum;GO:0005829//cytosol;GO:0012505//endomembrane system;GO:0031974//membrane-enclosed lumen;GO:0031981//nuclear lumen;GO:0042579//microbody;GO:…	GO:0000010//trans-hexaprenyltranstransferase activity;GO:0003674//molecular_function;GO:0003824//catalytic activity;GO:0004161//dimethylallyltranstransferase activity;GO:0004337//geranyltranstransferase activity;GO:0004659//prenyltransferase activity;GO:0005488//binding;GO:0016740//transferase activity;GO:0016765//transferase activity, transferring alkyl or aryl (other than methyl) groups;GO:0043…	GO:0000003//reproduction;GO:0001558//regulation of cell growth;GO:0006066//alcohol metabolic process;GO:0006629//lipid metabolic process;GO:0006644//phospholipid metabolic process;GO:0006694//steroid biosynthetic process;GO:0006695//cholesterol biosynthetic process;GO:0006696//ergosterol biosynthetic process;GO:0006720//isoprenoid metabolic process;GO:0006721//terpenoid metabolic process;GO:00067…	--
MSTRG.18429.3	R6Z07_000976	0.960137	7.4136E-7	R6Z07_016844				--	--	FDPS	KAI4548898.1 taxid=230172 hypothetical protein MG293_001228 [Ovis ammon polii]	Metabolism;Human Diseases;Human Diseases;Metabolism	Global and overview maps;Infectious disease: viral;Infectious disease: viral;Metabolism of terpenoids and polyketides	ko01100//Metabolic pathways;ko05166//Human T-cell leukemia virus 1 infection;ko05164//Influenza A;ko00900//Terpenoid backbone biosynthesis	K00787;K00787;K00787;K00787	GO:0005575//cellular_component;GO:0005622//intracellular anatomical structure;GO:0005634//nucleus;GO:0005654//nucleoplasm;GO:0005737//cytoplasm;GO:0005739//mitochondrion;GO:0005759//mitochondrial matrix;GO:0005777//peroxisome;GO:0005783//endoplasmic reticulum;GO:0005829//cytosol;GO:0012505//endomembrane system;GO:0031974//membrane-enclosed lumen;GO:0031981//nuclear lumen;GO:0042579//microbody;GO:…	GO:0000010//trans-hexaprenyltranstransferase activity;GO:0003674//molecular_function;GO:0003824//catalytic activity;GO:0004161//dimethylallyltranstransferase activity;GO:0004337//geranyltranstransferase activity;GO:0004659//prenyltransferase activity;GO:0005488//binding;GO:0016740//transferase activity;GO:0016765//transferase activity, transferring alkyl or aryl (other than methyl) groups;GO:0043…	GO:0000003//reproduction;GO:0001558//regulation of cell growth;GO:0006066//alcohol metabolic process;GO:0006629//lipid metabolic process;GO:0006644//phospholipid metabolic process;GO:0006694//steroid biosynthetic process;GO:0006695//cholesterol biosynthetic process;GO:0006696//ergosterol biosynthetic process;GO:0006720//isoprenoid metabolic process;GO:0006721//terpenoid metabolic process;GO:00067…	--
MSTRG.18566.1	R6Z07_000976	-0.951701	1.9084E-6	MSTRG.18566				--	--	FDPS	KAI4548898.1 taxid=230172 hypothetical protein MG293_001228 [Ovis ammon polii]	Metabolism;Human Diseases;Human Diseases;Metabolism	Global and overview maps;Infectious disease: viral;Infectious disease: viral;Metabolism of terpenoids and polyketides	ko01100//Metabolic pathways;ko05166//Human T-cell leukemia virus 1 infection;ko05164//Influenza A;ko00900//Terpenoid backbone biosynthesis	K00787;K00787;K00787;K00787	GO:0005575//cellular_component;GO:0005622//intracellular anatomical structure;GO:0005634//nucleus;GO:0005654//nucleoplasm;GO:0005737//cytoplasm;GO:0005739//mitochondrion;GO:0005759//mitochondrial matrix;GO:0005777//peroxisome;GO:0005783//endoplasmic reticulum;GO:0005829//cytosol;GO:0012505//endomembrane system;GO:0031974//membrane-enclosed lumen;GO:0031981//nuclear lumen;GO:0042579//microbody;GO:…	GO:0000010//trans-hexaprenyltranstransferase activity;GO:0003674//molecular_function;GO:0003824//catalytic activity;GO:0004161//dimethylallyltranstransferase activity;GO:0004337//geranyltranstransferase activity;GO:0004659//prenyltransferase activity;GO:0005488//binding;GO:0016740//transferase activity;GO:0016765//transferase activity, transferring alkyl or aryl (other than methyl) groups;GO:0043…	GO:0000003//reproduction;GO:0001558//regulation of cell growth;GO:0006066//alcohol metabolic process;GO:0006629//lipid metabolic process;GO:0006644//phospholipid metabolic process;GO:0006694//steroid biosynthetic process;GO:0006695//cholesterol biosynthetic process;GO:0006696//ergosterol biosynthetic process;GO:0006720//isoprenoid metabolic process;GO:0006721//terpenoid metabolic process;GO:00067…	--
MSTRG.18612.1	R6Z07_000976	-0.965783	3.4878E-7	MSTRG.18612				--	--	FDPS	KAI4548898.1 taxid=230172 hypothetical protein MG293_001228 [Ovis ammon polii]	Metabolism;Human Diseases;Human Diseases;Metabolism	Global and overview maps;Infectious disease: viral;Infectious disease: viral;Metabolism of terpenoids and polyketides	ko01100//Metabolic pathways;ko05166//Human T-cell leukemia virus 1 infection;ko05164//Influenza A;ko00900//Terpenoid backbone biosynthesis	K00787;K00787;K00787;K00787	GO:0005575//cellular_component;GO:0005622//intracellular anatomical structure;GO:0005634//nucleus;GO:0005654//nucleoplasm;GO:0005737//cytoplasm;GO:0005739//mitochondrion;GO:0005759//mitochondrial matrix;GO:0005777//peroxisome;GO:0005783//endoplasmic reticulum;GO:0005829//cytosol;GO:0012505//endomembrane system;GO:0031974//membrane-enclosed lumen;GO:0031981//nuclear lumen;GO:0042579//microbody;GO:…	GO:0000010//trans-hexaprenyltranstransferase activity;GO:0003674//molecular_function;GO:0003824//catalytic activity;GO:0004161//dimethylallyltranstransferase activity;GO:0004337//geranyltranstransferase activity;GO:0004659//prenyltransferase activity;GO:0005488//binding;GO:0016740//transferase activity;GO:0016765//transferase activity, transferring alkyl or aryl (other than methyl) groups;GO:0043…	GO:0000003//reproduction;GO:0001558//regulation of cell growth;GO:0006066//alcohol metabolic process;GO:0006629//lipid metabolic process;GO:0006644//phospholipid metabolic process;GO:0006694//steroid biosynthetic process;GO:0006695//cholesterol biosynthetic process;GO:0006696//ergosterol biosynthetic process;GO:0006720//isoprenoid metabolic process;GO:0006721//terpenoid metabolic process;GO:00067…	--
MSTRG.18614.1	R6Z07_000976	-0.972853	1.1094E-7	MSTRG.18614				--	--	FDPS	KAI4548898.1 taxid=230172 hypothetical protein MG293_001228 [Ovis ammon polii]	Metabolism;Human Diseases;Human Diseases;Metabolism	Global and overview maps;Infectious disease: viral;Infectious disease: viral;Metabolism of terpenoids and polyketides	ko01100//Metabolic pathways;ko05166//Human T-cell leukemia virus 1 infection;ko05164//Influenza A;ko00900//Terpenoid backbone biosynthesis	K00787;K00787;K00787;K00787	GO:0005575//cellular_component;GO:0005622//intracellular anatomical structure;GO:0005634//nucleus;GO:0005654//nucleoplasm;GO:0005737//cytoplasm;GO:0005739//mitochondrion;GO:0005759//mitochondrial matrix;GO:0005777//peroxisome;GO:0005783//endoplasmic reticulum;GO:0005829//cytosol;GO:0012505//endomembrane system;GO:0031974//membrane-enclosed lumen;GO:0031981//nuclear lumen;GO:0042579//microbody;GO:…	GO:0000010//trans-hexaprenyltranstransferase activity;GO:0003674//molecular_function;GO:0003824//catalytic activity;GO:0004161//dimethylallyltranstransferase activity;GO:0004337//geranyltranstransferase activity;GO:0004659//prenyltransferase activity;GO:0005488//binding;GO:0016740//transferase activity;GO:0016765//transferase activity, transferring alkyl or aryl (other than methyl) groups;GO:0043…	GO:0000003//reproduction;GO:0001558//regulation of cell growth;GO:0006066//alcohol metabolic process;GO:0006629//lipid metabolic process;GO:0006644//phospholipid metabolic process;GO:0006694//steroid biosynthetic process;GO:0006695//cholesterol biosynthetic process;GO:0006696//ergosterol biosynthetic process;GO:0006720//isoprenoid metabolic process;GO:0006721//terpenoid metabolic process;GO:00067…	--
MSTRG.19147.1	R6Z07_000976	-0.980369	2.2215E-8	MSTRG.19147				--	--	FDPS	KAI4548898.1 taxid=230172 hypothetical protein MG293_001228 [Ovis ammon polii]	Metabolism;Human Diseases;Human Diseases;Metabolism	Global and overview maps;Infectious disease: viral;Infectious disease: viral;Metabolism of terpenoids and polyketides	ko01100//Metabolic pathways;ko05166//Human T-cell leukemia virus 1 infection;ko05164//Influenza A;ko00900//Terpenoid backbone biosynthesis	K00787;K00787;K00787;K00787	GO:0005575//cellular_component;GO:0005622//intracellular anatomical structure;GO:0005634//nucleus;GO:0005654//nucleoplasm;GO:0005737//cytoplasm;GO:0005739//mitochondrion;GO:0005759//mitochondrial matrix;GO:0005777//peroxisome;GO:0005783//endoplasmic reticulum;GO:0005829//cytosol;GO:0012505//endomembrane system;GO:0031974//membrane-enclosed lumen;GO:0031981//nuclear lumen;GO:0042579//microbody;GO:…	GO:0000010//trans-hexaprenyltranstransferase activity;GO:0003674//molecular_function;GO:0003824//catalytic activity;GO:0004161//dimethylallyltranstransferase activity;GO:0004337//geranyltranstransferase activity;GO:0004659//prenyltransferase activity;GO:0005488//binding;GO:0016740//transferase activity;GO:0016765//transferase activity, transferring alkyl or aryl (other than methyl) groups;GO:0043…	GO:0000003//reproduction;GO:0001558//regulation of cell growth;GO:0006066//alcohol metabolic process;GO:0006629//lipid metabolic process;GO:0006644//phospholipid metabolic process;GO:0006694//steroid biosynthetic process;GO:0006695//cholesterol biosynthetic process;GO:0006696//ergosterol biosynthetic process;GO:0006720//isoprenoid metabolic process;GO:0006721//terpenoid metabolic process;GO:00067…	--
MSTRG.19147.2	R6Z07_000976	-0.956027	1.2025E-6	MSTRG.19147				--	--	FDPS	KAI4548898.1 taxid=230172 hypothetical protein MG293_001228 [Ovis ammon polii]	Metabolism;Human Diseases;Human Diseases;Metabolism	Global and overview maps;Infectious disease: viral;Infectious disease: viral;Metabolism of terpenoids and polyketides	ko01100//Metabolic pathways;ko05166//Human T-cell leukemia virus 1 infection;ko05164//Influenza A;ko00900//Terpenoid backbone biosynthesis	K00787;K00787;K00787;K00787	GO:0005575//cellular_component;GO:0005622//intracellular anatomical structure;GO:0005634//nucleus;GO:0005654//nucleoplasm;GO:0005737//cytoplasm;GO:0005739//mitochondrion;GO:0005759//mitochondrial matrix;GO:0005777//peroxisome;GO:0005783//endoplasmic reticulum;GO:0005829//cytosol;GO:0012505//endomembrane system;GO:0031974//membrane-enclosed lumen;GO:0031981//nuclear lumen;GO:0042579//microbody;GO:…	GO:0000010//trans-hexaprenyltranstransferase activity;GO:0003674//molecular_function;GO:0003824//catalytic activity;GO:0004161//dimethylallyltranstransferase activity;GO:0004337//geranyltranstransferase activity;GO:0004659//prenyltransferase activity;GO:0005488//binding;GO:0016740//transferase activity;GO:0016765//transferase activity, transferring alkyl or aryl (other than methyl) groups;GO:0043…	GO:0000003//reproduction;GO:0001558//regulation of cell growth;GO:0006066//alcohol metabolic process;GO:0006629//lipid metabolic process;GO:0006644//phospholipid metabolic process;GO:0006694//steroid biosynthetic process;GO:0006695//cholesterol biosynthetic process;GO:0006696//ergosterol biosynthetic process;GO:0006720//isoprenoid metabolic process;GO:0006721//terpenoid metabolic process;GO:00067…	--
MSTRG.19150.1	R6Z07_000976	-0.96895	2.1574E-7	R6Z07_017562				--	--	FDPS	KAI4548898.1 taxid=230172 hypothetical protein MG293_001228 [Ovis ammon polii]	Metabolism;Human Diseases;Human Diseases;Metabolism	Global and overview maps;Infectious disease: viral;Infectious disease: viral;Metabolism of terpenoids and polyketides	ko01100//Metabolic pathways;ko05166//Human T-cell leukemia virus 1 infection;ko05164//Influenza A;ko00900//Terpenoid backbone biosynthesis	K00787;K00787;K00787;K00787	GO:0005575//cellular_component;GO:0005622//intracellular anatomical structure;GO:0005634//nucleus;GO:0005654//nucleoplasm;GO:0005737//cytoplasm;GO:0005739//mitochondrion;GO:0005759//mitochondrial matrix;GO:0005777//peroxisome;GO:0005783//endoplasmic reticulum;GO:0005829//cytosol;GO:0012505//endomembrane system;GO:0031974//membrane-enclosed lumen;GO:0031981//nuclear lumen;GO:0042579//microbody;GO:…	GO:0000010//trans-hexaprenyltranstransferase activity;GO:0003674//molecular_function;GO:0003824//catalytic activity;GO:0004161//dimethylallyltranstransferase activity;GO:0004337//geranyltranstransferase activity;GO:0004659//prenyltransferase activity;GO:0005488//binding;GO:0016740//transferase activity;GO:0016765//transferase activity, transferring alkyl or aryl (other than methyl) groups;GO:0043…	GO:0000003//reproduction;GO:0001558//regulation of cell growth;GO:0006066//alcohol metabolic process;GO:0006629//lipid metabolic process;GO:0006644//phospholipid metabolic process;GO:0006694//steroid biosynthetic process;GO:0006695//cholesterol biosynthetic process;GO:0006696//ergosterol biosynthetic process;GO:0006720//isoprenoid metabolic process;GO:0006721//terpenoid metabolic process;GO:00067…	--
MSTRG.19234.1	R6Z07_000976	-0.953269	1.6224E-6	R6Z07_017676				--	--	FDPS	KAI4548898.1 taxid=230172 hypothetical protein MG293_001228 [Ovis ammon polii]	Metabolism;Human Diseases;Human Diseases;Metabolism	Global and overview maps;Infectious disease: viral;Infectious disease: viral;Metabolism of terpenoids and polyketides	ko01100//Metabolic pathways;ko05166//Human T-cell leukemia virus 1 infection;ko05164//Influenza A;ko00900//Terpenoid backbone biosynthesis	K00787;K00787;K00787;K00787	GO:0005575//cellular_component;GO:0005622//intracellular anatomical structure;GO:0005634//nucleus;GO:0005654//nucleoplasm;GO:0005737//cytoplasm;GO:0005739//mitochondrion;GO:0005759//mitochondrial matrix;GO:0005777//peroxisome;GO:0005783//endoplasmic reticulum;GO:0005829//cytosol;GO:0012505//endomembrane system;GO:0031974//membrane-enclosed lumen;GO:0031981//nuclear lumen;GO:0042579//microbody;GO:…	GO:0000010//trans-hexaprenyltranstransferase activity;GO:0003674//molecular_function;GO:0003824//catalytic activity;GO:0004161//dimethylallyltranstransferase activity;GO:0004337//geranyltranstransferase activity;GO:0004659//prenyltransferase activity;GO:0005488//binding;GO:0016740//transferase activity;GO:0016765//transferase activity, transferring alkyl or aryl (other than methyl) groups;GO:0043…	GO:0000003//reproduction;GO:0001558//regulation of cell growth;GO:0006066//alcohol metabolic process;GO:0006629//lipid metabolic process;GO:0006644//phospholipid metabolic process;GO:0006694//steroid biosynthetic process;GO:0006695//cholesterol biosynthetic process;GO:0006696//ergosterol biosynthetic process;GO:0006720//isoprenoid metabolic process;GO:0006721//terpenoid metabolic process;GO:00067…	--
MSTRG.19473.2	R6Z07_000976	-0.966252	3.2576E-7	MSTRG.19473				--	--	FDPS	KAI4548898.1 taxid=230172 hypothetical protein MG293_001228 [Ovis ammon polii]	Metabolism;Human Diseases;Human Diseases;Metabolism	Global and overview maps;Infectious disease: viral;Infectious disease: viral;Metabolism of terpenoids and polyketides	ko01100//Metabolic pathways;ko05166//Human T-cell leukemia virus 1 infection;ko05164//Influenza A;ko00900//Terpenoid backbone biosynthesis	K00787;K00787;K00787;K00787	GO:0005575//cellular_component;GO:0005622//intracellular anatomical structure;GO:0005634//nucleus;GO:0005654//nucleoplasm;GO:0005737//cytoplasm;GO:0005739//mitochondrion;GO:0005759//mitochondrial matrix;GO:0005777//peroxisome;GO:0005783//endoplasmic reticulum;GO:0005829//cytosol;GO:0012505//endomembrane system;GO:0031974//membrane-enclosed lumen;GO:0031981//nuclear lumen;GO:0042579//microbody;GO:…	GO:0000010//trans-hexaprenyltranstransferase activity;GO:0003674//molecular_function;GO:0003824//catalytic activity;GO:0004161//dimethylallyltranstransferase activity;GO:0004337//geranyltranstransferase activity;GO:0004659//prenyltransferase activity;GO:0005488//binding;GO:0016740//transferase activity;GO:0016765//transferase activity, transferring alkyl or aryl (other than methyl) groups;GO:0043…	GO:0000003//reproduction;GO:0001558//regulation of cell growth;GO:0006066//alcohol metabolic process;GO:0006629//lipid metabolic process;GO:0006644//phospholipid metabolic process;GO:0006694//steroid biosynthetic process;GO:0006695//cholesterol biosynthetic process;GO:0006696//ergosterol biosynthetic process;GO:0006720//isoprenoid metabolic process;GO:0006721//terpenoid metabolic process;GO:00067…	--
MSTRG.19592.1	R6Z07_000976	-0.958396	9.1533E-7	MSTRG.19592				--	--	FDPS	KAI4548898.1 taxid=230172 hypothetical protein MG293_001228 [Ovis ammon polii]	Metabolism;Human Diseases;Human Diseases;Metabolism	Global and overview maps;Infectious disease: viral;Infectious disease: viral;Metabolism of terpenoids and polyketides	ko01100//Metabolic pathways;ko05166//Human T-cell leukemia virus 1 infection;ko05164//Influenza A;ko00900//Terpenoid backbone biosynthesis	K00787;K00787;K00787;K00787	GO:0005575//cellular_component;GO:0005622//intracellular anatomical structure;GO:0005634//nucleus;GO:0005654//nucleoplasm;GO:0005737//cytoplasm;GO:0005739//mitochondrion;GO:0005759//mitochondrial matrix;GO:0005777//peroxisome;GO:0005783//endoplasmic reticulum;GO:0005829//cytosol;GO:0012505//endomembrane system;GO:0031974//membrane-enclosed lumen;GO:0031981//nuclear lumen;GO:0042579//microbody;GO:…	GO:0000010//trans-hexaprenyltranstransferase activity;GO:0003674//molecular_function;GO:0003824//catalytic activity;GO:0004161//dimethylallyltranstransferase activity;GO:0004337//geranyltranstransferase activity;GO:0004659//prenyltransferase activity;GO:0005488//binding;GO:0016740//transferase activity;GO:0016765//transferase activity, transferring alkyl or aryl (other than methyl) groups;GO:0043…	GO:0000003//reproduction;GO:0001558//regulation of cell growth;GO:0006066//alcohol metabolic process;GO:0006629//lipid metabolic process;GO:0006644//phospholipid metabolic process;GO:0006694//steroid biosynthetic process;GO:0006695//cholesterol biosynthetic process;GO:0006696//ergosterol biosynthetic process;GO:0006720//isoprenoid metabolic process;GO:0006721//terpenoid metabolic process;GO:00067…	--
MSTRG.19602.1	R6Z07_000976	-0.976514	5.4102E-8	MSTRG.19602				--	--	FDPS	KAI4548898.1 taxid=230172 hypothetical protein MG293_001228 [Ovis ammon polii]	Metabolism;Human Diseases;Human Diseases;Metabolism	Global and overview maps;Infectious disease: viral;Infectious disease: viral;Metabolism of terpenoids and polyketides	ko01100//Metabolic pathways;ko05166//Human T-cell leukemia virus 1 infection;ko05164//Influenza A;ko00900//Terpenoid backbone biosynthesis	K00787;K00787;K00787;K00787	GO:0005575//cellular_component;GO:0005622//intracellular anatomical structure;GO:0005634//nucleus;GO:0005654//nucleoplasm;GO:0005737//cytoplasm;GO:0005739//mitochondrion;GO:0005759//mitochondrial matrix;GO:0005777//peroxisome;GO:0005783//endoplasmic reticulum;GO:0005829//cytosol;GO:0012505//endomembrane system;GO:0031974//membrane-enclosed lumen;GO:0031981//nuclear lumen;GO:0042579//microbody;GO:…	GO:0000010//trans-hexaprenyltranstransferase activity;GO:0003674//molecular_function;GO:0003824//catalytic activity;GO:0004161//dimethylallyltranstransferase activity;GO:0004337//geranyltranstransferase activity;GO:0004659//prenyltransferase activity;GO:0005488//binding;GO:0016740//transferase activity;GO:0016765//transferase activity, transferring alkyl or aryl (other than methyl) groups;GO:0043…	GO:0000003//reproduction;GO:0001558//regulation of cell growth;GO:0006066//alcohol metabolic process;GO:0006629//lipid metabolic process;GO:0006644//phospholipid metabolic process;GO:0006694//steroid biosynthetic process;GO:0006695//cholesterol biosynthetic process;GO:0006696//ergosterol biosynthetic process;GO:0006720//isoprenoid metabolic process;GO:0006721//terpenoid metabolic process;GO:00067…	--
MSTRG.19848.1	R6Z07_000976	-0.965474	3.6463E-7	R6Z07_018245				--	--	FDPS	KAI4548898.1 taxid=230172 hypothetical protein MG293_001228 [Ovis ammon polii]	Metabolism;Human Diseases;Human Diseases;Metabolism	Global and overview maps;Infectious disease: viral;Infectious disease: viral;Metabolism of terpenoids and polyketides	ko01100//Metabolic pathways;ko05166//Human T-cell leukemia virus 1 infection;ko05164//Influenza A;ko00900//Terpenoid backbone biosynthesis	K00787;K00787;K00787;K00787	GO:0005575//cellular_component;GO:0005622//intracellular anatomical structure;GO:0005634//nucleus;GO:0005654//nucleoplasm;GO:0005737//cytoplasm;GO:0005739//mitochondrion;GO:0005759//mitochondrial matrix;GO:0005777//peroxisome;GO:0005783//endoplasmic reticulum;GO:0005829//cytosol;GO:0012505//endomembrane system;GO:0031974//membrane-enclosed lumen;GO:0031981//nuclear lumen;GO:0042579//microbody;GO:…	GO:0000010//trans-hexaprenyltranstransferase activity;GO:0003674//molecular_function;GO:0003824//catalytic activity;GO:0004161//dimethylallyltranstransferase activity;GO:0004337//geranyltranstransferase activity;GO:0004659//prenyltransferase activity;GO:0005488//binding;GO:0016740//transferase activity;GO:0016765//transferase activity, transferring alkyl or aryl (other than methyl) groups;GO:0043…	GO:0000003//reproduction;GO:0001558//regulation of cell growth;GO:0006066//alcohol metabolic process;GO:0006629//lipid metabolic process;GO:0006644//phospholipid metabolic process;GO:0006694//steroid biosynthetic process;GO:0006695//cholesterol biosynthetic process;GO:0006696//ergosterol biosynthetic process;GO:0006720//isoprenoid metabolic process;GO:0006721//terpenoid metabolic process;GO:00067…	--
MSTRG.19974.1	R6Z07_000976	0.964019	4.4708E-7	MSTRG.19974				--	--	FDPS	KAI4548898.1 taxid=230172 hypothetical protein MG293_001228 [Ovis ammon polii]	Metabolism;Human Diseases;Human Diseases;Metabolism	Global and overview maps;Infectious disease: viral;Infectious disease: viral;Metabolism of terpenoids and polyketides	ko01100//Metabolic pathways;ko05166//Human T-cell leukemia virus 1 infection;ko05164//Influenza A;ko00900//Terpenoid backbone biosynthesis	K00787;K00787;K00787;K00787	GO:0005575//cellular_component;GO:0005622//intracellular anatomical structure;GO:0005634//nucleus;GO:0005654//nucleoplasm;GO:0005737//cytoplasm;GO:0005739//mitochondrion;GO:0005759//mitochondrial matrix;GO:0005777//peroxisome;GO:0005783//endoplasmic reticulum;GO:0005829//cytosol;GO:0012505//endomembrane system;GO:0031974//membrane-enclosed lumen;GO:0031981//nuclear lumen;GO:0042579//microbody;GO:…	GO:0000010//trans-hexaprenyltranstransferase activity;GO:0003674//molecular_function;GO:0003824//catalytic activity;GO:0004161//dimethylallyltranstransferase activity;GO:0004337//geranyltranstransferase activity;GO:0004659//prenyltransferase activity;GO:0005488//binding;GO:0016740//transferase activity;GO:0016765//transferase activity, transferring alkyl or aryl (other than methyl) groups;GO:0043…	GO:0000003//reproduction;GO:0001558//regulation of cell growth;GO:0006066//alcohol metabolic process;GO:0006629//lipid metabolic process;GO:0006644//phospholipid metabolic process;GO:0006694//steroid biosynthetic process;GO:0006695//cholesterol biosynthetic process;GO:0006696//ergosterol biosynthetic process;GO:0006720//isoprenoid metabolic process;GO:0006721//terpenoid metabolic process;GO:00067…	--
MSTRG.20115.1	R6Z07_000976	-0.97766	4.2213E-8	MSTRG.20115				--	--	FDPS	KAI4548898.1 taxid=230172 hypothetical protein MG293_001228 [Ovis ammon polii]	Metabolism;Human Diseases;Human Diseases;Metabolism	Global and overview maps;Infectious disease: viral;Infectious disease: viral;Metabolism of terpenoids and polyketides	ko01100//Metabolic pathways;ko05166//Human T-cell leukemia virus 1 infection;ko05164//Influenza A;ko00900//Terpenoid backbone biosynthesis	K00787;K00787;K00787;K00787	GO:0005575//cellular_component;GO:0005622//intracellular anatomical structure;GO:0005634//nucleus;GO:0005654//nucleoplasm;GO:0005737//cytoplasm;GO:0005739//mitochondrion;GO:0005759//mitochondrial matrix;GO:0005777//peroxisome;GO:0005783//endoplasmic reticulum;GO:0005829//cytosol;GO:0012505//endomembrane system;GO:0031974//membrane-enclosed lumen;GO:0031981//nuclear lumen;GO:0042579//microbody;GO:…	GO:0000010//trans-hexaprenyltranstransferase activity;GO:0003674//molecular_function;GO:0003824//catalytic activity;GO:0004161//dimethylallyltranstransferase activity;GO:0004337//geranyltranstransferase activity;GO:0004659//prenyltransferase activity;GO:0005488//binding;GO:0016740//transferase activity;GO:0016765//transferase activity, transferring alkyl or aryl (other than methyl) groups;GO:0043…	GO:0000003//reproduction;GO:0001558//regulation of cell growth;GO:0006066//alcohol metabolic process;GO:0006629//lipid metabolic process;GO:0006644//phospholipid metabolic process;GO:0006694//steroid biosynthetic process;GO:0006695//cholesterol biosynthetic process;GO:0006696//ergosterol biosynthetic process;GO:0006720//isoprenoid metabolic process;GO:0006721//terpenoid metabolic process;GO:00067…	--
MSTRG.20652.1	R6Z07_000976	-0.971984	1.2970E-7	R6Z07_019098				--	--	FDPS	KAI4548898.1 taxid=230172 hypothetical protein MG293_001228 [Ovis ammon polii]	Metabolism;Human Diseases;Human Diseases;Metabolism	Global and overview maps;Infectious disease: viral;Infectious disease: viral;Metabolism of terpenoids and polyketides	ko01100//Metabolic pathways;ko05166//Human T-cell leukemia virus 1 infection;ko05164//Influenza A;ko00900//Terpenoid backbone biosynthesis	K00787;K00787;K00787;K00787	GO:0005575//cellular_component;GO:0005622//intracellular anatomical structure;GO:0005634//nucleus;GO:0005654//nucleoplasm;GO:0005737//cytoplasm;GO:0005739//mitochondrion;GO:0005759//mitochondrial matrix;GO:0005777//peroxisome;GO:0005783//endoplasmic reticulum;GO:0005829//cytosol;GO:0012505//endomembrane system;GO:0031974//membrane-enclosed lumen;GO:0031981//nuclear lumen;GO:0042579//microbody;GO:…	GO:0000010//trans-hexaprenyltranstransferase activity;GO:0003674//molecular_function;GO:0003824//catalytic activity;GO:0004161//dimethylallyltranstransferase activity;GO:0004337//geranyltranstransferase activity;GO:0004659//prenyltransferase activity;GO:0005488//binding;GO:0016740//transferase activity;GO:0016765//transferase activity, transferring alkyl or aryl (other than methyl) groups;GO:0043…	GO:0000003//reproduction;GO:0001558//regulation of cell growth;GO:0006066//alcohol metabolic process;GO:0006629//lipid metabolic process;GO:0006644//phospholipid metabolic process;GO:0006694//steroid biosynthetic process;GO:0006695//cholesterol biosynthetic process;GO:0006696//ergosterol biosynthetic process;GO:0006720//isoprenoid metabolic process;GO:0006721//terpenoid metabolic process;GO:00067…	--
MSTRG.21016.2	R6Z07_000976	-0.957016	1.0750E-6	MSTRG.21016				--	--	FDPS	KAI4548898.1 taxid=230172 hypothetical protein MG293_001228 [Ovis ammon polii]	Metabolism;Human Diseases;Human Diseases;Metabolism	Global and overview maps;Infectious disease: viral;Infectious disease: viral;Metabolism of terpenoids and polyketides	ko01100//Metabolic pathways;ko05166//Human T-cell leukemia virus 1 infection;ko05164//Influenza A;ko00900//Terpenoid backbone biosynthesis	K00787;K00787;K00787;K00787	GO:0005575//cellular_component;GO:0005622//intracellular anatomical structure;GO:0005634//nucleus;GO:0005654//nucleoplasm;GO:0005737//cytoplasm;GO:0005739//mitochondrion;GO:0005759//mitochondrial matrix;GO:0005777//peroxisome;GO:0005783//endoplasmic reticulum;GO:0005829//cytosol;GO:0012505//endomembrane system;GO:0031974//membrane-enclosed lumen;GO:0031981//nuclear lumen;GO:0042579//microbody;GO:…	GO:0000010//trans-hexaprenyltranstransferase activity;GO:0003674//molecular_function;GO:0003824//catalytic activity;GO:0004161//dimethylallyltranstransferase activity;GO:0004337//geranyltranstransferase activity;GO:0004659//prenyltransferase activity;GO:0005488//binding;GO:0016740//transferase activity;GO:0016765//transferase activity, transferring alkyl or aryl (other than methyl) groups;GO:0043…	GO:0000003//reproduction;GO:0001558//regulation of cell growth;GO:0006066//alcohol metabolic process;GO:0006629//lipid metabolic process;GO:0006644//phospholipid metabolic process;GO:0006694//steroid biosynthetic process;GO:0006695//cholesterol biosynthetic process;GO:0006696//ergosterol biosynthetic process;GO:0006720//isoprenoid metabolic process;GO:0006721//terpenoid metabolic process;GO:00067…	--
MSTRG.21288.1	R6Z07_000976	-0.977862	4.0347E-8	R6Z07_019702				--	--	FDPS	KAI4548898.1 taxid=230172 hypothetical protein MG293_001228 [Ovis ammon polii]	Metabolism;Human Diseases;Human Diseases;Metabolism	Global and overview maps;Infectious disease: viral;Infectious disease: viral;Metabolism of terpenoids and polyketides	ko01100//Metabolic pathways;ko05166//Human T-cell leukemia virus 1 infection;ko05164//Influenza A;ko00900//Terpenoid backbone biosynthesis	K00787;K00787;K00787;K00787	GO:0005575//cellular_component;GO:0005622//intracellular anatomical structure;GO:0005634//nucleus;GO:0005654//nucleoplasm;GO:0005737//cytoplasm;GO:0005739//mitochondrion;GO:0005759//mitochondrial matrix;GO:0005777//peroxisome;GO:0005783//endoplasmic reticulum;GO:0005829//cytosol;GO:0012505//endomembrane system;GO:0031974//membrane-enclosed lumen;GO:0031981//nuclear lumen;GO:0042579//microbody;GO:…	GO:0000010//trans-hexaprenyltranstransferase activity;GO:0003674//molecular_function;GO:0003824//catalytic activity;GO:0004161//dimethylallyltranstransferase activity;GO:0004337//geranyltranstransferase activity;GO:0004659//prenyltransferase activity;GO:0005488//binding;GO:0016740//transferase activity;GO:0016765//transferase activity, transferring alkyl or aryl (other than methyl) groups;GO:0043…	GO:0000003//reproduction;GO:0001558//regulation of cell growth;GO:0006066//alcohol metabolic process;GO:0006629//lipid metabolic process;GO:0006644//phospholipid metabolic process;GO:0006694//steroid biosynthetic process;GO:0006695//cholesterol biosynthetic process;GO:0006696//ergosterol biosynthetic process;GO:0006720//isoprenoid metabolic process;GO:0006721//terpenoid metabolic process;GO:00067…	--
MSTRG.2132.1	R6Z07_000976	-0.951276	1.9924E-6	R6Z07_001871				--	--	FDPS	KAI4548898.1 taxid=230172 hypothetical protein MG293_001228 [Ovis ammon polii]	Metabolism;Human Diseases;Human Diseases;Metabolism	Global and overview maps;Infectious disease: viral;Infectious disease: viral;Metabolism of terpenoids and polyketides	ko01100//Metabolic pathways;ko05166//Human T-cell leukemia virus 1 infection;ko05164//Influenza A;ko00900//Terpenoid backbone biosynthesis	K00787;K00787;K00787;K00787	GO:0005575//cellular_component;GO:0005622//intracellular anatomical structure;GO:0005634//nucleus;GO:0005654//nucleoplasm;GO:0005737//cytoplasm;GO:0005739//mitochondrion;GO:0005759//mitochondrial matrix;GO:0005777//peroxisome;GO:0005783//endoplasmic reticulum;GO:0005829//cytosol;GO:0012505//endomembrane system;GO:0031974//membrane-enclosed lumen;GO:0031981//nuclear lumen;GO:0042579//microbody;GO:…	GO:0000010//trans-hexaprenyltranstransferase activity;GO:0003674//molecular_function;GO:0003824//catalytic activity;GO:0004161//dimethylallyltranstransferase activity;GO:0004337//geranyltranstransferase activity;GO:0004659//prenyltransferase activity;GO:0005488//binding;GO:0016740//transferase activity;GO:0016765//transferase activity, transferring alkyl or aryl (other than methyl) groups;GO:0043…	GO:0000003//reproduction;GO:0001558//regulation of cell growth;GO:0006066//alcohol metabolic process;GO:0006629//lipid metabolic process;GO:0006644//phospholipid metabolic process;GO:0006694//steroid biosynthetic process;GO:0006695//cholesterol biosynthetic process;GO:0006696//ergosterol biosynthetic process;GO:0006720//isoprenoid metabolic process;GO:0006721//terpenoid metabolic process;GO:00067…	--
MSTRG.21433.1	R6Z07_000976	-0.960956	6.6921E-7	R6Z07_019808				--	--	FDPS	KAI4548898.1 taxid=230172 hypothetical protein MG293_001228 [Ovis ammon polii]	Metabolism;Human Diseases;Human Diseases;Metabolism	Global and overview maps;Infectious disease: viral;Infectious disease: viral;Metabolism of terpenoids and polyketides	ko01100//Metabolic pathways;ko05166//Human T-cell leukemia virus 1 infection;ko05164//Influenza A;ko00900//Terpenoid backbone biosynthesis	K00787;K00787;K00787;K00787	GO:0005575//cellular_component;GO:0005622//intracellular anatomical structure;GO:0005634//nucleus;GO:0005654//nucleoplasm;GO:0005737//cytoplasm;GO:0005739//mitochondrion;GO:0005759//mitochondrial matrix;GO:0005777//peroxisome;GO:0005783//endoplasmic reticulum;GO:0005829//cytosol;GO:0012505//endomembrane system;GO:0031974//membrane-enclosed lumen;GO:0031981//nuclear lumen;GO:0042579//microbody;GO:…	GO:0000010//trans-hexaprenyltranstransferase activity;GO:0003674//molecular_function;GO:0003824//catalytic activity;GO:0004161//dimethylallyltranstransferase activity;GO:0004337//geranyltranstransferase activity;GO:0004659//prenyltransferase activity;GO:0005488//binding;GO:0016740//transferase activity;GO:0016765//transferase activity, transferring alkyl or aryl (other than methyl) groups;GO:0043…	GO:0000003//reproduction;GO:0001558//regulation of cell growth;GO:0006066//alcohol metabolic process;GO:0006629//lipid metabolic process;GO:0006644//phospholipid metabolic process;GO:0006694//steroid biosynthetic process;GO:0006695//cholesterol biosynthetic process;GO:0006696//ergosterol biosynthetic process;GO:0006720//isoprenoid metabolic process;GO:0006721//terpenoid metabolic process;GO:00067…	--
MSTRG.21681.1	R6Z07_000976	-0.952218	1.8099E-6	MSTRG.21681				--	--	FDPS	KAI4548898.1 taxid=230172 hypothetical protein MG293_001228 [Ovis ammon polii]	Metabolism;Human Diseases;Human Diseases;Metabolism	Global and overview maps;Infectious disease: viral;Infectious disease: viral;Metabolism of terpenoids and polyketides	ko01100//Metabolic pathways;ko05166//Human T-cell leukemia virus 1 infection;ko05164//Influenza A;ko00900//Terpenoid backbone biosynthesis	K00787;K00787;K00787;K00787	GO:0005575//cellular_component;GO:0005622//intracellular anatomical structure;GO:0005634//nucleus;GO:0005654//nucleoplasm;GO:0005737//cytoplasm;GO:0005739//mitochondrion;GO:0005759//mitochondrial matrix;GO:0005777//peroxisome;GO:0005783//endoplasmic reticulum;GO:0005829//cytosol;GO:0012505//endomembrane system;GO:0031974//membrane-enclosed lumen;GO:0031981//nuclear lumen;GO:0042579//microbody;GO:…	GO:0000010//trans-hexaprenyltranstransferase activity;GO:0003674//molecular_function;GO:0003824//catalytic activity;GO:0004161//dimethylallyltranstransferase activity;GO:0004337//geranyltranstransferase activity;GO:0004659//prenyltransferase activity;GO:0005488//binding;GO:0016740//transferase activity;GO:0016765//transferase activity, transferring alkyl or aryl (other than methyl) groups;GO:0043…	GO:0000003//reproduction;GO:0001558//regulation of cell growth;GO:0006066//alcohol metabolic process;GO:0006629//lipid metabolic process;GO:0006644//phospholipid metabolic process;GO:0006694//steroid biosynthetic process;GO:0006695//cholesterol biosynthetic process;GO:0006696//ergosterol biosynthetic process;GO:0006720//isoprenoid metabolic process;GO:0006721//terpenoid metabolic process;GO:00067…	--
MSTRG.21749.1	R6Z07_000976	-0.964673	4.0837E-7	R6Z07_020116				--	--	FDPS	KAI4548898.1 taxid=230172 hypothetical protein MG293_001228 [Ovis ammon polii]	Metabolism;Human Diseases;Human Diseases;Metabolism	Global and overview maps;Infectious disease: viral;Infectious disease: viral;Metabolism of terpenoids and polyketides	ko01100//Metabolic pathways;ko05166//Human T-cell leukemia virus 1 infection;ko05164//Influenza A;ko00900//Terpenoid backbone biosynthesis	K00787;K00787;K00787;K00787	GO:0005575//cellular_component;GO:0005622//intracellular anatomical structure;GO:0005634//nucleus;GO:0005654//nucleoplasm;GO:0005737//cytoplasm;GO:0005739//mitochondrion;GO:0005759//mitochondrial matrix;GO:0005777//peroxisome;GO:0005783//endoplasmic reticulum;GO:0005829//cytosol;GO:0012505//endomembrane system;GO:0031974//membrane-enclosed lumen;GO:0031981//nuclear lumen;GO:0042579//microbody;GO:…	GO:0000010//trans-hexaprenyltranstransferase activity;GO:0003674//molecular_function;GO:0003824//catalytic activity;GO:0004161//dimethylallyltranstransferase activity;GO:0004337//geranyltranstransferase activity;GO:0004659//prenyltransferase activity;GO:0005488//binding;GO:0016740//transferase activity;GO:0016765//transferase activity, transferring alkyl or aryl (other than methyl) groups;GO:0043…	GO:0000003//reproduction;GO:0001558//regulation of cell growth;GO:0006066//alcohol metabolic process;GO:0006629//lipid metabolic process;GO:0006644//phospholipid metabolic process;GO:0006694//steroid biosynthetic process;GO:0006695//cholesterol biosynthetic process;GO:0006696//ergosterol biosynthetic process;GO:0006720//isoprenoid metabolic process;GO:0006721//terpenoid metabolic process;GO:00067…	--
MSTRG.21818.1	R6Z07_000976	-0.953155	1.6419E-6	MSTRG.21818				--	--	FDPS	KAI4548898.1 taxid=230172 hypothetical protein MG293_001228 [Ovis ammon polii]	Metabolism;Human Diseases;Human Diseases;Metabolism	Global and overview maps;Infectious disease: viral;Infectious disease: viral;Metabolism of terpenoids and polyketides	ko01100//Metabolic pathways;ko05166//Human T-cell leukemia virus 1 infection;ko05164//Influenza A;ko00900//Terpenoid backbone biosynthesis	K00787;K00787;K00787;K00787	GO:0005575//cellular_component;GO:0005622//intracellular anatomical structure;GO:0005634//nucleus;GO:0005654//nucleoplasm;GO:0005737//cytoplasm;GO:0005739//mitochondrion;GO:0005759//mitochondrial matrix;GO:0005777//peroxisome;GO:0005783//endoplasmic reticulum;GO:0005829//cytosol;GO:0012505//endomembrane system;GO:0031974//membrane-enclosed lumen;GO:0031981//nuclear lumen;GO:0042579//microbody;GO:…	GO:0000010//trans-hexaprenyltranstransferase activity;GO:0003674//molecular_function;GO:0003824//catalytic activity;GO:0004161//dimethylallyltranstransferase activity;GO:0004337//geranyltranstransferase activity;GO:0004659//prenyltransferase activity;GO:0005488//binding;GO:0016740//transferase activity;GO:0016765//transferase activity, transferring alkyl or aryl (other than methyl) groups;GO:0043…	GO:0000003//reproduction;GO:0001558//regulation of cell growth;GO:0006066//alcohol metabolic process;GO:0006629//lipid metabolic process;GO:0006644//phospholipid metabolic process;GO:0006694//steroid biosynthetic process;GO:0006695//cholesterol biosynthetic process;GO:0006696//ergosterol biosynthetic process;GO:0006720//isoprenoid metabolic process;GO:0006721//terpenoid metabolic process;GO:00067…	--
MSTRG.22189.4	R6Z07_000976	-0.956177	1.1824E-6	R6Z07_020557				--	--	FDPS	KAI4548898.1 taxid=230172 hypothetical protein MG293_001228 [Ovis ammon polii]	Metabolism;Human Diseases;Human Diseases;Metabolism	Global and overview maps;Infectious disease: viral;Infectious disease: viral;Metabolism of terpenoids and polyketides	ko01100//Metabolic pathways;ko05166//Human T-cell leukemia virus 1 infection;ko05164//Influenza A;ko00900//Terpenoid backbone biosynthesis	K00787;K00787;K00787;K00787	GO:0005575//cellular_component;GO:0005622//intracellular anatomical structure;GO:0005634//nucleus;GO:0005654//nucleoplasm;GO:0005737//cytoplasm;GO:0005739//mitochondrion;GO:0005759//mitochondrial matrix;GO:0005777//peroxisome;GO:0005783//endoplasmic reticulum;GO:0005829//cytosol;GO:0012505//endomembrane system;GO:0031974//membrane-enclosed lumen;GO:0031981//nuclear lumen;GO:0042579//microbody;GO:…	GO:0000010//trans-hexaprenyltranstransferase activity;GO:0003674//molecular_function;GO:0003824//catalytic activity;GO:0004161//dimethylallyltranstransferase activity;GO:0004337//geranyltranstransferase activity;GO:0004659//prenyltransferase activity;GO:0005488//binding;GO:0016740//transferase activity;GO:0016765//transferase activity, transferring alkyl or aryl (other than methyl) groups;GO:0043…	GO:0000003//reproduction;GO:0001558//regulation of cell growth;GO:0006066//alcohol metabolic process;GO:0006629//lipid metabolic process;GO:0006644//phospholipid metabolic process;GO:0006694//steroid biosynthetic process;GO:0006695//cholesterol biosynthetic process;GO:0006696//ergosterol biosynthetic process;GO:0006720//isoprenoid metabolic process;GO:0006721//terpenoid metabolic process;GO:00067…	--
MSTRG.22228.1	R6Z07_000976	-0.954696	1.3927E-6	MSTRG.22228				--	--	FDPS	KAI4548898.1 taxid=230172 hypothetical protein MG293_001228 [Ovis ammon polii]	Metabolism;Human Diseases;Human Diseases;Metabolism	Global and overview maps;Infectious disease: viral;Infectious disease: viral;Metabolism of terpenoids and polyketides	ko01100//Metabolic pathways;ko05166//Human T-cell leukemia virus 1 infection;ko05164//Influenza A;ko00900//Terpenoid backbone biosynthesis	K00787;K00787;K00787;K00787	GO:0005575//cellular_component;GO:0005622//intracellular anatomical structure;GO:0005634//nucleus;GO:0005654//nucleoplasm;GO:0005737//cytoplasm;GO:0005739//mitochondrion;GO:0005759//mitochondrial matrix;GO:0005777//peroxisome;GO:0005783//endoplasmic reticulum;GO:0005829//cytosol;GO:0012505//endomembrane system;GO:0031974//membrane-enclosed lumen;GO:0031981//nuclear lumen;GO:0042579//microbody;GO:…	GO:0000010//trans-hexaprenyltranstransferase activity;GO:0003674//molecular_function;GO:0003824//catalytic activity;GO:0004161//dimethylallyltranstransferase activity;GO:0004337//geranyltranstransferase activity;GO:0004659//prenyltransferase activity;GO:0005488//binding;GO:0016740//transferase activity;GO:0016765//transferase activity, transferring alkyl or aryl (other than methyl) groups;GO:0043…	GO:0000003//reproduction;GO:0001558//regulation of cell growth;GO:0006066//alcohol metabolic process;GO:0006629//lipid metabolic process;GO:0006644//phospholipid metabolic process;GO:0006694//steroid biosynthetic process;GO:0006695//cholesterol biosynthetic process;GO:0006696//ergosterol biosynthetic process;GO:0006720//isoprenoid metabolic process;GO:0006721//terpenoid metabolic process;GO:00067…	--
MSTRG.22267.1	R6Z07_000976	-0.969209	2.0698E-7	MSTRG.22267				--	--	FDPS	KAI4548898.1 taxid=230172 hypothetical protein MG293_001228 [Ovis ammon polii]	Metabolism;Human Diseases;Human Diseases;Metabolism	Global and overview maps;Infectious disease: viral;Infectious disease: viral;Metabolism of terpenoids and polyketides	ko01100//Metabolic pathways;ko05166//Human T-cell leukemia virus 1 infection;ko05164//Influenza A;ko00900//Terpenoid backbone biosynthesis	K00787;K00787;K00787;K00787	GO:0005575//cellular_component;GO:0005622//intracellular anatomical structure;GO:0005634//nucleus;GO:0005654//nucleoplasm;GO:0005737//cytoplasm;GO:0005739//mitochondrion;GO:0005759//mitochondrial matrix;GO:0005777//peroxisome;GO:0005783//endoplasmic reticulum;GO:0005829//cytosol;GO:0012505//endomembrane system;GO:0031974//membrane-enclosed lumen;GO:0031981//nuclear lumen;GO:0042579//microbody;GO:…	GO:0000010//trans-hexaprenyltranstransferase activity;GO:0003674//molecular_function;GO:0003824//catalytic activity;GO:0004161//dimethylallyltranstransferase activity;GO:0004337//geranyltranstransferase activity;GO:0004659//prenyltransferase activity;GO:0005488//binding;GO:0016740//transferase activity;GO:0016765//transferase activity, transferring alkyl or aryl (other than methyl) groups;GO:0043…	GO:0000003//reproduction;GO:0001558//regulation of cell growth;GO:0006066//alcohol metabolic process;GO:0006629//lipid metabolic process;GO:0006644//phospholipid metabolic process;GO:0006694//steroid biosynthetic process;GO:0006695//cholesterol biosynthetic process;GO:0006696//ergosterol biosynthetic process;GO:0006720//isoprenoid metabolic process;GO:0006721//terpenoid metabolic process;GO:00067…	--
MSTRG.2240.1	R6Z07_000976	-0.952773	1.7088E-6	MSTRG.2240				--	--	FDPS	KAI4548898.1 taxid=230172 hypothetical protein MG293_001228 [Ovis ammon polii]	Metabolism;Human Diseases;Human Diseases;Metabolism	Global and overview maps;Infectious disease: viral;Infectious disease: viral;Metabolism of terpenoids and polyketides	ko01100//Metabolic pathways;ko05166//Human T-cell leukemia virus 1 infection;ko05164//Influenza A;ko00900//Terpenoid backbone biosynthesis	K00787;K00787;K00787;K00787	GO:0005575//cellular_component;GO:0005622//intracellular anatomical structure;GO:0005634//nucleus;GO:0005654//nucleoplasm;GO:0005737//cytoplasm;GO:0005739//mitochondrion;GO:0005759//mitochondrial matrix;GO:0005777//peroxisome;GO:0005783//endoplasmic reticulum;GO:0005829//cytosol;GO:0012505//endomembrane system;GO:0031974//membrane-enclosed lumen;GO:0031981//nuclear lumen;GO:0042579//microbody;GO:…	GO:0000010//trans-hexaprenyltranstransferase activity;GO:0003674//molecular_function;GO:0003824//catalytic activity;GO:0004161//dimethylallyltranstransferase activity;GO:0004337//geranyltranstransferase activity;GO:0004659//prenyltransferase activity;GO:0005488//binding;GO:0016740//transferase activity;GO:0016765//transferase activity, transferring alkyl or aryl (other than methyl) groups;GO:0043…	GO:0000003//reproduction;GO:0001558//regulation of cell growth;GO:0006066//alcohol metabolic process;GO:0006629//lipid metabolic process;GO:0006644//phospholipid metabolic process;GO:0006694//steroid biosynthetic process;GO:0006695//cholesterol biosynthetic process;GO:0006696//ergosterol biosynthetic process;GO:0006720//isoprenoid metabolic process;GO:0006721//terpenoid metabolic process;GO:00067…	--
MSTRG.2389.3	R6Z07_000976	-0.962729	5.3206E-7	R6Z07_002124				--	--	FDPS	KAI4548898.1 taxid=230172 hypothetical protein MG293_001228 [Ovis ammon polii]	Metabolism;Human Diseases;Human Diseases;Metabolism	Global and overview maps;Infectious disease: viral;Infectious disease: viral;Metabolism of terpenoids and polyketides	ko01100//Metabolic pathways;ko05166//Human T-cell leukemia virus 1 infection;ko05164//Influenza A;ko00900//Terpenoid backbone biosynthesis	K00787;K00787;K00787;K00787	GO:0005575//cellular_component;GO:0005622//intracellular anatomical structure;GO:0005634//nucleus;GO:0005654//nucleoplasm;GO:0005737//cytoplasm;GO:0005739//mitochondrion;GO:0005759//mitochondrial matrix;GO:0005777//peroxisome;GO:0005783//endoplasmic reticulum;GO:0005829//cytosol;GO:0012505//endomembrane system;GO:0031974//membrane-enclosed lumen;GO:0031981//nuclear lumen;GO:0042579//microbody;GO:…	GO:0000010//trans-hexaprenyltranstransferase activity;GO:0003674//molecular_function;GO:0003824//catalytic activity;GO:0004161//dimethylallyltranstransferase activity;GO:0004337//geranyltranstransferase activity;GO:0004659//prenyltransferase activity;GO:0005488//binding;GO:0016740//transferase activity;GO:0016765//transferase activity, transferring alkyl or aryl (other than methyl) groups;GO:0043…	GO:0000003//reproduction;GO:0001558//regulation of cell growth;GO:0006066//alcohol metabolic process;GO:0006629//lipid metabolic process;GO:0006644//phospholipid metabolic process;GO:0006694//steroid biosynthetic process;GO:0006695//cholesterol biosynthetic process;GO:0006696//ergosterol biosynthetic process;GO:0006720//isoprenoid metabolic process;GO:0006721//terpenoid metabolic process;GO:00067…	--
MSTRG.2403.1	R6Z07_000976	-0.980493	2.1529E-8	MSTRG.2403				--	--	FDPS	KAI4548898.1 taxid=230172 hypothetical protein MG293_001228 [Ovis ammon polii]	Metabolism;Human Diseases;Human Diseases;Metabolism	Global and overview maps;Infectious disease: viral;Infectious disease: viral;Metabolism of terpenoids and polyketides	ko01100//Metabolic pathways;ko05166//Human T-cell leukemia virus 1 infection;ko05164//Influenza A;ko00900//Terpenoid backbone biosynthesis	K00787;K00787;K00787;K00787	GO:0005575//cellular_component;GO:0005622//intracellular anatomical structure;GO:0005634//nucleus;GO:0005654//nucleoplasm;GO:0005737//cytoplasm;GO:0005739//mitochondrion;GO:0005759//mitochondrial matrix;GO:0005777//peroxisome;GO:0005783//endoplasmic reticulum;GO:0005829//cytosol;GO:0012505//endomembrane system;GO:0031974//membrane-enclosed lumen;GO:0031981//nuclear lumen;GO:0042579//microbody;GO:…	GO:0000010//trans-hexaprenyltranstransferase activity;GO:0003674//molecular_function;GO:0003824//catalytic activity;GO:0004161//dimethylallyltranstransferase activity;GO:0004337//geranyltranstransferase activity;GO:0004659//prenyltransferase activity;GO:0005488//binding;GO:0016740//transferase activity;GO:0016765//transferase activity, transferring alkyl or aryl (other than methyl) groups;GO:0043…	GO:0000003//reproduction;GO:0001558//regulation of cell growth;GO:0006066//alcohol metabolic process;GO:0006629//lipid metabolic process;GO:0006644//phospholipid metabolic process;GO:0006694//steroid biosynthetic process;GO:0006695//cholesterol biosynthetic process;GO:0006696//ergosterol biosynthetic process;GO:0006720//isoprenoid metabolic process;GO:0006721//terpenoid metabolic process;GO:00067…	--
MSTRG.248.1	R6Z07_000976	0.966101	3.3301E-7	R6Z07_000232				--	--	FDPS	KAI4548898.1 taxid=230172 hypothetical protein MG293_001228 [Ovis ammon polii]	Metabolism;Human Diseases;Human Diseases;Metabolism	Global and overview maps;Infectious disease: viral;Infectious disease: viral;Metabolism of terpenoids and polyketides	ko01100//Metabolic pathways;ko05166//Human T-cell leukemia virus 1 infection;ko05164//Influenza A;ko00900//Terpenoid backbone biosynthesis	K00787;K00787;K00787;K00787	GO:0005575//cellular_component;GO:0005622//intracellular anatomical structure;GO:0005634//nucleus;GO:0005654//nucleoplasm;GO:0005737//cytoplasm;GO:0005739//mitochondrion;GO:0005759//mitochondrial matrix;GO:0005777//peroxisome;GO:0005783//endoplasmic reticulum;GO:0005829//cytosol;GO:0012505//endomembrane system;GO:0031974//membrane-enclosed lumen;GO:0031981//nuclear lumen;GO:0042579//microbody;GO:…	GO:0000010//trans-hexaprenyltranstransferase activity;GO:0003674//molecular_function;GO:0003824//catalytic activity;GO:0004161//dimethylallyltranstransferase activity;GO:0004337//geranyltranstransferase activity;GO:0004659//prenyltransferase activity;GO:0005488//binding;GO:0016740//transferase activity;GO:0016765//transferase activity, transferring alkyl or aryl (other than methyl) groups;GO:0043…	GO:0000003//reproduction;GO:0001558//regulation of cell growth;GO:0006066//alcohol metabolic process;GO:0006629//lipid metabolic process;GO:0006644//phospholipid metabolic process;GO:0006694//steroid biosynthetic process;GO:0006695//cholesterol biosynthetic process;GO:0006696//ergosterol biosynthetic process;GO:0006720//isoprenoid metabolic process;GO:0006721//terpenoid metabolic process;GO:00067…	--
MSTRG.2841.1	R6Z07_000976	-0.958232	9.3329E-7	MSTRG.2841				--	--	FDPS	KAI4548898.1 taxid=230172 hypothetical protein MG293_001228 [Ovis ammon polii]	Metabolism;Human Diseases;Human Diseases;Metabolism	Global and overview maps;Infectious disease: viral;Infectious disease: viral;Metabolism of terpenoids and polyketides	ko01100//Metabolic pathways;ko05166//Human T-cell leukemia virus 1 infection;ko05164//Influenza A;ko00900//Terpenoid backbone biosynthesis	K00787;K00787;K00787;K00787	GO:0005575//cellular_component;GO:0005622//intracellular anatomical structure;GO:0005634//nucleus;GO:0005654//nucleoplasm;GO:0005737//cytoplasm;GO:0005739//mitochondrion;GO:0005759//mitochondrial matrix;GO:0005777//peroxisome;GO:0005783//endoplasmic reticulum;GO:0005829//cytosol;GO:0012505//endomembrane system;GO:0031974//membrane-enclosed lumen;GO:0031981//nuclear lumen;GO:0042579//microbody;GO:…	GO:0000010//trans-hexaprenyltranstransferase activity;GO:0003674//molecular_function;GO:0003824//catalytic activity;GO:0004161//dimethylallyltranstransferase activity;GO:0004337//geranyltranstransferase activity;GO:0004659//prenyltransferase activity;GO:0005488//binding;GO:0016740//transferase activity;GO:0016765//transferase activity, transferring alkyl or aryl (other than methyl) groups;GO:0043…	GO:0000003//reproduction;GO:0001558//regulation of cell growth;GO:0006066//alcohol metabolic process;GO:0006629//lipid metabolic process;GO:0006644//phospholipid metabolic process;GO:0006694//steroid biosynthetic process;GO:0006695//cholesterol biosynthetic process;GO:0006696//ergosterol biosynthetic process;GO:0006720//isoprenoid metabolic process;GO:0006721//terpenoid metabolic process;GO:00067…	--
MSTRG.3003.3	R6Z07_000976	-0.955735	1.2424E-6	MSTRG.3003				--	--	FDPS	KAI4548898.1 taxid=230172 hypothetical protein MG293_001228 [Ovis ammon polii]	Metabolism;Human Diseases;Human Diseases;Metabolism	Global and overview maps;Infectious disease: viral;Infectious disease: viral;Metabolism of terpenoids and polyketides	ko01100//Metabolic pathways;ko05166//Human T-cell leukemia virus 1 infection;ko05164//Influenza A;ko00900//Terpenoid backbone biosynthesis	K00787;K00787;K00787;K00787	GO:0005575//cellular_component;GO:0005622//intracellular anatomical structure;GO:0005634//nucleus;GO:0005654//nucleoplasm;GO:0005737//cytoplasm;GO:0005739//mitochondrion;GO:0005759//mitochondrial matrix;GO:0005777//peroxisome;GO:0005783//endoplasmic reticulum;GO:0005829//cytosol;GO:0012505//endomembrane system;GO:0031974//membrane-enclosed lumen;GO:0031981//nuclear lumen;GO:0042579//microbody;GO:…	GO:0000010//trans-hexaprenyltranstransferase activity;GO:0003674//molecular_function;GO:0003824//catalytic activity;GO:0004161//dimethylallyltranstransferase activity;GO:0004337//geranyltranstransferase activity;GO:0004659//prenyltransferase activity;GO:0005488//binding;GO:0016740//transferase activity;GO:0016765//transferase activity, transferring alkyl or aryl (other than methyl) groups;GO:0043…	GO:0000003//reproduction;GO:0001558//regulation of cell growth;GO:0006066//alcohol metabolic process;GO:0006629//lipid metabolic process;GO:0006644//phospholipid metabolic process;GO:0006694//steroid biosynthetic process;GO:0006695//cholesterol biosynthetic process;GO:0006696//ergosterol biosynthetic process;GO:0006720//isoprenoid metabolic process;GO:0006721//terpenoid metabolic process;GO:00067…	--
MSTRG.3003.4	R6Z07_000976	-0.976494	5.4331E-8	MSTRG.3003				--	--	FDPS	KAI4548898.1 taxid=230172 hypothetical protein MG293_001228 [Ovis ammon polii]	Metabolism;Human Diseases;Human Diseases;Metabolism	Global and overview maps;Infectious disease: viral;Infectious disease: viral;Metabolism of terpenoids and polyketides	ko01100//Metabolic pathways;ko05166//Human T-cell leukemia virus 1 infection;ko05164//Influenza A;ko00900//Terpenoid backbone biosynthesis	K00787;K00787;K00787;K00787	GO:0005575//cellular_component;GO:0005622//intracellular anatomical structure;GO:0005634//nucleus;GO:0005654//nucleoplasm;GO:0005737//cytoplasm;GO:0005739//mitochondrion;GO:0005759//mitochondrial matrix;GO:0005777//peroxisome;GO:0005783//endoplasmic reticulum;GO:0005829//cytosol;GO:0012505//endomembrane system;GO:0031974//membrane-enclosed lumen;GO:0031981//nuclear lumen;GO:0042579//microbody;GO:…	GO:0000010//trans-hexaprenyltranstransferase activity;GO:0003674//molecular_function;GO:0003824//catalytic activity;GO:0004161//dimethylallyltranstransferase activity;GO:0004337//geranyltranstransferase activity;GO:0004659//prenyltransferase activity;GO:0005488//binding;GO:0016740//transferase activity;GO:0016765//transferase activity, transferring alkyl or aryl (other than methyl) groups;GO:0043…	GO:0000003//reproduction;GO:0001558//regulation of cell growth;GO:0006066//alcohol metabolic process;GO:0006629//lipid metabolic process;GO:0006644//phospholipid metabolic process;GO:0006694//steroid biosynthetic process;GO:0006695//cholesterol biosynthetic process;GO:0006696//ergosterol biosynthetic process;GO:0006720//isoprenoid metabolic process;GO:0006721//terpenoid metabolic process;GO:00067…	--
MSTRG.3304.2	R6Z07_000976	-0.95632	1.1636E-6	R6Z07_002851				--	--	FDPS	KAI4548898.1 taxid=230172 hypothetical protein MG293_001228 [Ovis ammon polii]	Metabolism;Human Diseases;Human Diseases;Metabolism	Global and overview maps;Infectious disease: viral;Infectious disease: viral;Metabolism of terpenoids and polyketides	ko01100//Metabolic pathways;ko05166//Human T-cell leukemia virus 1 infection;ko05164//Influenza A;ko00900//Terpenoid backbone biosynthesis	K00787;K00787;K00787;K00787	GO:0005575//cellular_component;GO:0005622//intracellular anatomical structure;GO:0005634//nucleus;GO:0005654//nucleoplasm;GO:0005737//cytoplasm;GO:0005739//mitochondrion;GO:0005759//mitochondrial matrix;GO:0005777//peroxisome;GO:0005783//endoplasmic reticulum;GO:0005829//cytosol;GO:0012505//endomembrane system;GO:0031974//membrane-enclosed lumen;GO:0031981//nuclear lumen;GO:0042579//microbody;GO:…	GO:0000010//trans-hexaprenyltranstransferase activity;GO:0003674//molecular_function;GO:0003824//catalytic activity;GO:0004161//dimethylallyltranstransferase activity;GO:0004337//geranyltranstransferase activity;GO:0004659//prenyltransferase activity;GO:0005488//binding;GO:0016740//transferase activity;GO:0016765//transferase activity, transferring alkyl or aryl (other than methyl) groups;GO:0043…	GO:0000003//reproduction;GO:0001558//regulation of cell growth;GO:0006066//alcohol metabolic process;GO:0006629//lipid metabolic process;GO:0006644//phospholipid metabolic process;GO:0006694//steroid biosynthetic process;GO:0006695//cholesterol biosynthetic process;GO:0006696//ergosterol biosynthetic process;GO:0006720//isoprenoid metabolic process;GO:0006721//terpenoid metabolic process;GO:00067…	--
MSTRG.3342.2	R6Z07_000976	-0.950411	2.1725E-6	R6Z07_002883				--	--	FDPS	KAI4548898.1 taxid=230172 hypothetical protein MG293_001228 [Ovis ammon polii]	Metabolism;Human Diseases;Human Diseases;Metabolism	Global and overview maps;Infectious disease: viral;Infectious disease: viral;Metabolism of terpenoids and polyketides	ko01100//Metabolic pathways;ko05166//Human T-cell leukemia virus 1 infection;ko05164//Influenza A;ko00900//Terpenoid backbone biosynthesis	K00787;K00787;K00787;K00787	GO:0005575//cellular_component;GO:0005622//intracellular anatomical structure;GO:0005634//nucleus;GO:0005654//nucleoplasm;GO:0005737//cytoplasm;GO:0005739//mitochondrion;GO:0005759//mitochondrial matrix;GO:0005777//peroxisome;GO:0005783//endoplasmic reticulum;GO:0005829//cytosol;GO:0012505//endomembrane system;GO:0031974//membrane-enclosed lumen;GO:0031981//nuclear lumen;GO:0042579//microbody;GO:…	GO:0000010//trans-hexaprenyltranstransferase activity;GO:0003674//molecular_function;GO:0003824//catalytic activity;GO:0004161//dimethylallyltranstransferase activity;GO:0004337//geranyltranstransferase activity;GO:0004659//prenyltransferase activity;GO:0005488//binding;GO:0016740//transferase activity;GO:0016765//transferase activity, transferring alkyl or aryl (other than methyl) groups;GO:0043…	GO:0000003//reproduction;GO:0001558//regulation of cell growth;GO:0006066//alcohol metabolic process;GO:0006629//lipid metabolic process;GO:0006644//phospholipid metabolic process;GO:0006694//steroid biosynthetic process;GO:0006695//cholesterol biosynthetic process;GO:0006696//ergosterol biosynthetic process;GO:0006720//isoprenoid metabolic process;GO:0006721//terpenoid metabolic process;GO:00067…	--
MSTRG.3458.1	R6Z07_000976	-0.966937	2.9434E-7	MSTRG.3458				--	--	FDPS	KAI4548898.1 taxid=230172 hypothetical protein MG293_001228 [Ovis ammon polii]	Metabolism;Human Diseases;Human Diseases;Metabolism	Global and overview maps;Infectious disease: viral;Infectious disease: viral;Metabolism of terpenoids and polyketides	ko01100//Metabolic pathways;ko05166//Human T-cell leukemia virus 1 infection;ko05164//Influenza A;ko00900//Terpenoid backbone biosynthesis	K00787;K00787;K00787;K00787	GO:0005575//cellular_component;GO:0005622//intracellular anatomical structure;GO:0005634//nucleus;GO:0005654//nucleoplasm;GO:0005737//cytoplasm;GO:0005739//mitochondrion;GO:0005759//mitochondrial matrix;GO:0005777//peroxisome;GO:0005783//endoplasmic reticulum;GO:0005829//cytosol;GO:0012505//endomembrane system;GO:0031974//membrane-enclosed lumen;GO:0031981//nuclear lumen;GO:0042579//microbody;GO:…	GO:0000010//trans-hexaprenyltranstransferase activity;GO:0003674//molecular_function;GO:0003824//catalytic activity;GO:0004161//dimethylallyltranstransferase activity;GO:0004337//geranyltranstransferase activity;GO:0004659//prenyltransferase activity;GO:0005488//binding;GO:0016740//transferase activity;GO:0016765//transferase activity, transferring alkyl or aryl (other than methyl) groups;GO:0043…	GO:0000003//reproduction;GO:0001558//regulation of cell growth;GO:0006066//alcohol metabolic process;GO:0006629//lipid metabolic process;GO:0006644//phospholipid metabolic process;GO:0006694//steroid biosynthetic process;GO:0006695//cholesterol biosynthetic process;GO:0006696//ergosterol biosynthetic process;GO:0006720//isoprenoid metabolic process;GO:0006721//terpenoid metabolic process;GO:00067…	--
MSTRG.3660.1	R6Z07_000976	-0.952563	1.7467E-6	MSTRG.3660				--	--	FDPS	KAI4548898.1 taxid=230172 hypothetical protein MG293_001228 [Ovis ammon polii]	Metabolism;Human Diseases;Human Diseases;Metabolism	Global and overview maps;Infectious disease: viral;Infectious disease: viral;Metabolism of terpenoids and polyketides	ko01100//Metabolic pathways;ko05166//Human T-cell leukemia virus 1 infection;ko05164//Influenza A;ko00900//Terpenoid backbone biosynthesis	K00787;K00787;K00787;K00787	GO:0005575//cellular_component;GO:0005622//intracellular anatomical structure;GO:0005634//nucleus;GO:0005654//nucleoplasm;GO:0005737//cytoplasm;GO:0005739//mitochondrion;GO:0005759//mitochondrial matrix;GO:0005777//peroxisome;GO:0005783//endoplasmic reticulum;GO:0005829//cytosol;GO:0012505//endomembrane system;GO:0031974//membrane-enclosed lumen;GO:0031981//nuclear lumen;GO:0042579//microbody;GO:…	GO:0000010//trans-hexaprenyltranstransferase activity;GO:0003674//molecular_function;GO:0003824//catalytic activity;GO:0004161//dimethylallyltranstransferase activity;GO:0004337//geranyltranstransferase activity;GO:0004659//prenyltransferase activity;GO:0005488//binding;GO:0016740//transferase activity;GO:0016765//transferase activity, transferring alkyl or aryl (other than methyl) groups;GO:0043…	GO:0000003//reproduction;GO:0001558//regulation of cell growth;GO:0006066//alcohol metabolic process;GO:0006629//lipid metabolic process;GO:0006644//phospholipid metabolic process;GO:0006694//steroid biosynthetic process;GO:0006695//cholesterol biosynthetic process;GO:0006696//ergosterol biosynthetic process;GO:0006720//isoprenoid metabolic process;GO:0006721//terpenoid metabolic process;GO:00067…	--
MSTRG.3820.1	R6Z07_000976	-0.961558	6.1980E-7	MSTRG.3820				--	--	FDPS	KAI4548898.1 taxid=230172 hypothetical protein MG293_001228 [Ovis ammon polii]	Metabolism;Human Diseases;Human Diseases;Metabolism	Global and overview maps;Infectious disease: viral;Infectious disease: viral;Metabolism of terpenoids and polyketides	ko01100//Metabolic pathways;ko05166//Human T-cell leukemia virus 1 infection;ko05164//Influenza A;ko00900//Terpenoid backbone biosynthesis	K00787;K00787;K00787;K00787	GO:0005575//cellular_component;GO:0005622//intracellular anatomical structure;GO:0005634//nucleus;GO:0005654//nucleoplasm;GO:0005737//cytoplasm;GO:0005739//mitochondrion;GO:0005759//mitochondrial matrix;GO:0005777//peroxisome;GO:0005783//endoplasmic reticulum;GO:0005829//cytosol;GO:0012505//endomembrane system;GO:0031974//membrane-enclosed lumen;GO:0031981//nuclear lumen;GO:0042579//microbody;GO:…	GO:0000010//trans-hexaprenyltranstransferase activity;GO:0003674//molecular_function;GO:0003824//catalytic activity;GO:0004161//dimethylallyltranstransferase activity;GO:0004337//geranyltranstransferase activity;GO:0004659//prenyltransferase activity;GO:0005488//binding;GO:0016740//transferase activity;GO:0016765//transferase activity, transferring alkyl or aryl (other than methyl) groups;GO:0043…	GO:0000003//reproduction;GO:0001558//regulation of cell growth;GO:0006066//alcohol metabolic process;GO:0006629//lipid metabolic process;GO:0006644//phospholipid metabolic process;GO:0006694//steroid biosynthetic process;GO:0006695//cholesterol biosynthetic process;GO:0006696//ergosterol biosynthetic process;GO:0006720//isoprenoid metabolic process;GO:0006721//terpenoid metabolic process;GO:00067…	--
MSTRG.3833.1	R6Z07_000976	-0.970687	1.6227E-7	MSTRG.3833				--	--	FDPS	KAI4548898.1 taxid=230172 hypothetical protein MG293_001228 [Ovis ammon polii]	Metabolism;Human Diseases;Human Diseases;Metabolism	Global and overview maps;Infectious disease: viral;Infectious disease: viral;Metabolism of terpenoids and polyketides	ko01100//Metabolic pathways;ko05166//Human T-cell leukemia virus 1 infection;ko05164//Influenza A;ko00900//Terpenoid backbone biosynthesis	K00787;K00787;K00787;K00787	GO:0005575//cellular_component;GO:0005622//intracellular anatomical structure;GO:0005634//nucleus;GO:0005654//nucleoplasm;GO:0005737//cytoplasm;GO:0005739//mitochondrion;GO:0005759//mitochondrial matrix;GO:0005777//peroxisome;GO:0005783//endoplasmic reticulum;GO:0005829//cytosol;GO:0012505//endomembrane system;GO:0031974//membrane-enclosed lumen;GO:0031981//nuclear lumen;GO:0042579//microbody;GO:…	GO:0000010//trans-hexaprenyltranstransferase activity;GO:0003674//molecular_function;GO:0003824//catalytic activity;GO:0004161//dimethylallyltranstransferase activity;GO:0004337//geranyltranstransferase activity;GO:0004659//prenyltransferase activity;GO:0005488//binding;GO:0016740//transferase activity;GO:0016765//transferase activity, transferring alkyl or aryl (other than methyl) groups;GO:0043…	GO:0000003//reproduction;GO:0001558//regulation of cell growth;GO:0006066//alcohol metabolic process;GO:0006629//lipid metabolic process;GO:0006644//phospholipid metabolic process;GO:0006694//steroid biosynthetic process;GO:0006695//cholesterol biosynthetic process;GO:0006696//ergosterol biosynthetic process;GO:0006720//isoprenoid metabolic process;GO:0006721//terpenoid metabolic process;GO:00067…	--
MSTRG.3835.2	R6Z07_000976	-0.96092	6.7222E-7	MSTRG.3835				--	--	FDPS	KAI4548898.1 taxid=230172 hypothetical protein MG293_001228 [Ovis ammon polii]	Metabolism;Human Diseases;Human Diseases;Metabolism	Global and overview maps;Infectious disease: viral;Infectious disease: viral;Metabolism of terpenoids and polyketides	ko01100//Metabolic pathways;ko05166//Human T-cell leukemia virus 1 infection;ko05164//Influenza A;ko00900//Terpenoid backbone biosynthesis	K00787;K00787;K00787;K00787	GO:0005575//cellular_component;GO:0005622//intracellular anatomical structure;GO:0005634//nucleus;GO:0005654//nucleoplasm;GO:0005737//cytoplasm;GO:0005739//mitochondrion;GO:0005759//mitochondrial matrix;GO:0005777//peroxisome;GO:0005783//endoplasmic reticulum;GO:0005829//cytosol;GO:0012505//endomembrane system;GO:0031974//membrane-enclosed lumen;GO:0031981//nuclear lumen;GO:0042579//microbody;GO:…	GO:0000010//trans-hexaprenyltranstransferase activity;GO:0003674//molecular_function;GO:0003824//catalytic activity;GO:0004161//dimethylallyltranstransferase activity;GO:0004337//geranyltranstransferase activity;GO:0004659//prenyltransferase activity;GO:0005488//binding;GO:0016740//transferase activity;GO:0016765//transferase activity, transferring alkyl or aryl (other than methyl) groups;GO:0043…	GO:0000003//reproduction;GO:0001558//regulation of cell growth;GO:0006066//alcohol metabolic process;GO:0006629//lipid metabolic process;GO:0006644//phospholipid metabolic process;GO:0006694//steroid biosynthetic process;GO:0006695//cholesterol biosynthetic process;GO:0006696//ergosterol biosynthetic process;GO:0006720//isoprenoid metabolic process;GO:0006721//terpenoid metabolic process;GO:00067…	--
MSTRG.4517.1	R6Z07_000976	-0.971653	1.3744E-7	R6Z07_003940				--	--	FDPS	KAI4548898.1 taxid=230172 hypothetical protein MG293_001228 [Ovis ammon polii]	Metabolism;Human Diseases;Human Diseases;Metabolism	Global and overview maps;Infectious disease: viral;Infectious disease: viral;Metabolism of terpenoids and polyketides	ko01100//Metabolic pathways;ko05166//Human T-cell leukemia virus 1 infection;ko05164//Influenza A;ko00900//Terpenoid backbone biosynthesis	K00787;K00787;K00787;K00787	GO:0005575//cellular_component;GO:0005622//intracellular anatomical structure;GO:0005634//nucleus;GO:0005654//nucleoplasm;GO:0005737//cytoplasm;GO:0005739//mitochondrion;GO:0005759//mitochondrial matrix;GO:0005777//peroxisome;GO:0005783//endoplasmic reticulum;GO:0005829//cytosol;GO:0012505//endomembrane system;GO:0031974//membrane-enclosed lumen;GO:0031981//nuclear lumen;GO:0042579//microbody;GO:…	GO:0000010//trans-hexaprenyltranstransferase activity;GO:0003674//molecular_function;GO:0003824//catalytic activity;GO:0004161//dimethylallyltranstransferase activity;GO:0004337//geranyltranstransferase activity;GO:0004659//prenyltransferase activity;GO:0005488//binding;GO:0016740//transferase activity;GO:0016765//transferase activity, transferring alkyl or aryl (other than methyl) groups;GO:0043…	GO:0000003//reproduction;GO:0001558//regulation of cell growth;GO:0006066//alcohol metabolic process;GO:0006629//lipid metabolic process;GO:0006644//phospholipid metabolic process;GO:0006694//steroid biosynthetic process;GO:0006695//cholesterol biosynthetic process;GO:0006696//ergosterol biosynthetic process;GO:0006720//isoprenoid metabolic process;GO:0006721//terpenoid metabolic process;GO:00067…	--
MSTRG.4959.1	R6Z07_000976	-0.962532	5.4608E-7	MSTRG.4959				--	--	FDPS	KAI4548898.1 taxid=230172 hypothetical protein MG293_001228 [Ovis ammon polii]	Metabolism;Human Diseases;Human Diseases;Metabolism	Global and overview maps;Infectious disease: viral;Infectious disease: viral;Metabolism of terpenoids and polyketides	ko01100//Metabolic pathways;ko05166//Human T-cell leukemia virus 1 infection;ko05164//Influenza A;ko00900//Terpenoid backbone biosynthesis	K00787;K00787;K00787;K00787	GO:0005575//cellular_component;GO:0005622//intracellular anatomical structure;GO:0005634//nucleus;GO:0005654//nucleoplasm;GO:0005737//cytoplasm;GO:0005739//mitochondrion;GO:0005759//mitochondrial matrix;GO:0005777//peroxisome;GO:0005783//endoplasmic reticulum;GO:0005829//cytosol;GO:0012505//endomembrane system;GO:0031974//membrane-enclosed lumen;GO:0031981//nuclear lumen;GO:0042579//microbody;GO:…	GO:0000010//trans-hexaprenyltranstransferase activity;GO:0003674//molecular_function;GO:0003824//catalytic activity;GO:0004161//dimethylallyltranstransferase activity;GO:0004337//geranyltranstransferase activity;GO:0004659//prenyltransferase activity;GO:0005488//binding;GO:0016740//transferase activity;GO:0016765//transferase activity, transferring alkyl or aryl (other than methyl) groups;GO:0043…	GO:0000003//reproduction;GO:0001558//regulation of cell growth;GO:0006066//alcohol metabolic process;GO:0006629//lipid metabolic process;GO:0006644//phospholipid metabolic process;GO:0006694//steroid biosynthetic process;GO:0006695//cholesterol biosynthetic process;GO:0006696//ergosterol biosynthetic process;GO:0006720//isoprenoid metabolic process;GO:0006721//terpenoid metabolic process;GO:00067…	--
MSTRG.5320.1	R6Z07_000976	-0.963121	5.0495E-7	R6Z07_021148				--	--	FDPS	KAI4548898.1 taxid=230172 hypothetical protein MG293_001228 [Ovis ammon polii]	Metabolism;Human Diseases;Human Diseases;Metabolism	Global and overview maps;Infectious disease: viral;Infectious disease: viral;Metabolism of terpenoids and polyketides	ko01100//Metabolic pathways;ko05166//Human T-cell leukemia virus 1 infection;ko05164//Influenza A;ko00900//Terpenoid backbone biosynthesis	K00787;K00787;K00787;K00787	GO:0005575//cellular_component;GO:0005622//intracellular anatomical structure;GO:0005634//nucleus;GO:0005654//nucleoplasm;GO:0005737//cytoplasm;GO:0005739//mitochondrion;GO:0005759//mitochondrial matrix;GO:0005777//peroxisome;GO:0005783//endoplasmic reticulum;GO:0005829//cytosol;GO:0012505//endomembrane system;GO:0031974//membrane-enclosed lumen;GO:0031981//nuclear lumen;GO:0042579//microbody;GO:…	GO:0000010//trans-hexaprenyltranstransferase activity;GO:0003674//molecular_function;GO:0003824//catalytic activity;GO:0004161//dimethylallyltranstransferase activity;GO:0004337//geranyltranstransferase activity;GO:0004659//prenyltransferase activity;GO:0005488//binding;GO:0016740//transferase activity;GO:0016765//transferase activity, transferring alkyl or aryl (other than methyl) groups;GO:0043…	GO:0000003//reproduction;GO:0001558//regulation of cell growth;GO:0006066//alcohol metabolic process;GO:0006629//lipid metabolic process;GO:0006644//phospholipid metabolic process;GO:0006694//steroid biosynthetic process;GO:0006695//cholesterol biosynthetic process;GO:0006696//ergosterol biosynthetic process;GO:0006720//isoprenoid metabolic process;GO:0006721//terpenoid metabolic process;GO:00067…	--
MSTRG.5370.1	R6Z07_000976	-0.983003	1.0859E-8	MSTRG.5370				--	--	FDPS	KAI4548898.1 taxid=230172 hypothetical protein MG293_001228 [Ovis ammon polii]	Metabolism;Human Diseases;Human Diseases;Metabolism	Global and overview maps;Infectious disease: viral;Infectious disease: viral;Metabolism of terpenoids and polyketides	ko01100//Metabolic pathways;ko05166//Human T-cell leukemia virus 1 infection;ko05164//Influenza A;ko00900//Terpenoid backbone biosynthesis	K00787;K00787;K00787;K00787	GO:0005575//cellular_component;GO:0005622//intracellular anatomical structure;GO:0005634//nucleus;GO:0005654//nucleoplasm;GO:0005737//cytoplasm;GO:0005739//mitochondrion;GO:0005759//mitochondrial matrix;GO:0005777//peroxisome;GO:0005783//endoplasmic reticulum;GO:0005829//cytosol;GO:0012505//endomembrane system;GO:0031974//membrane-enclosed lumen;GO:0031981//nuclear lumen;GO:0042579//microbody;GO:…	GO:0000010//trans-hexaprenyltranstransferase activity;GO:0003674//molecular_function;GO:0003824//catalytic activity;GO:0004161//dimethylallyltranstransferase activity;GO:0004337//geranyltranstransferase activity;GO:0004659//prenyltransferase activity;GO:0005488//binding;GO:0016740//transferase activity;GO:0016765//transferase activity, transferring alkyl or aryl (other than methyl) groups;GO:0043…	GO:0000003//reproduction;GO:0001558//regulation of cell growth;GO:0006066//alcohol metabolic process;GO:0006629//lipid metabolic process;GO:0006644//phospholipid metabolic process;GO:0006694//steroid biosynthetic process;GO:0006695//cholesterol biosynthetic process;GO:0006696//ergosterol biosynthetic process;GO:0006720//isoprenoid metabolic process;GO:0006721//terpenoid metabolic process;GO:00067…	--
MSTRG.5370.2	R6Z07_000976	-0.958541	8.9971E-7	MSTRG.5370				--	--	FDPS	KAI4548898.1 taxid=230172 hypothetical protein MG293_001228 [Ovis ammon polii]	Metabolism;Human Diseases;Human Diseases;Metabolism	Global and overview maps;Infectious disease: viral;Infectious disease: viral;Metabolism of terpenoids and polyketides	ko01100//Metabolic pathways;ko05166//Human T-cell leukemia virus 1 infection;ko05164//Influenza A;ko00900//Terpenoid backbone biosynthesis	K00787;K00787;K00787;K00787	GO:0005575//cellular_component;GO:0005622//intracellular anatomical structure;GO:0005634//nucleus;GO:0005654//nucleoplasm;GO:0005737//cytoplasm;GO:0005739//mitochondrion;GO:0005759//mitochondrial matrix;GO:0005777//peroxisome;GO:0005783//endoplasmic reticulum;GO:0005829//cytosol;GO:0012505//endomembrane system;GO:0031974//membrane-enclosed lumen;GO:0031981//nuclear lumen;GO:0042579//microbody;GO:…	GO:0000010//trans-hexaprenyltranstransferase activity;GO:0003674//molecular_function;GO:0003824//catalytic activity;GO:0004161//dimethylallyltranstransferase activity;GO:0004337//geranyltranstransferase activity;GO:0004659//prenyltransferase activity;GO:0005488//binding;GO:0016740//transferase activity;GO:0016765//transferase activity, transferring alkyl or aryl (other than methyl) groups;GO:0043…	GO:0000003//reproduction;GO:0001558//regulation of cell growth;GO:0006066//alcohol metabolic process;GO:0006629//lipid metabolic process;GO:0006644//phospholipid metabolic process;GO:0006694//steroid biosynthetic process;GO:0006695//cholesterol biosynthetic process;GO:0006696//ergosterol biosynthetic process;GO:0006720//isoprenoid metabolic process;GO:0006721//terpenoid metabolic process;GO:00067…	--
MSTRG.5514.1	R6Z07_000976	-0.959319	8.1946E-7	R6Z07_004777				--	--	FDPS	KAI4548898.1 taxid=230172 hypothetical protein MG293_001228 [Ovis ammon polii]	Metabolism;Human Diseases;Human Diseases;Metabolism	Global and overview maps;Infectious disease: viral;Infectious disease: viral;Metabolism of terpenoids and polyketides	ko01100//Metabolic pathways;ko05166//Human T-cell leukemia virus 1 infection;ko05164//Influenza A;ko00900//Terpenoid backbone biosynthesis	K00787;K00787;K00787;K00787	GO:0005575//cellular_component;GO:0005622//intracellular anatomical structure;GO:0005634//nucleus;GO:0005654//nucleoplasm;GO:0005737//cytoplasm;GO:0005739//mitochondrion;GO:0005759//mitochondrial matrix;GO:0005777//peroxisome;GO:0005783//endoplasmic reticulum;GO:0005829//cytosol;GO:0012505//endomembrane system;GO:0031974//membrane-enclosed lumen;GO:0031981//nuclear lumen;GO:0042579//microbody;GO:…	GO:0000010//trans-hexaprenyltranstransferase activity;GO:0003674//molecular_function;GO:0003824//catalytic activity;GO:0004161//dimethylallyltranstransferase activity;GO:0004337//geranyltranstransferase activity;GO:0004659//prenyltransferase activity;GO:0005488//binding;GO:0016740//transferase activity;GO:0016765//transferase activity, transferring alkyl or aryl (other than methyl) groups;GO:0043…	GO:0000003//reproduction;GO:0001558//regulation of cell growth;GO:0006066//alcohol metabolic process;GO:0006629//lipid metabolic process;GO:0006644//phospholipid metabolic process;GO:0006694//steroid biosynthetic process;GO:0006695//cholesterol biosynthetic process;GO:0006696//ergosterol biosynthetic process;GO:0006720//isoprenoid metabolic process;GO:0006721//terpenoid metabolic process;GO:00067…	--
MSTRG.5640.2	R6Z07_000976	-0.967095	2.8748E-7	MSTRG.5640				--	--	FDPS	KAI4548898.1 taxid=230172 hypothetical protein MG293_001228 [Ovis ammon polii]	Metabolism;Human Diseases;Human Diseases;Metabolism	Global and overview maps;Infectious disease: viral;Infectious disease: viral;Metabolism of terpenoids and polyketides	ko01100//Metabolic pathways;ko05166//Human T-cell leukemia virus 1 infection;ko05164//Influenza A;ko00900//Terpenoid backbone biosynthesis	K00787;K00787;K00787;K00787	GO:0005575//cellular_component;GO:0005622//intracellular anatomical structure;GO:0005634//nucleus;GO:0005654//nucleoplasm;GO:0005737//cytoplasm;GO:0005739//mitochondrion;GO:0005759//mitochondrial matrix;GO:0005777//peroxisome;GO:0005783//endoplasmic reticulum;GO:0005829//cytosol;GO:0012505//endomembrane system;GO:0031974//membrane-enclosed lumen;GO:0031981//nuclear lumen;GO:0042579//microbody;GO:…	GO:0000010//trans-hexaprenyltranstransferase activity;GO:0003674//molecular_function;GO:0003824//catalytic activity;GO:0004161//dimethylallyltranstransferase activity;GO:0004337//geranyltranstransferase activity;GO:0004659//prenyltransferase activity;GO:0005488//binding;GO:0016740//transferase activity;GO:0016765//transferase activity, transferring alkyl or aryl (other than methyl) groups;GO:0043…	GO:0000003//reproduction;GO:0001558//regulation of cell growth;GO:0006066//alcohol metabolic process;GO:0006629//lipid metabolic process;GO:0006644//phospholipid metabolic process;GO:0006694//steroid biosynthetic process;GO:0006695//cholesterol biosynthetic process;GO:0006696//ergosterol biosynthetic process;GO:0006720//isoprenoid metabolic process;GO:0006721//terpenoid metabolic process;GO:00067…	--
MSTRG.5819.1	R6Z07_000976	-0.981562	1.6272E-8	MSTRG.5819				--	--	FDPS	KAI4548898.1 taxid=230172 hypothetical protein MG293_001228 [Ovis ammon polii]	Metabolism;Human Diseases;Human Diseases;Metabolism	Global and overview maps;Infectious disease: viral;Infectious disease: viral;Metabolism of terpenoids and polyketides	ko01100//Metabolic pathways;ko05166//Human T-cell leukemia virus 1 infection;ko05164//Influenza A;ko00900//Terpenoid backbone biosynthesis	K00787;K00787;K00787;K00787	GO:0005575//cellular_component;GO:0005622//intracellular anatomical structure;GO:0005634//nucleus;GO:0005654//nucleoplasm;GO:0005737//cytoplasm;GO:0005739//mitochondrion;GO:0005759//mitochondrial matrix;GO:0005777//peroxisome;GO:0005783//endoplasmic reticulum;GO:0005829//cytosol;GO:0012505//endomembrane system;GO:0031974//membrane-enclosed lumen;GO:0031981//nuclear lumen;GO:0042579//microbody;GO:…	GO:0000010//trans-hexaprenyltranstransferase activity;GO:0003674//molecular_function;GO:0003824//catalytic activity;GO:0004161//dimethylallyltranstransferase activity;GO:0004337//geranyltranstransferase activity;GO:0004659//prenyltransferase activity;GO:0005488//binding;GO:0016740//transferase activity;GO:0016765//transferase activity, transferring alkyl or aryl (other than methyl) groups;GO:0043…	GO:0000003//reproduction;GO:0001558//regulation of cell growth;GO:0006066//alcohol metabolic process;GO:0006629//lipid metabolic process;GO:0006644//phospholipid metabolic process;GO:0006694//steroid biosynthetic process;GO:0006695//cholesterol biosynthetic process;GO:0006696//ergosterol biosynthetic process;GO:0006720//isoprenoid metabolic process;GO:0006721//terpenoid metabolic process;GO:00067…	--
MSTRG.5889.1	R6Z07_000976	-0.967528	2.6923E-7	MSTRG.5889				--	--	FDPS	KAI4548898.1 taxid=230172 hypothetical protein MG293_001228 [Ovis ammon polii]	Metabolism;Human Diseases;Human Diseases;Metabolism	Global and overview maps;Infectious disease: viral;Infectious disease: viral;Metabolism of terpenoids and polyketides	ko01100//Metabolic pathways;ko05166//Human T-cell leukemia virus 1 infection;ko05164//Influenza A;ko00900//Terpenoid backbone biosynthesis	K00787;K00787;K00787;K00787	GO:0005575//cellular_component;GO:0005622//intracellular anatomical structure;GO:0005634//nucleus;GO:0005654//nucleoplasm;GO:0005737//cytoplasm;GO:0005739//mitochondrion;GO:0005759//mitochondrial matrix;GO:0005777//peroxisome;GO:0005783//endoplasmic reticulum;GO:0005829//cytosol;GO:0012505//endomembrane system;GO:0031974//membrane-enclosed lumen;GO:0031981//nuclear lumen;GO:0042579//microbody;GO:…	GO:0000010//trans-hexaprenyltranstransferase activity;GO:0003674//molecular_function;GO:0003824//catalytic activity;GO:0004161//dimethylallyltranstransferase activity;GO:0004337//geranyltranstransferase activity;GO:0004659//prenyltransferase activity;GO:0005488//binding;GO:0016740//transferase activity;GO:0016765//transferase activity, transferring alkyl or aryl (other than methyl) groups;GO:0043…	GO:0000003//reproduction;GO:0001558//regulation of cell growth;GO:0006066//alcohol metabolic process;GO:0006629//lipid metabolic process;GO:0006644//phospholipid metabolic process;GO:0006694//steroid biosynthetic process;GO:0006695//cholesterol biosynthetic process;GO:0006696//ergosterol biosynthetic process;GO:0006720//isoprenoid metabolic process;GO:0006721//terpenoid metabolic process;GO:00067…	--
MSTRG.6563.1	R6Z07_000976	0.952702	1.7215E-6	R6Z07_005746				--	--	FDPS	KAI4548898.1 taxid=230172 hypothetical protein MG293_001228 [Ovis ammon polii]	Metabolism;Human Diseases;Human Diseases;Metabolism	Global and overview maps;Infectious disease: viral;Infectious disease: viral;Metabolism of terpenoids and polyketides	ko01100//Metabolic pathways;ko05166//Human T-cell leukemia virus 1 infection;ko05164//Influenza A;ko00900//Terpenoid backbone biosynthesis	K00787;K00787;K00787;K00787	GO:0005575//cellular_component;GO:0005622//intracellular anatomical structure;GO:0005634//nucleus;GO:0005654//nucleoplasm;GO:0005737//cytoplasm;GO:0005739//mitochondrion;GO:0005759//mitochondrial matrix;GO:0005777//peroxisome;GO:0005783//endoplasmic reticulum;GO:0005829//cytosol;GO:0012505//endomembrane system;GO:0031974//membrane-enclosed lumen;GO:0031981//nuclear lumen;GO:0042579//microbody;GO:…	GO:0000010//trans-hexaprenyltranstransferase activity;GO:0003674//molecular_function;GO:0003824//catalytic activity;GO:0004161//dimethylallyltranstransferase activity;GO:0004337//geranyltranstransferase activity;GO:0004659//prenyltransferase activity;GO:0005488//binding;GO:0016740//transferase activity;GO:0016765//transferase activity, transferring alkyl or aryl (other than methyl) groups;GO:0043…	GO:0000003//reproduction;GO:0001558//regulation of cell growth;GO:0006066//alcohol metabolic process;GO:0006629//lipid metabolic process;GO:0006644//phospholipid metabolic process;GO:0006694//steroid biosynthetic process;GO:0006695//cholesterol biosynthetic process;GO:0006696//ergosterol biosynthetic process;GO:0006720//isoprenoid metabolic process;GO:0006721//terpenoid metabolic process;GO:00067…	--
MSTRG.6947.1	R6Z07_000976	-0.955368	1.2939E-6	MSTRG.6947				--	--	FDPS	KAI4548898.1 taxid=230172 hypothetical protein MG293_001228 [Ovis ammon polii]	Metabolism;Human Diseases;Human Diseases;Metabolism	Global and overview maps;Infectious disease: viral;Infectious disease: viral;Metabolism of terpenoids and polyketides	ko01100//Metabolic pathways;ko05166//Human T-cell leukemia virus 1 infection;ko05164//Influenza A;ko00900//Terpenoid backbone biosynthesis	K00787;K00787;K00787;K00787	GO:0005575//cellular_component;GO:0005622//intracellular anatomical structure;GO:0005634//nucleus;GO:0005654//nucleoplasm;GO:0005737//cytoplasm;GO:0005739//mitochondrion;GO:0005759//mitochondrial matrix;GO:0005777//peroxisome;GO:0005783//endoplasmic reticulum;GO:0005829//cytosol;GO:0012505//endomembrane system;GO:0031974//membrane-enclosed lumen;GO:0031981//nuclear lumen;GO:0042579//microbody;GO:…	GO:0000010//trans-hexaprenyltranstransferase activity;GO:0003674//molecular_function;GO:0003824//catalytic activity;GO:0004161//dimethylallyltranstransferase activity;GO:0004337//geranyltranstransferase activity;GO:0004659//prenyltransferase activity;GO:0005488//binding;GO:0016740//transferase activity;GO:0016765//transferase activity, transferring alkyl or aryl (other than methyl) groups;GO:0043…	GO:0000003//reproduction;GO:0001558//regulation of cell growth;GO:0006066//alcohol metabolic process;GO:0006629//lipid metabolic process;GO:0006644//phospholipid metabolic process;GO:0006694//steroid biosynthetic process;GO:0006695//cholesterol biosynthetic process;GO:0006696//ergosterol biosynthetic process;GO:0006720//isoprenoid metabolic process;GO:0006721//terpenoid metabolic process;GO:00067…	--
MSTRG.7007.1	R6Z07_000976	-0.970251	1.7455E-7	MSTRG.7007				--	--	FDPS	KAI4548898.1 taxid=230172 hypothetical protein MG293_001228 [Ovis ammon polii]	Metabolism;Human Diseases;Human Diseases;Metabolism	Global and overview maps;Infectious disease: viral;Infectious disease: viral;Metabolism of terpenoids and polyketides	ko01100//Metabolic pathways;ko05166//Human T-cell leukemia virus 1 infection;ko05164//Influenza A;ko00900//Terpenoid backbone biosynthesis	K00787;K00787;K00787;K00787	GO:0005575//cellular_component;GO:0005622//intracellular anatomical structure;GO:0005634//nucleus;GO:0005654//nucleoplasm;GO:0005737//cytoplasm;GO:0005739//mitochondrion;GO:0005759//mitochondrial matrix;GO:0005777//peroxisome;GO:0005783//endoplasmic reticulum;GO:0005829//cytosol;GO:0012505//endomembrane system;GO:0031974//membrane-enclosed lumen;GO:0031981//nuclear lumen;GO:0042579//microbody;GO:…	GO:0000010//trans-hexaprenyltranstransferase activity;GO:0003674//molecular_function;GO:0003824//catalytic activity;GO:0004161//dimethylallyltranstransferase activity;GO:0004337//geranyltranstransferase activity;GO:0004659//prenyltransferase activity;GO:0005488//binding;GO:0016740//transferase activity;GO:0016765//transferase activity, transferring alkyl or aryl (other than methyl) groups;GO:0043…	GO:0000003//reproduction;GO:0001558//regulation of cell growth;GO:0006066//alcohol metabolic process;GO:0006629//lipid metabolic process;GO:0006644//phospholipid metabolic process;GO:0006694//steroid biosynthetic process;GO:0006695//cholesterol biosynthetic process;GO:0006696//ergosterol biosynthetic process;GO:0006720//isoprenoid metabolic process;GO:0006721//terpenoid metabolic process;GO:00067…	--
MSTRG.7046.1	R6Z07_000976	-0.960642	6.9619E-7	R6Z07_006126				--	--	FDPS	KAI4548898.1 taxid=230172 hypothetical protein MG293_001228 [Ovis ammon polii]	Metabolism;Human Diseases;Human Diseases;Metabolism	Global and overview maps;Infectious disease: viral;Infectious disease: viral;Metabolism of terpenoids and polyketides	ko01100//Metabolic pathways;ko05166//Human T-cell leukemia virus 1 infection;ko05164//Influenza A;ko00900//Terpenoid backbone biosynthesis	K00787;K00787;K00787;K00787	GO:0005575//cellular_component;GO:0005622//intracellular anatomical structure;GO:0005634//nucleus;GO:0005654//nucleoplasm;GO:0005737//cytoplasm;GO:0005739//mitochondrion;GO:0005759//mitochondrial matrix;GO:0005777//peroxisome;GO:0005783//endoplasmic reticulum;GO:0005829//cytosol;GO:0012505//endomembrane system;GO:0031974//membrane-enclosed lumen;GO:0031981//nuclear lumen;GO:0042579//microbody;GO:…	GO:0000010//trans-hexaprenyltranstransferase activity;GO:0003674//molecular_function;GO:0003824//catalytic activity;GO:0004161//dimethylallyltranstransferase activity;GO:0004337//geranyltranstransferase activity;GO:0004659//prenyltransferase activity;GO:0005488//binding;GO:0016740//transferase activity;GO:0016765//transferase activity, transferring alkyl or aryl (other than methyl) groups;GO:0043…	GO:0000003//reproduction;GO:0001558//regulation of cell growth;GO:0006066//alcohol metabolic process;GO:0006629//lipid metabolic process;GO:0006644//phospholipid metabolic process;GO:0006694//steroid biosynthetic process;GO:0006695//cholesterol biosynthetic process;GO:0006696//ergosterol biosynthetic process;GO:0006720//isoprenoid metabolic process;GO:0006721//terpenoid metabolic process;GO:00067…	--
MSTRG.7048.1	R6Z07_000976	0.957884	9.7223E-7	MSTRG.7048				--	--	FDPS	KAI4548898.1 taxid=230172 hypothetical protein MG293_001228 [Ovis ammon polii]	Metabolism;Human Diseases;Human Diseases;Metabolism	Global and overview maps;Infectious disease: viral;Infectious disease: viral;Metabolism of terpenoids and polyketides	ko01100//Metabolic pathways;ko05166//Human T-cell leukemia virus 1 infection;ko05164//Influenza A;ko00900//Terpenoid backbone biosynthesis	K00787;K00787;K00787;K00787	GO:0005575//cellular_component;GO:0005622//intracellular anatomical structure;GO:0005634//nucleus;GO:0005654//nucleoplasm;GO:0005737//cytoplasm;GO:0005739//mitochondrion;GO:0005759//mitochondrial matrix;GO:0005777//peroxisome;GO:0005783//endoplasmic reticulum;GO:0005829//cytosol;GO:0012505//endomembrane system;GO:0031974//membrane-enclosed lumen;GO:0031981//nuclear lumen;GO:0042579//microbody;GO:…	GO:0000010//trans-hexaprenyltranstransferase activity;GO:0003674//molecular_function;GO:0003824//catalytic activity;GO:0004161//dimethylallyltranstransferase activity;GO:0004337//geranyltranstransferase activity;GO:0004659//prenyltransferase activity;GO:0005488//binding;GO:0016740//transferase activity;GO:0016765//transferase activity, transferring alkyl or aryl (other than methyl) groups;GO:0043…	GO:0000003//reproduction;GO:0001558//regulation of cell growth;GO:0006066//alcohol metabolic process;GO:0006629//lipid metabolic process;GO:0006644//phospholipid metabolic process;GO:0006694//steroid biosynthetic process;GO:0006695//cholesterol biosynthetic process;GO:0006696//ergosterol biosynthetic process;GO:0006720//isoprenoid metabolic process;GO:0006721//terpenoid metabolic process;GO:00067…	--
MSTRG.7265.1	R6Z07_000976	0.959275	8.2389E-7	MSTRG.7265				--	--	FDPS	KAI4548898.1 taxid=230172 hypothetical protein MG293_001228 [Ovis ammon polii]	Metabolism;Human Diseases;Human Diseases;Metabolism	Global and overview maps;Infectious disease: viral;Infectious disease: viral;Metabolism of terpenoids and polyketides	ko01100//Metabolic pathways;ko05166//Human T-cell leukemia virus 1 infection;ko05164//Influenza A;ko00900//Terpenoid backbone biosynthesis	K00787;K00787;K00787;K00787	GO:0005575//cellular_component;GO:0005622//intracellular anatomical structure;GO:0005634//nucleus;GO:0005654//nucleoplasm;GO:0005737//cytoplasm;GO:0005739//mitochondrion;GO:0005759//mitochondrial matrix;GO:0005777//peroxisome;GO:0005783//endoplasmic reticulum;GO:0005829//cytosol;GO:0012505//endomembrane system;GO:0031974//membrane-enclosed lumen;GO:0031981//nuclear lumen;GO:0042579//microbody;GO:…	GO:0000010//trans-hexaprenyltranstransferase activity;GO:0003674//molecular_function;GO:0003824//catalytic activity;GO:0004161//dimethylallyltranstransferase activity;GO:0004337//geranyltranstransferase activity;GO:0004659//prenyltransferase activity;GO:0005488//binding;GO:0016740//transferase activity;GO:0016765//transferase activity, transferring alkyl or aryl (other than methyl) groups;GO:0043…	GO:0000003//reproduction;GO:0001558//regulation of cell growth;GO:0006066//alcohol metabolic process;GO:0006629//lipid metabolic process;GO:0006644//phospholipid metabolic process;GO:0006694//steroid biosynthetic process;GO:0006695//cholesterol biosynthetic process;GO:0006696//ergosterol biosynthetic process;GO:0006720//isoprenoid metabolic process;GO:0006721//terpenoid metabolic process;GO:00067…	--
MSTRG.7419.1	R6Z07_000976	-0.951774	1.8942E-6	R6Z07_006554				--	--	FDPS	KAI4548898.1 taxid=230172 hypothetical protein MG293_001228 [Ovis ammon polii]	Metabolism;Human Diseases;Human Diseases;Metabolism	Global and overview maps;Infectious disease: viral;Infectious disease: viral;Metabolism of terpenoids and polyketides	ko01100//Metabolic pathways;ko05166//Human T-cell leukemia virus 1 infection;ko05164//Influenza A;ko00900//Terpenoid backbone biosynthesis	K00787;K00787;K00787;K00787	GO:0005575//cellular_component;GO:0005622//intracellular anatomical structure;GO:0005634//nucleus;GO:0005654//nucleoplasm;GO:0005737//cytoplasm;GO:0005739//mitochondrion;GO:0005759//mitochondrial matrix;GO:0005777//peroxisome;GO:0005783//endoplasmic reticulum;GO:0005829//cytosol;GO:0012505//endomembrane system;GO:0031974//membrane-enclosed lumen;GO:0031981//nuclear lumen;GO:0042579//microbody;GO:…	GO:0000010//trans-hexaprenyltranstransferase activity;GO:0003674//molecular_function;GO:0003824//catalytic activity;GO:0004161//dimethylallyltranstransferase activity;GO:0004337//geranyltranstransferase activity;GO:0004659//prenyltransferase activity;GO:0005488//binding;GO:0016740//transferase activity;GO:0016765//transferase activity, transferring alkyl or aryl (other than methyl) groups;GO:0043…	GO:0000003//reproduction;GO:0001558//regulation of cell growth;GO:0006066//alcohol metabolic process;GO:0006629//lipid metabolic process;GO:0006644//phospholipid metabolic process;GO:0006694//steroid biosynthetic process;GO:0006695//cholesterol biosynthetic process;GO:0006696//ergosterol biosynthetic process;GO:0006720//isoprenoid metabolic process;GO:0006721//terpenoid metabolic process;GO:00067…	--
MSTRG.7530.1	R6Z07_000976	-0.955709	1.2460E-6	R6Z07_006673				--	--	FDPS	KAI4548898.1 taxid=230172 hypothetical protein MG293_001228 [Ovis ammon polii]	Metabolism;Human Diseases;Human Diseases;Metabolism	Global and overview maps;Infectious disease: viral;Infectious disease: viral;Metabolism of terpenoids and polyketides	ko01100//Metabolic pathways;ko05166//Human T-cell leukemia virus 1 infection;ko05164//Influenza A;ko00900//Terpenoid backbone biosynthesis	K00787;K00787;K00787;K00787	GO:0005575//cellular_component;GO:0005622//intracellular anatomical structure;GO:0005634//nucleus;GO:0005654//nucleoplasm;GO:0005737//cytoplasm;GO:0005739//mitochondrion;GO:0005759//mitochondrial matrix;GO:0005777//peroxisome;GO:0005783//endoplasmic reticulum;GO:0005829//cytosol;GO:0012505//endomembrane system;GO:0031974//membrane-enclosed lumen;GO:0031981//nuclear lumen;GO:0042579//microbody;GO:…	GO:0000010//trans-hexaprenyltranstransferase activity;GO:0003674//molecular_function;GO:0003824//catalytic activity;GO:0004161//dimethylallyltranstransferase activity;GO:0004337//geranyltranstransferase activity;GO:0004659//prenyltransferase activity;GO:0005488//binding;GO:0016740//transferase activity;GO:0016765//transferase activity, transferring alkyl or aryl (other than methyl) groups;GO:0043…	GO:0000003//reproduction;GO:0001558//regulation of cell growth;GO:0006066//alcohol metabolic process;GO:0006629//lipid metabolic process;GO:0006644//phospholipid metabolic process;GO:0006694//steroid biosynthetic process;GO:0006695//cholesterol biosynthetic process;GO:0006696//ergosterol biosynthetic process;GO:0006720//isoprenoid metabolic process;GO:0006721//terpenoid metabolic process;GO:00067…	--
MSTRG.7599.2	R6Z07_000976	0.975029	7.3327E-8	MSTRG.7599				--	--	FDPS	KAI4548898.1 taxid=230172 hypothetical protein MG293_001228 [Ovis ammon polii]	Metabolism;Human Diseases;Human Diseases;Metabolism	Global and overview maps;Infectious disease: viral;Infectious disease: viral;Metabolism of terpenoids and polyketides	ko01100//Metabolic pathways;ko05166//Human T-cell leukemia virus 1 infection;ko05164//Influenza A;ko00900//Terpenoid backbone biosynthesis	K00787;K00787;K00787;K00787	GO:0005575//cellular_component;GO:0005622//intracellular anatomical structure;GO:0005634//nucleus;GO:0005654//nucleoplasm;GO:0005737//cytoplasm;GO:0005739//mitochondrion;GO:0005759//mitochondrial matrix;GO:0005777//peroxisome;GO:0005783//endoplasmic reticulum;GO:0005829//cytosol;GO:0012505//endomembrane system;GO:0031974//membrane-enclosed lumen;GO:0031981//nuclear lumen;GO:0042579//microbody;GO:…	GO:0000010//trans-hexaprenyltranstransferase activity;GO:0003674//molecular_function;GO:0003824//catalytic activity;GO:0004161//dimethylallyltranstransferase activity;GO:0004337//geranyltranstransferase activity;GO:0004659//prenyltransferase activity;GO:0005488//binding;GO:0016740//transferase activity;GO:0016765//transferase activity, transferring alkyl or aryl (other than methyl) groups;GO:0043…	GO:0000003//reproduction;GO:0001558//regulation of cell growth;GO:0006066//alcohol metabolic process;GO:0006629//lipid metabolic process;GO:0006644//phospholipid metabolic process;GO:0006694//steroid biosynthetic process;GO:0006695//cholesterol biosynthetic process;GO:0006696//ergosterol biosynthetic process;GO:0006720//isoprenoid metabolic process;GO:0006721//terpenoid metabolic process;GO:00067…	--
MSTRG.7599.3	R6Z07_000976	0.974932	7.4748E-8	MSTRG.7599				--	--	FDPS	KAI4548898.1 taxid=230172 hypothetical protein MG293_001228 [Ovis ammon polii]	Metabolism;Human Diseases;Human Diseases;Metabolism	Global and overview maps;Infectious disease: viral;Infectious disease: viral;Metabolism of terpenoids and polyketides	ko01100//Metabolic pathways;ko05166//Human T-cell leukemia virus 1 infection;ko05164//Influenza A;ko00900//Terpenoid backbone biosynthesis	K00787;K00787;K00787;K00787	GO:0005575//cellular_component;GO:0005622//intracellular anatomical structure;GO:0005634//nucleus;GO:0005654//nucleoplasm;GO:0005737//cytoplasm;GO:0005739//mitochondrion;GO:0005759//mitochondrial matrix;GO:0005777//peroxisome;GO:0005783//endoplasmic reticulum;GO:0005829//cytosol;GO:0012505//endomembrane system;GO:0031974//membrane-enclosed lumen;GO:0031981//nuclear lumen;GO:0042579//microbody;GO:…	GO:0000010//trans-hexaprenyltranstransferase activity;GO:0003674//molecular_function;GO:0003824//catalytic activity;GO:0004161//dimethylallyltranstransferase activity;GO:0004337//geranyltranstransferase activity;GO:0004659//prenyltransferase activity;GO:0005488//binding;GO:0016740//transferase activity;GO:0016765//transferase activity, transferring alkyl or aryl (other than methyl) groups;GO:0043…	GO:0000003//reproduction;GO:0001558//regulation of cell growth;GO:0006066//alcohol metabolic process;GO:0006629//lipid metabolic process;GO:0006644//phospholipid metabolic process;GO:0006694//steroid biosynthetic process;GO:0006695//cholesterol biosynthetic process;GO:0006696//ergosterol biosynthetic process;GO:0006720//isoprenoid metabolic process;GO:0006721//terpenoid metabolic process;GO:00067…	--
MSTRG.8123.1	R6Z07_000976	-0.976663	5.2423E-8	MSTRG.8123				--	--	FDPS	KAI4548898.1 taxid=230172 hypothetical protein MG293_001228 [Ovis ammon polii]	Metabolism;Human Diseases;Human Diseases;Metabolism	Global and overview maps;Infectious disease: viral;Infectious disease: viral;Metabolism of terpenoids and polyketides	ko01100//Metabolic pathways;ko05166//Human T-cell leukemia virus 1 infection;ko05164//Influenza A;ko00900//Terpenoid backbone biosynthesis	K00787;K00787;K00787;K00787	GO:0005575//cellular_component;GO:0005622//intracellular anatomical structure;GO:0005634//nucleus;GO:0005654//nucleoplasm;GO:0005737//cytoplasm;GO:0005739//mitochondrion;GO:0005759//mitochondrial matrix;GO:0005777//peroxisome;GO:0005783//endoplasmic reticulum;GO:0005829//cytosol;GO:0012505//endomembrane system;GO:0031974//membrane-enclosed lumen;GO:0031981//nuclear lumen;GO:0042579//microbody;GO:…	GO:0000010//trans-hexaprenyltranstransferase activity;GO:0003674//molecular_function;GO:0003824//catalytic activity;GO:0004161//dimethylallyltranstransferase activity;GO:0004337//geranyltranstransferase activity;GO:0004659//prenyltransferase activity;GO:0005488//binding;GO:0016740//transferase activity;GO:0016765//transferase activity, transferring alkyl or aryl (other than methyl) groups;GO:0043…	GO:0000003//reproduction;GO:0001558//regulation of cell growth;GO:0006066//alcohol metabolic process;GO:0006629//lipid metabolic process;GO:0006644//phospholipid metabolic process;GO:0006694//steroid biosynthetic process;GO:0006695//cholesterol biosynthetic process;GO:0006696//ergosterol biosynthetic process;GO:0006720//isoprenoid metabolic process;GO:0006721//terpenoid metabolic process;GO:00067…	--
MSTRG.838.1	R6Z07_000976	-0.969216	2.0677E-7	R6Z07_000708				--	--	FDPS	KAI4548898.1 taxid=230172 hypothetical protein MG293_001228 [Ovis ammon polii]	Metabolism;Human Diseases;Human Diseases;Metabolism	Global and overview maps;Infectious disease: viral;Infectious disease: viral;Metabolism of terpenoids and polyketides	ko01100//Metabolic pathways;ko05166//Human T-cell leukemia virus 1 infection;ko05164//Influenza A;ko00900//Terpenoid backbone biosynthesis	K00787;K00787;K00787;K00787	GO:0005575//cellular_component;GO:0005622//intracellular anatomical structure;GO:0005634//nucleus;GO:0005654//nucleoplasm;GO:0005737//cytoplasm;GO:0005739//mitochondrion;GO:0005759//mitochondrial matrix;GO:0005777//peroxisome;GO:0005783//endoplasmic reticulum;GO:0005829//cytosol;GO:0012505//endomembrane system;GO:0031974//membrane-enclosed lumen;GO:0031981//nuclear lumen;GO:0042579//microbody;GO:…	GO:0000010//trans-hexaprenyltranstransferase activity;GO:0003674//molecular_function;GO:0003824//catalytic activity;GO:0004161//dimethylallyltranstransferase activity;GO:0004337//geranyltranstransferase activity;GO:0004659//prenyltransferase activity;GO:0005488//binding;GO:0016740//transferase activity;GO:0016765//transferase activity, transferring alkyl or aryl (other than methyl) groups;GO:0043…	GO:0000003//reproduction;GO:0001558//regulation of cell growth;GO:0006066//alcohol metabolic process;GO:0006629//lipid metabolic process;GO:0006644//phospholipid metabolic process;GO:0006694//steroid biosynthetic process;GO:0006695//cholesterol biosynthetic process;GO:0006696//ergosterol biosynthetic process;GO:0006720//isoprenoid metabolic process;GO:0006721//terpenoid metabolic process;GO:00067…	--
MSTRG.8660.1	R6Z07_000976	-0.952388	1.7786E-6	R6Z07_007643				--	--	FDPS	KAI4548898.1 taxid=230172 hypothetical protein MG293_001228 [Ovis ammon polii]	Metabolism;Human Diseases;Human Diseases;Metabolism	Global and overview maps;Infectious disease: viral;Infectious disease: viral;Metabolism of terpenoids and polyketides	ko01100//Metabolic pathways;ko05166//Human T-cell leukemia virus 1 infection;ko05164//Influenza A;ko00900//Terpenoid backbone biosynthesis	K00787;K00787;K00787;K00787	GO:0005575//cellular_component;GO:0005622//intracellular anatomical structure;GO:0005634//nucleus;GO:0005654//nucleoplasm;GO:0005737//cytoplasm;GO:0005739//mitochondrion;GO:0005759//mitochondrial matrix;GO:0005777//peroxisome;GO:0005783//endoplasmic reticulum;GO:0005829//cytosol;GO:0012505//endomembrane system;GO:0031974//membrane-enclosed lumen;GO:0031981//nuclear lumen;GO:0042579//microbody;GO:…	GO:0000010//trans-hexaprenyltranstransferase activity;GO:0003674//molecular_function;GO:0003824//catalytic activity;GO:0004161//dimethylallyltranstransferase activity;GO:0004337//geranyltranstransferase activity;GO:0004659//prenyltransferase activity;GO:0005488//binding;GO:0016740//transferase activity;GO:0016765//transferase activity, transferring alkyl or aryl (other than methyl) groups;GO:0043…	GO:0000003//reproduction;GO:0001558//regulation of cell growth;GO:0006066//alcohol metabolic process;GO:0006629//lipid metabolic process;GO:0006644//phospholipid metabolic process;GO:0006694//steroid biosynthetic process;GO:0006695//cholesterol biosynthetic process;GO:0006696//ergosterol biosynthetic process;GO:0006720//isoprenoid metabolic process;GO:0006721//terpenoid metabolic process;GO:00067…	--
MSTRG.8753.2	R6Z07_000976	-0.974715	7.8010E-8	R6Z07_007703				--	--	FDPS	KAI4548898.1 taxid=230172 hypothetical protein MG293_001228 [Ovis ammon polii]	Metabolism;Human Diseases;Human Diseases;Metabolism	Global and overview maps;Infectious disease: viral;Infectious disease: viral;Metabolism of terpenoids and polyketides	ko01100//Metabolic pathways;ko05166//Human T-cell leukemia virus 1 infection;ko05164//Influenza A;ko00900//Terpenoid backbone biosynthesis	K00787;K00787;K00787;K00787	GO:0005575//cellular_component;GO:0005622//intracellular anatomical structure;GO:0005634//nucleus;GO:0005654//nucleoplasm;GO:0005737//cytoplasm;GO:0005739//mitochondrion;GO:0005759//mitochondrial matrix;GO:0005777//peroxisome;GO:0005783//endoplasmic reticulum;GO:0005829//cytosol;GO:0012505//endomembrane system;GO:0031974//membrane-enclosed lumen;GO:0031981//nuclear lumen;GO:0042579//microbody;GO:…	GO:0000010//trans-hexaprenyltranstransferase activity;GO:0003674//molecular_function;GO:0003824//catalytic activity;GO:0004161//dimethylallyltranstransferase activity;GO:0004337//geranyltranstransferase activity;GO:0004659//prenyltransferase activity;GO:0005488//binding;GO:0016740//transferase activity;GO:0016765//transferase activity, transferring alkyl or aryl (other than methyl) groups;GO:0043…	GO:0000003//reproduction;GO:0001558//regulation of cell growth;GO:0006066//alcohol metabolic process;GO:0006629//lipid metabolic process;GO:0006644//phospholipid metabolic process;GO:0006694//steroid biosynthetic process;GO:0006695//cholesterol biosynthetic process;GO:0006696//ergosterol biosynthetic process;GO:0006720//isoprenoid metabolic process;GO:0006721//terpenoid metabolic process;GO:00067…	--
MSTRG.8940.1	R6Z07_000976	-0.966115	3.3234E-7	R6Z07_007869				--	--	FDPS	KAI4548898.1 taxid=230172 hypothetical protein MG293_001228 [Ovis ammon polii]	Metabolism;Human Diseases;Human Diseases;Metabolism	Global and overview maps;Infectious disease: viral;Infectious disease: viral;Metabolism of terpenoids and polyketides	ko01100//Metabolic pathways;ko05166//Human T-cell leukemia virus 1 infection;ko05164//Influenza A;ko00900//Terpenoid backbone biosynthesis	K00787;K00787;K00787;K00787	GO:0005575//cellular_component;GO:0005622//intracellular anatomical structure;GO:0005634//nucleus;GO:0005654//nucleoplasm;GO:0005737//cytoplasm;GO:0005739//mitochondrion;GO:0005759//mitochondrial matrix;GO:0005777//peroxisome;GO:0005783//endoplasmic reticulum;GO:0005829//cytosol;GO:0012505//endomembrane system;GO:0031974//membrane-enclosed lumen;GO:0031981//nuclear lumen;GO:0042579//microbody;GO:…	GO:0000010//trans-hexaprenyltranstransferase activity;GO:0003674//molecular_function;GO:0003824//catalytic activity;GO:0004161//dimethylallyltranstransferase activity;GO:0004337//geranyltranstransferase activity;GO:0004659//prenyltransferase activity;GO:0005488//binding;GO:0016740//transferase activity;GO:0016765//transferase activity, transferring alkyl or aryl (other than methyl) groups;GO:0043…	GO:0000003//reproduction;GO:0001558//regulation of cell growth;GO:0006066//alcohol metabolic process;GO:0006629//lipid metabolic process;GO:0006644//phospholipid metabolic process;GO:0006694//steroid biosynthetic process;GO:0006695//cholesterol biosynthetic process;GO:0006696//ergosterol biosynthetic process;GO:0006720//isoprenoid metabolic process;GO:0006721//terpenoid metabolic process;GO:00067…	--
MSTRG.8961.2	R6Z07_000976	0.984155	7.6599E-9	R6Z07_007884				--	--	FDPS	KAI4548898.1 taxid=230172 hypothetical protein MG293_001228 [Ovis ammon polii]	Metabolism;Human Diseases;Human Diseases;Metabolism	Global and overview maps;Infectious disease: viral;Infectious disease: viral;Metabolism of terpenoids and polyketides	ko01100//Metabolic pathways;ko05166//Human T-cell leukemia virus 1 infection;ko05164//Influenza A;ko00900//Terpenoid backbone biosynthesis	K00787;K00787;K00787;K00787	GO:0005575//cellular_component;GO:0005622//intracellular anatomical structure;GO:0005634//nucleus;GO:0005654//nucleoplasm;GO:0005737//cytoplasm;GO:0005739//mitochondrion;GO:0005759//mitochondrial matrix;GO:0005777//peroxisome;GO:0005783//endoplasmic reticulum;GO:0005829//cytosol;GO:0012505//endomembrane system;GO:0031974//membrane-enclosed lumen;GO:0031981//nuclear lumen;GO:0042579//microbody;GO:…	GO:0000010//trans-hexaprenyltranstransferase activity;GO:0003674//molecular_function;GO:0003824//catalytic activity;GO:0004161//dimethylallyltranstransferase activity;GO:0004337//geranyltranstransferase activity;GO:0004659//prenyltransferase activity;GO:0005488//binding;GO:0016740//transferase activity;GO:0016765//transferase activity, transferring alkyl or aryl (other than methyl) groups;GO:0043…	GO:0000003//reproduction;GO:0001558//regulation of cell growth;GO:0006066//alcohol metabolic process;GO:0006629//lipid metabolic process;GO:0006644//phospholipid metabolic process;GO:0006694//steroid biosynthetic process;GO:0006695//cholesterol biosynthetic process;GO:0006696//ergosterol biosynthetic process;GO:0006720//isoprenoid metabolic process;GO:0006721//terpenoid metabolic process;GO:00067…	--
MSTRG.9081.1	R6Z07_000976	0.955259	1.3096E-6	MSTRG.9081				--	--	FDPS	KAI4548898.1 taxid=230172 hypothetical protein MG293_001228 [Ovis ammon polii]	Metabolism;Human Diseases;Human Diseases;Metabolism	Global and overview maps;Infectious disease: viral;Infectious disease: viral;Metabolism of terpenoids and polyketides	ko01100//Metabolic pathways;ko05166//Human T-cell leukemia virus 1 infection;ko05164//Influenza A;ko00900//Terpenoid backbone biosynthesis	K00787;K00787;K00787;K00787	GO:0005575//cellular_component;GO:0005622//intracellular anatomical structure;GO:0005634//nucleus;GO:0005654//nucleoplasm;GO:0005737//cytoplasm;GO:0005739//mitochondrion;GO:0005759//mitochondrial matrix;GO:0005777//peroxisome;GO:0005783//endoplasmic reticulum;GO:0005829//cytosol;GO:0012505//endomembrane system;GO:0031974//membrane-enclosed lumen;GO:0031981//nuclear lumen;GO:0042579//microbody;GO:…	GO:0000010//trans-hexaprenyltranstransferase activity;GO:0003674//molecular_function;GO:0003824//catalytic activity;GO:0004161//dimethylallyltranstransferase activity;GO:0004337//geranyltranstransferase activity;GO:0004659//prenyltransferase activity;GO:0005488//binding;GO:0016740//transferase activity;GO:0016765//transferase activity, transferring alkyl or aryl (other than methyl) groups;GO:0043…	GO:0000003//reproduction;GO:0001558//regulation of cell growth;GO:0006066//alcohol metabolic process;GO:0006629//lipid metabolic process;GO:0006644//phospholipid metabolic process;GO:0006694//steroid biosynthetic process;GO:0006695//cholesterol biosynthetic process;GO:0006696//ergosterol biosynthetic process;GO:0006720//isoprenoid metabolic process;GO:0006721//terpenoid metabolic process;GO:00067…	--
MSTRG.9801.1	R6Z07_000976	-0.959045	8.4708E-7	MSTRG.9801				--	--	FDPS	KAI4548898.1 taxid=230172 hypothetical protein MG293_001228 [Ovis ammon polii]	Metabolism;Human Diseases;Human Diseases;Metabolism	Global and overview maps;Infectious disease: viral;Infectious disease: viral;Metabolism of terpenoids and polyketides	ko01100//Metabolic pathways;ko05166//Human T-cell leukemia virus 1 infection;ko05164//Influenza A;ko00900//Terpenoid backbone biosynthesis	K00787;K00787;K00787;K00787	GO:0005575//cellular_component;GO:0005622//intracellular anatomical structure;GO:0005634//nucleus;GO:0005654//nucleoplasm;GO:0005737//cytoplasm;GO:0005739//mitochondrion;GO:0005759//mitochondrial matrix;GO:0005777//peroxisome;GO:0005783//endoplasmic reticulum;GO:0005829//cytosol;GO:0012505//endomembrane system;GO:0031974//membrane-enclosed lumen;GO:0031981//nuclear lumen;GO:0042579//microbody;GO:…	GO:0000010//trans-hexaprenyltranstransferase activity;GO:0003674//molecular_function;GO:0003824//catalytic activity;GO:0004161//dimethylallyltranstransferase activity;GO:0004337//geranyltranstransferase activity;GO:0004659//prenyltransferase activity;GO:0005488//binding;GO:0016740//transferase activity;GO:0016765//transferase activity, transferring alkyl or aryl (other than methyl) groups;GO:0043…	GO:0000003//reproduction;GO:0001558//regulation of cell growth;GO:0006066//alcohol metabolic process;GO:0006629//lipid metabolic process;GO:0006644//phospholipid metabolic process;GO:0006694//steroid biosynthetic process;GO:0006695//cholesterol biosynthetic process;GO:0006696//ergosterol biosynthetic process;GO:0006720//isoprenoid metabolic process;GO:0006721//terpenoid metabolic process;GO:00067…	--
MSTRG.9987.1	R6Z07_000976	0.97565	6.4722E-8	MSTRG.9987				--	--	FDPS	KAI4548898.1 taxid=230172 hypothetical protein MG293_001228 [Ovis ammon polii]	Metabolism;Human Diseases;Human Diseases;Metabolism	Global and overview maps;Infectious disease: viral;Infectious disease: viral;Metabolism of terpenoids and polyketides	ko01100//Metabolic pathways;ko05166//Human T-cell leukemia virus 1 infection;ko05164//Influenza A;ko00900//Terpenoid backbone biosynthesis	K00787;K00787;K00787;K00787	GO:0005575//cellular_component;GO:0005622//intracellular anatomical structure;GO:0005634//nucleus;GO:0005654//nucleoplasm;GO:0005737//cytoplasm;GO:0005739//mitochondrion;GO:0005759//mitochondrial matrix;GO:0005777//peroxisome;GO:0005783//endoplasmic reticulum;GO:0005829//cytosol;GO:0012505//endomembrane system;GO:0031974//membrane-enclosed lumen;GO:0031981//nuclear lumen;GO:0042579//microbody;GO:…	GO:0000010//trans-hexaprenyltranstransferase activity;GO:0003674//molecular_function;GO:0003824//catalytic activity;GO:0004161//dimethylallyltranstransferase activity;GO:0004337//geranyltranstransferase activity;GO:0004659//prenyltransferase activity;GO:0005488//binding;GO:0016740//transferase activity;GO:0016765//transferase activity, transferring alkyl or aryl (other than methyl) groups;GO:0043…	GO:0000003//reproduction;GO:0001558//regulation of cell growth;GO:0006066//alcohol metabolic process;GO:0006629//lipid metabolic process;GO:0006644//phospholipid metabolic process;GO:0006694//steroid biosynthetic process;GO:0006695//cholesterol biosynthetic process;GO:0006696//ergosterol biosynthetic process;GO:0006720//isoprenoid metabolic process;GO:0006721//terpenoid metabolic process;GO:00067…	--
MSTRG.10941.1	R6Z07_002720	-0.980628	2.0802E-8	R6Z07_009673				--	--	FDFT1	XP_004004500.1 taxid=9940 squalene synthase isoform X2 [Ovis aries]	Metabolism;Metabolism	Global and overview maps;Lipid metabolism	ko01100//Metabolic pathways;ko00100//Steroid biosynthesis	K00801;K00801	GO:0005575//cellular_component;GO:0005622//intracellular anatomical structure;GO:0005737//cytoplasm;GO:0005783//endoplasmic reticulum;GO:0005789//endoplasmic reticulum membrane;GO:0012505//endomembrane system;GO:0016020//membrane;GO:0016021//integral component of membrane;GO:0031224//intrinsic component of membrane;GO:0031984//organelle subcompartment;GO:0042175//nuclear outer membrane-endoplasmi…	GO:0003674//molecular_function;GO:0003824//catalytic activity;GO:0004310//farnesyl-diphosphate farnesyltransferase activity;GO:0004311//farnesyltranstransferase activity;GO:0004659//prenyltransferase activity;GO:0016491//oxidoreductase activity;GO:0016740//transferase activity;GO:0016765//transferase activity, transferring alkyl or aryl (other than methyl) groups;GO:0016767//geranylgeranyl-diphos…	GO:0006066//alcohol metabolic process;GO:0006629//lipid metabolic process;GO:0006644//phospholipid metabolic process;GO:0006694//steroid biosynthetic process;GO:0006695//cholesterol biosynthetic process;GO:0006696//ergosterol biosynthetic process;GO:0006720//isoprenoid metabolic process;GO:0006721//terpenoid metabolic process;GO:0006793//phosphorus metabolic process;GO:0006796//phosphate-containi…	--
MSTRG.10985.1	R6Z07_002720	-0.951289	1.9897E-6	MSTRG.10985				--	--	FDFT1	XP_004004500.1 taxid=9940 squalene synthase isoform X2 [Ovis aries]	Metabolism;Metabolism	Global and overview maps;Lipid metabolism	ko01100//Metabolic pathways;ko00100//Steroid biosynthesis	K00801;K00801	GO:0005575//cellular_component;GO:0005622//intracellular anatomical structure;GO:0005737//cytoplasm;GO:0005783//endoplasmic reticulum;GO:0005789//endoplasmic reticulum membrane;GO:0012505//endomembrane system;GO:0016020//membrane;GO:0016021//integral component of membrane;GO:0031224//intrinsic component of membrane;GO:0031984//organelle subcompartment;GO:0042175//nuclear outer membrane-endoplasmi…	GO:0003674//molecular_function;GO:0003824//catalytic activity;GO:0004310//farnesyl-diphosphate farnesyltransferase activity;GO:0004311//farnesyltranstransferase activity;GO:0004659//prenyltransferase activity;GO:0016491//oxidoreductase activity;GO:0016740//transferase activity;GO:0016765//transferase activity, transferring alkyl or aryl (other than methyl) groups;GO:0016767//geranylgeranyl-diphos…	GO:0006066//alcohol metabolic process;GO:0006629//lipid metabolic process;GO:0006644//phospholipid metabolic process;GO:0006694//steroid biosynthetic process;GO:0006695//cholesterol biosynthetic process;GO:0006696//ergosterol biosynthetic process;GO:0006720//isoprenoid metabolic process;GO:0006721//terpenoid metabolic process;GO:0006793//phosphorus metabolic process;GO:0006796//phosphate-containi…	--
MSTRG.11549.1	R6Z07_002720	-0.95691	1.0882E-6	MSTRG.11549				--	--	FDFT1	XP_004004500.1 taxid=9940 squalene synthase isoform X2 [Ovis aries]	Metabolism;Metabolism	Global and overview maps;Lipid metabolism	ko01100//Metabolic pathways;ko00100//Steroid biosynthesis	K00801;K00801	GO:0005575//cellular_component;GO:0005622//intracellular anatomical structure;GO:0005737//cytoplasm;GO:0005783//endoplasmic reticulum;GO:0005789//endoplasmic reticulum membrane;GO:0012505//endomembrane system;GO:0016020//membrane;GO:0016021//integral component of membrane;GO:0031224//intrinsic component of membrane;GO:0031984//organelle subcompartment;GO:0042175//nuclear outer membrane-endoplasmi…	GO:0003674//molecular_function;GO:0003824//catalytic activity;GO:0004310//farnesyl-diphosphate farnesyltransferase activity;GO:0004311//farnesyltranstransferase activity;GO:0004659//prenyltransferase activity;GO:0016491//oxidoreductase activity;GO:0016740//transferase activity;GO:0016765//transferase activity, transferring alkyl or aryl (other than methyl) groups;GO:0016767//geranylgeranyl-diphos…	GO:0006066//alcohol metabolic process;GO:0006629//lipid metabolic process;GO:0006644//phospholipid metabolic process;GO:0006694//steroid biosynthetic process;GO:0006695//cholesterol biosynthetic process;GO:0006696//ergosterol biosynthetic process;GO:0006720//isoprenoid metabolic process;GO:0006721//terpenoid metabolic process;GO:0006793//phosphorus metabolic process;GO:0006796//phosphate-containi…	--
MSTRG.11938.1	R6Z07_002720	-0.95271	1.7201E-6	MSTRG.11938				--	--	FDFT1	XP_004004500.1 taxid=9940 squalene synthase isoform X2 [Ovis aries]	Metabolism;Metabolism	Global and overview maps;Lipid metabolism	ko01100//Metabolic pathways;ko00100//Steroid biosynthesis	K00801;K00801	GO:0005575//cellular_component;GO:0005622//intracellular anatomical structure;GO:0005737//cytoplasm;GO:0005783//endoplasmic reticulum;GO:0005789//endoplasmic reticulum membrane;GO:0012505//endomembrane system;GO:0016020//membrane;GO:0016021//integral component of membrane;GO:0031224//intrinsic component of membrane;GO:0031984//organelle subcompartment;GO:0042175//nuclear outer membrane-endoplasmi…	GO:0003674//molecular_function;GO:0003824//catalytic activity;GO:0004310//farnesyl-diphosphate farnesyltransferase activity;GO:0004311//farnesyltranstransferase activity;GO:0004659//prenyltransferase activity;GO:0016491//oxidoreductase activity;GO:0016740//transferase activity;GO:0016765//transferase activity, transferring alkyl or aryl (other than methyl) groups;GO:0016767//geranylgeranyl-diphos…	GO:0006066//alcohol metabolic process;GO:0006629//lipid metabolic process;GO:0006644//phospholipid metabolic process;GO:0006694//steroid biosynthetic process;GO:0006695//cholesterol biosynthetic process;GO:0006696//ergosterol biosynthetic process;GO:0006720//isoprenoid metabolic process;GO:0006721//terpenoid metabolic process;GO:0006793//phosphorus metabolic process;GO:0006796//phosphate-containi…	--
MSTRG.12312.2	R6Z07_002720	-0.950435	2.1672E-6	R6Z07_010830				--	--	FDFT1	XP_004004500.1 taxid=9940 squalene synthase isoform X2 [Ovis aries]	Metabolism;Metabolism	Global and overview maps;Lipid metabolism	ko01100//Metabolic pathways;ko00100//Steroid biosynthesis	K00801;K00801	GO:0005575//cellular_component;GO:0005622//intracellular anatomical structure;GO:0005737//cytoplasm;GO:0005783//endoplasmic reticulum;GO:0005789//endoplasmic reticulum membrane;GO:0012505//endomembrane system;GO:0016020//membrane;GO:0016021//integral component of membrane;GO:0031224//intrinsic component of membrane;GO:0031984//organelle subcompartment;GO:0042175//nuclear outer membrane-endoplasmi…	GO:0003674//molecular_function;GO:0003824//catalytic activity;GO:0004310//farnesyl-diphosphate farnesyltransferase activity;GO:0004311//farnesyltranstransferase activity;GO:0004659//prenyltransferase activity;GO:0016491//oxidoreductase activity;GO:0016740//transferase activity;GO:0016765//transferase activity, transferring alkyl or aryl (other than methyl) groups;GO:0016767//geranylgeranyl-diphos…	GO:0006066//alcohol metabolic process;GO:0006629//lipid metabolic process;GO:0006644//phospholipid metabolic process;GO:0006694//steroid biosynthetic process;GO:0006695//cholesterol biosynthetic process;GO:0006696//ergosterol biosynthetic process;GO:0006720//isoprenoid metabolic process;GO:0006721//terpenoid metabolic process;GO:0006793//phosphorus metabolic process;GO:0006796//phosphate-containi…	--
MSTRG.1242.1	R6Z07_002720	-0.962347	5.5950E-7	R6Z07_001166				--	--	FDFT1	XP_004004500.1 taxid=9940 squalene synthase isoform X2 [Ovis aries]	Metabolism;Metabolism	Global and overview maps;Lipid metabolism	ko01100//Metabolic pathways;ko00100//Steroid biosynthesis	K00801;K00801	GO:0005575//cellular_component;GO:0005622//intracellular anatomical structure;GO:0005737//cytoplasm;GO:0005783//endoplasmic reticulum;GO:0005789//endoplasmic reticulum membrane;GO:0012505//endomembrane system;GO:0016020//membrane;GO:0016021//integral component of membrane;GO:0031224//intrinsic component of membrane;GO:0031984//organelle subcompartment;GO:0042175//nuclear outer membrane-endoplasmi…	GO:0003674//molecular_function;GO:0003824//catalytic activity;GO:0004310//farnesyl-diphosphate farnesyltransferase activity;GO:0004311//farnesyltranstransferase activity;GO:0004659//prenyltransferase activity;GO:0016491//oxidoreductase activity;GO:0016740//transferase activity;GO:0016765//transferase activity, transferring alkyl or aryl (other than methyl) groups;GO:0016767//geranylgeranyl-diphos…	GO:0006066//alcohol metabolic process;GO:0006629//lipid metabolic process;GO:0006644//phospholipid metabolic process;GO:0006694//steroid biosynthetic process;GO:0006695//cholesterol biosynthetic process;GO:0006696//ergosterol biosynthetic process;GO:0006720//isoprenoid metabolic process;GO:0006721//terpenoid metabolic process;GO:0006793//phosphorus metabolic process;GO:0006796//phosphate-containi…	--
MSTRG.12422.2	R6Z07_002720	-0.962636	5.3860E-7	R6Z07_010938				--	--	FDFT1	XP_004004500.1 taxid=9940 squalene synthase isoform X2 [Ovis aries]	Metabolism;Metabolism	Global and overview maps;Lipid metabolism	ko01100//Metabolic pathways;ko00100//Steroid biosynthesis	K00801;K00801	GO:0005575//cellular_component;GO:0005622//intracellular anatomical structure;GO:0005737//cytoplasm;GO:0005783//endoplasmic reticulum;GO:0005789//endoplasmic reticulum membrane;GO:0012505//endomembrane system;GO:0016020//membrane;GO:0016021//integral component of membrane;GO:0031224//intrinsic component of membrane;GO:0031984//organelle subcompartment;GO:0042175//nuclear outer membrane-endoplasmi…	GO:0003674//molecular_function;GO:0003824//catalytic activity;GO:0004310//farnesyl-diphosphate farnesyltransferase activity;GO:0004311//farnesyltranstransferase activity;GO:0004659//prenyltransferase activity;GO:0016491//oxidoreductase activity;GO:0016740//transferase activity;GO:0016765//transferase activity, transferring alkyl or aryl (other than methyl) groups;GO:0016767//geranylgeranyl-diphos…	GO:0006066//alcohol metabolic process;GO:0006629//lipid metabolic process;GO:0006644//phospholipid metabolic process;GO:0006694//steroid biosynthetic process;GO:0006695//cholesterol biosynthetic process;GO:0006696//ergosterol biosynthetic process;GO:0006720//isoprenoid metabolic process;GO:0006721//terpenoid metabolic process;GO:0006793//phosphorus metabolic process;GO:0006796//phosphate-containi…	--
MSTRG.13222.1	R6Z07_002720	-0.952253	1.8034E-6	MSTRG.13222				--	--	FDFT1	XP_004004500.1 taxid=9940 squalene synthase isoform X2 [Ovis aries]	Metabolism;Metabolism	Global and overview maps;Lipid metabolism	ko01100//Metabolic pathways;ko00100//Steroid biosynthesis	K00801;K00801	GO:0005575//cellular_component;GO:0005622//intracellular anatomical structure;GO:0005737//cytoplasm;GO:0005783//endoplasmic reticulum;GO:0005789//endoplasmic reticulum membrane;GO:0012505//endomembrane system;GO:0016020//membrane;GO:0016021//integral component of membrane;GO:0031224//intrinsic component of membrane;GO:0031984//organelle subcompartment;GO:0042175//nuclear outer membrane-endoplasmi…	GO:0003674//molecular_function;GO:0003824//catalytic activity;GO:0004310//farnesyl-diphosphate farnesyltransferase activity;GO:0004311//farnesyltranstransferase activity;GO:0004659//prenyltransferase activity;GO:0016491//oxidoreductase activity;GO:0016740//transferase activity;GO:0016765//transferase activity, transferring alkyl or aryl (other than methyl) groups;GO:0016767//geranylgeranyl-diphos…	GO:0006066//alcohol metabolic process;GO:0006629//lipid metabolic process;GO:0006644//phospholipid metabolic process;GO:0006694//steroid biosynthetic process;GO:0006695//cholesterol biosynthetic process;GO:0006696//ergosterol biosynthetic process;GO:0006720//isoprenoid metabolic process;GO:0006721//terpenoid metabolic process;GO:0006793//phosphorus metabolic process;GO:0006796//phosphate-containi…	--
MSTRG.13377.1	R6Z07_002720	0.993403	9.7354E-11	MSTRG.13377				--	--	FDFT1	XP_004004500.1 taxid=9940 squalene synthase isoform X2 [Ovis aries]	Metabolism;Metabolism	Global and overview maps;Lipid metabolism	ko01100//Metabolic pathways;ko00100//Steroid biosynthesis	K00801;K00801	GO:0005575//cellular_component;GO:0005622//intracellular anatomical structure;GO:0005737//cytoplasm;GO:0005783//endoplasmic reticulum;GO:0005789//endoplasmic reticulum membrane;GO:0012505//endomembrane system;GO:0016020//membrane;GO:0016021//integral component of membrane;GO:0031224//intrinsic component of membrane;GO:0031984//organelle subcompartment;GO:0042175//nuclear outer membrane-endoplasmi…	GO:0003674//molecular_function;GO:0003824//catalytic activity;GO:0004310//farnesyl-diphosphate farnesyltransferase activity;GO:0004311//farnesyltranstransferase activity;GO:0004659//prenyltransferase activity;GO:0016491//oxidoreductase activity;GO:0016740//transferase activity;GO:0016765//transferase activity, transferring alkyl or aryl (other than methyl) groups;GO:0016767//geranylgeranyl-diphos…	GO:0006066//alcohol metabolic process;GO:0006629//lipid metabolic process;GO:0006644//phospholipid metabolic process;GO:0006694//steroid biosynthetic process;GO:0006695//cholesterol biosynthetic process;GO:0006696//ergosterol biosynthetic process;GO:0006720//isoprenoid metabolic process;GO:0006721//terpenoid metabolic process;GO:0006793//phosphorus metabolic process;GO:0006796//phosphate-containi…	--
MSTRG.14039.1	R6Z07_002720	-0.964953	3.9264E-7	R6Z07_012407				--	--	FDFT1	XP_004004500.1 taxid=9940 squalene synthase isoform X2 [Ovis aries]	Metabolism;Metabolism	Global and overview maps;Lipid metabolism	ko01100//Metabolic pathways;ko00100//Steroid biosynthesis	K00801;K00801	GO:0005575//cellular_component;GO:0005622//intracellular anatomical structure;GO:0005737//cytoplasm;GO:0005783//endoplasmic reticulum;GO:0005789//endoplasmic reticulum membrane;GO:0012505//endomembrane system;GO:0016020//membrane;GO:0016021//integral component of membrane;GO:0031224//intrinsic component of membrane;GO:0031984//organelle subcompartment;GO:0042175//nuclear outer membrane-endoplasmi…	GO:0003674//molecular_function;GO:0003824//catalytic activity;GO:0004310//farnesyl-diphosphate farnesyltransferase activity;GO:0004311//farnesyltranstransferase activity;GO:0004659//prenyltransferase activity;GO:0016491//oxidoreductase activity;GO:0016740//transferase activity;GO:0016765//transferase activity, transferring alkyl or aryl (other than methyl) groups;GO:0016767//geranylgeranyl-diphos…	GO:0006066//alcohol metabolic process;GO:0006629//lipid metabolic process;GO:0006644//phospholipid metabolic process;GO:0006694//steroid biosynthetic process;GO:0006695//cholesterol biosynthetic process;GO:0006696//ergosterol biosynthetic process;GO:0006720//isoprenoid metabolic process;GO:0006721//terpenoid metabolic process;GO:0006793//phosphorus metabolic process;GO:0006796//phosphate-containi…	--
MSTRG.14289.1	R6Z07_002720	0.961924	5.9123E-7	MSTRG.14289				--	--	FDFT1	XP_004004500.1 taxid=9940 squalene synthase isoform X2 [Ovis aries]	Metabolism;Metabolism	Global and overview maps;Lipid metabolism	ko01100//Metabolic pathways;ko00100//Steroid biosynthesis	K00801;K00801	GO:0005575//cellular_component;GO:0005622//intracellular anatomical structure;GO:0005737//cytoplasm;GO:0005783//endoplasmic reticulum;GO:0005789//endoplasmic reticulum membrane;GO:0012505//endomembrane system;GO:0016020//membrane;GO:0016021//integral component of membrane;GO:0031224//intrinsic component of membrane;GO:0031984//organelle subcompartment;GO:0042175//nuclear outer membrane-endoplasmi…	GO:0003674//molecular_function;GO:0003824//catalytic activity;GO:0004310//farnesyl-diphosphate farnesyltransferase activity;GO:0004311//farnesyltranstransferase activity;GO:0004659//prenyltransferase activity;GO:0016491//oxidoreductase activity;GO:0016740//transferase activity;GO:0016765//transferase activity, transferring alkyl or aryl (other than methyl) groups;GO:0016767//geranylgeranyl-diphos…	GO:0006066//alcohol metabolic process;GO:0006629//lipid metabolic process;GO:0006644//phospholipid metabolic process;GO:0006694//steroid biosynthetic process;GO:0006695//cholesterol biosynthetic process;GO:0006696//ergosterol biosynthetic process;GO:0006720//isoprenoid metabolic process;GO:0006721//terpenoid metabolic process;GO:0006793//phosphorus metabolic process;GO:0006796//phosphate-containi…	--
MSTRG.15090.1	R6Z07_002720	-0.952022	1.8468E-6	MSTRG.15090				--	--	FDFT1	XP_004004500.1 taxid=9940 squalene synthase isoform X2 [Ovis aries]	Metabolism;Metabolism	Global and overview maps;Lipid metabolism	ko01100//Metabolic pathways;ko00100//Steroid biosynthesis	K00801;K00801	GO:0005575//cellular_component;GO:0005622//intracellular anatomical structure;GO:0005737//cytoplasm;GO:0005783//endoplasmic reticulum;GO:0005789//endoplasmic reticulum membrane;GO:0012505//endomembrane system;GO:0016020//membrane;GO:0016021//integral component of membrane;GO:0031224//intrinsic component of membrane;GO:0031984//organelle subcompartment;GO:0042175//nuclear outer membrane-endoplasmi…	GO:0003674//molecular_function;GO:0003824//catalytic activity;GO:0004310//farnesyl-diphosphate farnesyltransferase activity;GO:0004311//farnesyltranstransferase activity;GO:0004659//prenyltransferase activity;GO:0016491//oxidoreductase activity;GO:0016740//transferase activity;GO:0016765//transferase activity, transferring alkyl or aryl (other than methyl) groups;GO:0016767//geranylgeranyl-diphos…	GO:0006066//alcohol metabolic process;GO:0006629//lipid metabolic process;GO:0006644//phospholipid metabolic process;GO:0006694//steroid biosynthetic process;GO:0006695//cholesterol biosynthetic process;GO:0006696//ergosterol biosynthetic process;GO:0006720//isoprenoid metabolic process;GO:0006721//terpenoid metabolic process;GO:0006793//phosphorus metabolic process;GO:0006796//phosphate-containi…	--
MSTRG.1519.2	R6Z07_002720	0.956051	1.1993E-6	R6Z07_001375				--	--	FDFT1	XP_004004500.1 taxid=9940 squalene synthase isoform X2 [Ovis aries]	Metabolism;Metabolism	Global and overview maps;Lipid metabolism	ko01100//Metabolic pathways;ko00100//Steroid biosynthesis	K00801;K00801	GO:0005575//cellular_component;GO:0005622//intracellular anatomical structure;GO:0005737//cytoplasm;GO:0005783//endoplasmic reticulum;GO:0005789//endoplasmic reticulum membrane;GO:0012505//endomembrane system;GO:0016020//membrane;GO:0016021//integral component of membrane;GO:0031224//intrinsic component of membrane;GO:0031984//organelle subcompartment;GO:0042175//nuclear outer membrane-endoplasmi…	GO:0003674//molecular_function;GO:0003824//catalytic activity;GO:0004310//farnesyl-diphosphate farnesyltransferase activity;GO:0004311//farnesyltranstransferase activity;GO:0004659//prenyltransferase activity;GO:0016491//oxidoreductase activity;GO:0016740//transferase activity;GO:0016765//transferase activity, transferring alkyl or aryl (other than methyl) groups;GO:0016767//geranylgeranyl-diphos…	GO:0006066//alcohol metabolic process;GO:0006629//lipid metabolic process;GO:0006644//phospholipid metabolic process;GO:0006694//steroid biosynthetic process;GO:0006695//cholesterol biosynthetic process;GO:0006696//ergosterol biosynthetic process;GO:0006720//isoprenoid metabolic process;GO:0006721//terpenoid metabolic process;GO:0006793//phosphorus metabolic process;GO:0006796//phosphate-containi…	--
MSTRG.15192.1	R6Z07_002720	-0.952858	1.6938E-6	R6Z07_013604				--	--	FDFT1	XP_004004500.1 taxid=9940 squalene synthase isoform X2 [Ovis aries]	Metabolism;Metabolism	Global and overview maps;Lipid metabolism	ko01100//Metabolic pathways;ko00100//Steroid biosynthesis	K00801;K00801	GO:0005575//cellular_component;GO:0005622//intracellular anatomical structure;GO:0005737//cytoplasm;GO:0005783//endoplasmic reticulum;GO:0005789//endoplasmic reticulum membrane;GO:0012505//endomembrane system;GO:0016020//membrane;GO:0016021//integral component of membrane;GO:0031224//intrinsic component of membrane;GO:0031984//organelle subcompartment;GO:0042175//nuclear outer membrane-endoplasmi…	GO:0003674//molecular_function;GO:0003824//catalytic activity;GO:0004310//farnesyl-diphosphate farnesyltransferase activity;GO:0004311//farnesyltranstransferase activity;GO:0004659//prenyltransferase activity;GO:0016491//oxidoreductase activity;GO:0016740//transferase activity;GO:0016765//transferase activity, transferring alkyl or aryl (other than methyl) groups;GO:0016767//geranylgeranyl-diphos…	GO:0006066//alcohol metabolic process;GO:0006629//lipid metabolic process;GO:0006644//phospholipid metabolic process;GO:0006694//steroid biosynthetic process;GO:0006695//cholesterol biosynthetic process;GO:0006696//ergosterol biosynthetic process;GO:0006720//isoprenoid metabolic process;GO:0006721//terpenoid metabolic process;GO:0006793//phosphorus metabolic process;GO:0006796//phosphate-containi…	--
MSTRG.15673.1	R6Z07_002720	-0.958082	9.4991E-7	MSTRG.15673				--	--	FDFT1	XP_004004500.1 taxid=9940 squalene synthase isoform X2 [Ovis aries]	Metabolism;Metabolism	Global and overview maps;Lipid metabolism	ko01100//Metabolic pathways;ko00100//Steroid biosynthesis	K00801;K00801	GO:0005575//cellular_component;GO:0005622//intracellular anatomical structure;GO:0005737//cytoplasm;GO:0005783//endoplasmic reticulum;GO:0005789//endoplasmic reticulum membrane;GO:0012505//endomembrane system;GO:0016020//membrane;GO:0016021//integral component of membrane;GO:0031224//intrinsic component of membrane;GO:0031984//organelle subcompartment;GO:0042175//nuclear outer membrane-endoplasmi…	GO:0003674//molecular_function;GO:0003824//catalytic activity;GO:0004310//farnesyl-diphosphate farnesyltransferase activity;GO:0004311//farnesyltranstransferase activity;GO:0004659//prenyltransferase activity;GO:0016491//oxidoreductase activity;GO:0016740//transferase activity;GO:0016765//transferase activity, transferring alkyl or aryl (other than methyl) groups;GO:0016767//geranylgeranyl-diphos…	GO:0006066//alcohol metabolic process;GO:0006629//lipid metabolic process;GO:0006644//phospholipid metabolic process;GO:0006694//steroid biosynthetic process;GO:0006695//cholesterol biosynthetic process;GO:0006696//ergosterol biosynthetic process;GO:0006720//isoprenoid metabolic process;GO:0006721//terpenoid metabolic process;GO:0006793//phosphorus metabolic process;GO:0006796//phosphate-containi…	--
MSTRG.16105.1	R6Z07_002720	-0.970162	1.7716E-7	MSTRG.16105				--	--	FDFT1	XP_004004500.1 taxid=9940 squalene synthase isoform X2 [Ovis aries]	Metabolism;Metabolism	Global and overview maps;Lipid metabolism	ko01100//Metabolic pathways;ko00100//Steroid biosynthesis	K00801;K00801	GO:0005575//cellular_component;GO:0005622//intracellular anatomical structure;GO:0005737//cytoplasm;GO:0005783//endoplasmic reticulum;GO:0005789//endoplasmic reticulum membrane;GO:0012505//endomembrane system;GO:0016020//membrane;GO:0016021//integral component of membrane;GO:0031224//intrinsic component of membrane;GO:0031984//organelle subcompartment;GO:0042175//nuclear outer membrane-endoplasmi…	GO:0003674//molecular_function;GO:0003824//catalytic activity;GO:0004310//farnesyl-diphosphate farnesyltransferase activity;GO:0004311//farnesyltranstransferase activity;GO:0004659//prenyltransferase activity;GO:0016491//oxidoreductase activity;GO:0016740//transferase activity;GO:0016765//transferase activity, transferring alkyl or aryl (other than methyl) groups;GO:0016767//geranylgeranyl-diphos…	GO:0006066//alcohol metabolic process;GO:0006629//lipid metabolic process;GO:0006644//phospholipid metabolic process;GO:0006694//steroid biosynthetic process;GO:0006695//cholesterol biosynthetic process;GO:0006696//ergosterol biosynthetic process;GO:0006720//isoprenoid metabolic process;GO:0006721//terpenoid metabolic process;GO:0006793//phosphorus metabolic process;GO:0006796//phosphate-containi…	--
MSTRG.16105.2	R6Z07_002720	-0.953266	1.6228E-6	MSTRG.16105				--	--	FDFT1	XP_004004500.1 taxid=9940 squalene synthase isoform X2 [Ovis aries]	Metabolism;Metabolism	Global and overview maps;Lipid metabolism	ko01100//Metabolic pathways;ko00100//Steroid biosynthesis	K00801;K00801	GO:0005575//cellular_component;GO:0005622//intracellular anatomical structure;GO:0005737//cytoplasm;GO:0005783//endoplasmic reticulum;GO:0005789//endoplasmic reticulum membrane;GO:0012505//endomembrane system;GO:0016020//membrane;GO:0016021//integral component of membrane;GO:0031224//intrinsic component of membrane;GO:0031984//organelle subcompartment;GO:0042175//nuclear outer membrane-endoplasmi…	GO:0003674//molecular_function;GO:0003824//catalytic activity;GO:0004310//farnesyl-diphosphate farnesyltransferase activity;GO:0004311//farnesyltranstransferase activity;GO:0004659//prenyltransferase activity;GO:0016491//oxidoreductase activity;GO:0016740//transferase activity;GO:0016765//transferase activity, transferring alkyl or aryl (other than methyl) groups;GO:0016767//geranylgeranyl-diphos…	GO:0006066//alcohol metabolic process;GO:0006629//lipid metabolic process;GO:0006644//phospholipid metabolic process;GO:0006694//steroid biosynthetic process;GO:0006695//cholesterol biosynthetic process;GO:0006696//ergosterol biosynthetic process;GO:0006720//isoprenoid metabolic process;GO:0006721//terpenoid metabolic process;GO:0006793//phosphorus metabolic process;GO:0006796//phosphate-containi…	--
MSTRG.16536.1	R6Z07_002720	-0.96138	6.3413E-7	MSTRG.16536				--	--	FDFT1	XP_004004500.1 taxid=9940 squalene synthase isoform X2 [Ovis aries]	Metabolism;Metabolism	Global and overview maps;Lipid metabolism	ko01100//Metabolic pathways;ko00100//Steroid biosynthesis	K00801;K00801	GO:0005575//cellular_component;GO:0005622//intracellular anatomical structure;GO:0005737//cytoplasm;GO:0005783//endoplasmic reticulum;GO:0005789//endoplasmic reticulum membrane;GO:0012505//endomembrane system;GO:0016020//membrane;GO:0016021//integral component of membrane;GO:0031224//intrinsic component of membrane;GO:0031984//organelle subcompartment;GO:0042175//nuclear outer membrane-endoplasmi…	GO:0003674//molecular_function;GO:0003824//catalytic activity;GO:0004310//farnesyl-diphosphate farnesyltransferase activity;GO:0004311//farnesyltranstransferase activity;GO:0004659//prenyltransferase activity;GO:0016491//oxidoreductase activity;GO:0016740//transferase activity;GO:0016765//transferase activity, transferring alkyl or aryl (other than methyl) groups;GO:0016767//geranylgeranyl-diphos…	GO:0006066//alcohol metabolic process;GO:0006629//lipid metabolic process;GO:0006644//phospholipid metabolic process;GO:0006694//steroid biosynthetic process;GO:0006695//cholesterol biosynthetic process;GO:0006696//ergosterol biosynthetic process;GO:0006720//isoprenoid metabolic process;GO:0006721//terpenoid metabolic process;GO:0006793//phosphorus metabolic process;GO:0006796//phosphate-containi…	--
MSTRG.16538.1	R6Z07_002720	-0.950621	2.1275E-6	MSTRG.16538				--	--	FDFT1	XP_004004500.1 taxid=9940 squalene synthase isoform X2 [Ovis aries]	Metabolism;Metabolism	Global and overview maps;Lipid metabolism	ko01100//Metabolic pathways;ko00100//Steroid biosynthesis	K00801;K00801	GO:0005575//cellular_component;GO:0005622//intracellular anatomical structure;GO:0005737//cytoplasm;GO:0005783//endoplasmic reticulum;GO:0005789//endoplasmic reticulum membrane;GO:0012505//endomembrane system;GO:0016020//membrane;GO:0016021//integral component of membrane;GO:0031224//intrinsic component of membrane;GO:0031984//organelle subcompartment;GO:0042175//nuclear outer membrane-endoplasmi…	GO:0003674//molecular_function;GO:0003824//catalytic activity;GO:0004310//farnesyl-diphosphate farnesyltransferase activity;GO:0004311//farnesyltranstransferase activity;GO:0004659//prenyltransferase activity;GO:0016491//oxidoreductase activity;GO:0016740//transferase activity;GO:0016765//transferase activity, transferring alkyl or aryl (other than methyl) groups;GO:0016767//geranylgeranyl-diphos…	GO:0006066//alcohol metabolic process;GO:0006629//lipid metabolic process;GO:0006644//phospholipid metabolic process;GO:0006694//steroid biosynthetic process;GO:0006695//cholesterol biosynthetic process;GO:0006696//ergosterol biosynthetic process;GO:0006720//isoprenoid metabolic process;GO:0006721//terpenoid metabolic process;GO:0006793//phosphorus metabolic process;GO:0006796//phosphate-containi…	--
MSTRG.1704.2	R6Z07_002720	-0.955961	1.2114E-6	R6Z07_001548				--	--	FDFT1	XP_004004500.1 taxid=9940 squalene synthase isoform X2 [Ovis aries]	Metabolism;Metabolism	Global and overview maps;Lipid metabolism	ko01100//Metabolic pathways;ko00100//Steroid biosynthesis	K00801;K00801	GO:0005575//cellular_component;GO:0005622//intracellular anatomical structure;GO:0005737//cytoplasm;GO:0005783//endoplasmic reticulum;GO:0005789//endoplasmic reticulum membrane;GO:0012505//endomembrane system;GO:0016020//membrane;GO:0016021//integral component of membrane;GO:0031224//intrinsic component of membrane;GO:0031984//organelle subcompartment;GO:0042175//nuclear outer membrane-endoplasmi…	GO:0003674//molecular_function;GO:0003824//catalytic activity;GO:0004310//farnesyl-diphosphate farnesyltransferase activity;GO:0004311//farnesyltranstransferase activity;GO:0004659//prenyltransferase activity;GO:0016491//oxidoreductase activity;GO:0016740//transferase activity;GO:0016765//transferase activity, transferring alkyl or aryl (other than methyl) groups;GO:0016767//geranylgeranyl-diphos…	GO:0006066//alcohol metabolic process;GO:0006629//lipid metabolic process;GO:0006644//phospholipid metabolic process;GO:0006694//steroid biosynthetic process;GO:0006695//cholesterol biosynthetic process;GO:0006696//ergosterol biosynthetic process;GO:0006720//isoprenoid metabolic process;GO:0006721//terpenoid metabolic process;GO:0006793//phosphorus metabolic process;GO:0006796//phosphate-containi…	--
MSTRG.17321.1	R6Z07_002720	-0.967044	2.8968E-7	R6Z07_015756				--	--	FDFT1	XP_004004500.1 taxid=9940 squalene synthase isoform X2 [Ovis aries]	Metabolism;Metabolism	Global and overview maps;Lipid metabolism	ko01100//Metabolic pathways;ko00100//Steroid biosynthesis	K00801;K00801	GO:0005575//cellular_component;GO:0005622//intracellular anatomical structure;GO:0005737//cytoplasm;GO:0005783//endoplasmic reticulum;GO:0005789//endoplasmic reticulum membrane;GO:0012505//endomembrane system;GO:0016020//membrane;GO:0016021//integral component of membrane;GO:0031224//intrinsic component of membrane;GO:0031984//organelle subcompartment;GO:0042175//nuclear outer membrane-endoplasmi…	GO:0003674//molecular_function;GO:0003824//catalytic activity;GO:0004310//farnesyl-diphosphate farnesyltransferase activity;GO:0004311//farnesyltranstransferase activity;GO:0004659//prenyltransferase activity;GO:0016491//oxidoreductase activity;GO:0016740//transferase activity;GO:0016765//transferase activity, transferring alkyl or aryl (other than methyl) groups;GO:0016767//geranylgeranyl-diphos…	GO:0006066//alcohol metabolic process;GO:0006629//lipid metabolic process;GO:0006644//phospholipid metabolic process;GO:0006694//steroid biosynthetic process;GO:0006695//cholesterol biosynthetic process;GO:0006696//ergosterol biosynthetic process;GO:0006720//isoprenoid metabolic process;GO:0006721//terpenoid metabolic process;GO:0006793//phosphorus metabolic process;GO:0006796//phosphate-containi…	--
MSTRG.17889.2	R6Z07_002720	-0.963193	5.0009E-7	R6Z07_016297				--	--	FDFT1	XP_004004500.1 taxid=9940 squalene synthase isoform X2 [Ovis aries]	Metabolism;Metabolism	Global and overview maps;Lipid metabolism	ko01100//Metabolic pathways;ko00100//Steroid biosynthesis	K00801;K00801	GO:0005575//cellular_component;GO:0005622//intracellular anatomical structure;GO:0005737//cytoplasm;GO:0005783//endoplasmic reticulum;GO:0005789//endoplasmic reticulum membrane;GO:0012505//endomembrane system;GO:0016020//membrane;GO:0016021//integral component of membrane;GO:0031224//intrinsic component of membrane;GO:0031984//organelle subcompartment;GO:0042175//nuclear outer membrane-endoplasmi…	GO:0003674//molecular_function;GO:0003824//catalytic activity;GO:0004310//farnesyl-diphosphate farnesyltransferase activity;GO:0004311//farnesyltranstransferase activity;GO:0004659//prenyltransferase activity;GO:0016491//oxidoreductase activity;GO:0016740//transferase activity;GO:0016765//transferase activity, transferring alkyl or aryl (other than methyl) groups;GO:0016767//geranylgeranyl-diphos…	GO:0006066//alcohol metabolic process;GO:0006629//lipid metabolic process;GO:0006644//phospholipid metabolic process;GO:0006694//steroid biosynthetic process;GO:0006695//cholesterol biosynthetic process;GO:0006696//ergosterol biosynthetic process;GO:0006720//isoprenoid metabolic process;GO:0006721//terpenoid metabolic process;GO:0006793//phosphorus metabolic process;GO:0006796//phosphate-containi…	--
MSTRG.18429.2	R6Z07_002720	0.979098	3.0336E-8	R6Z07_016844				--	--	FDFT1	XP_004004500.1 taxid=9940 squalene synthase isoform X2 [Ovis aries]	Metabolism;Metabolism	Global and overview maps;Lipid metabolism	ko01100//Metabolic pathways;ko00100//Steroid biosynthesis	K00801;K00801	GO:0005575//cellular_component;GO:0005622//intracellular anatomical structure;GO:0005737//cytoplasm;GO:0005783//endoplasmic reticulum;GO:0005789//endoplasmic reticulum membrane;GO:0012505//endomembrane system;GO:0016020//membrane;GO:0016021//integral component of membrane;GO:0031224//intrinsic component of membrane;GO:0031984//organelle subcompartment;GO:0042175//nuclear outer membrane-endoplasmi…	GO:0003674//molecular_function;GO:0003824//catalytic activity;GO:0004310//farnesyl-diphosphate farnesyltransferase activity;GO:0004311//farnesyltranstransferase activity;GO:0004659//prenyltransferase activity;GO:0016491//oxidoreductase activity;GO:0016740//transferase activity;GO:0016765//transferase activity, transferring alkyl or aryl (other than methyl) groups;GO:0016767//geranylgeranyl-diphos…	GO:0006066//alcohol metabolic process;GO:0006629//lipid metabolic process;GO:0006644//phospholipid metabolic process;GO:0006694//steroid biosynthetic process;GO:0006695//cholesterol biosynthetic process;GO:0006696//ergosterol biosynthetic process;GO:0006720//isoprenoid metabolic process;GO:0006721//terpenoid metabolic process;GO:0006793//phosphorus metabolic process;GO:0006796//phosphate-containi…	--
MSTRG.18429.3	R6Z07_002720	0.964778	4.0239E-7	R6Z07_016844				--	--	FDFT1	XP_004004500.1 taxid=9940 squalene synthase isoform X2 [Ovis aries]	Metabolism;Metabolism	Global and overview maps;Lipid metabolism	ko01100//Metabolic pathways;ko00100//Steroid biosynthesis	K00801;K00801	GO:0005575//cellular_component;GO:0005622//intracellular anatomical structure;GO:0005737//cytoplasm;GO:0005783//endoplasmic reticulum;GO:0005789//endoplasmic reticulum membrane;GO:0012505//endomembrane system;GO:0016020//membrane;GO:0016021//integral component of membrane;GO:0031224//intrinsic component of membrane;GO:0031984//organelle subcompartment;GO:0042175//nuclear outer membrane-endoplasmi…	GO:0003674//molecular_function;GO:0003824//catalytic activity;GO:0004310//farnesyl-diphosphate farnesyltransferase activity;GO:0004311//farnesyltranstransferase activity;GO:0004659//prenyltransferase activity;GO:0016491//oxidoreductase activity;GO:0016740//transferase activity;GO:0016765//transferase activity, transferring alkyl or aryl (other than methyl) groups;GO:0016767//geranylgeranyl-diphos…	GO:0006066//alcohol metabolic process;GO:0006629//lipid metabolic process;GO:0006644//phospholipid metabolic process;GO:0006694//steroid biosynthetic process;GO:0006695//cholesterol biosynthetic process;GO:0006696//ergosterol biosynthetic process;GO:0006720//isoprenoid metabolic process;GO:0006721//terpenoid metabolic process;GO:0006793//phosphorus metabolic process;GO:0006796//phosphate-containi…	--
MSTRG.18612.1	R6Z07_002720	-0.954253	1.4610E-6	MSTRG.18612				--	--	FDFT1	XP_004004500.1 taxid=9940 squalene synthase isoform X2 [Ovis aries]	Metabolism;Metabolism	Global and overview maps;Lipid metabolism	ko01100//Metabolic pathways;ko00100//Steroid biosynthesis	K00801;K00801	GO:0005575//cellular_component;GO:0005622//intracellular anatomical structure;GO:0005737//cytoplasm;GO:0005783//endoplasmic reticulum;GO:0005789//endoplasmic reticulum membrane;GO:0012505//endomembrane system;GO:0016020//membrane;GO:0016021//integral component of membrane;GO:0031224//intrinsic component of membrane;GO:0031984//organelle subcompartment;GO:0042175//nuclear outer membrane-endoplasmi…	GO:0003674//molecular_function;GO:0003824//catalytic activity;GO:0004310//farnesyl-diphosphate farnesyltransferase activity;GO:0004311//farnesyltranstransferase activity;GO:0004659//prenyltransferase activity;GO:0016491//oxidoreductase activity;GO:0016740//transferase activity;GO:0016765//transferase activity, transferring alkyl or aryl (other than methyl) groups;GO:0016767//geranylgeranyl-diphos…	GO:0006066//alcohol metabolic process;GO:0006629//lipid metabolic process;GO:0006644//phospholipid metabolic process;GO:0006694//steroid biosynthetic process;GO:0006695//cholesterol biosynthetic process;GO:0006696//ergosterol biosynthetic process;GO:0006720//isoprenoid metabolic process;GO:0006721//terpenoid metabolic process;GO:0006793//phosphorus metabolic process;GO:0006796//phosphate-containi…	--
MSTRG.18614.1	R6Z07_002720	-0.958907	8.6117E-7	MSTRG.18614				--	--	FDFT1	XP_004004500.1 taxid=9940 squalene synthase isoform X2 [Ovis aries]	Metabolism;Metabolism	Global and overview maps;Lipid metabolism	ko01100//Metabolic pathways;ko00100//Steroid biosynthesis	K00801;K00801	GO:0005575//cellular_component;GO:0005622//intracellular anatomical structure;GO:0005737//cytoplasm;GO:0005783//endoplasmic reticulum;GO:0005789//endoplasmic reticulum membrane;GO:0012505//endomembrane system;GO:0016020//membrane;GO:0016021//integral component of membrane;GO:0031224//intrinsic component of membrane;GO:0031984//organelle subcompartment;GO:0042175//nuclear outer membrane-endoplasmi…	GO:0003674//molecular_function;GO:0003824//catalytic activity;GO:0004310//farnesyl-diphosphate farnesyltransferase activity;GO:0004311//farnesyltranstransferase activity;GO:0004659//prenyltransferase activity;GO:0016491//oxidoreductase activity;GO:0016740//transferase activity;GO:0016765//transferase activity, transferring alkyl or aryl (other than methyl) groups;GO:0016767//geranylgeranyl-diphos…	GO:0006066//alcohol metabolic process;GO:0006629//lipid metabolic process;GO:0006644//phospholipid metabolic process;GO:0006694//steroid biosynthetic process;GO:0006695//cholesterol biosynthetic process;GO:0006696//ergosterol biosynthetic process;GO:0006720//isoprenoid metabolic process;GO:0006721//terpenoid metabolic process;GO:0006793//phosphorus metabolic process;GO:0006796//phosphate-containi…	--
MSTRG.18903.1	R6Z07_002720	0.957247	1.0468E-6	R6Z07_017323				--	--	FDFT1	XP_004004500.1 taxid=9940 squalene synthase isoform X2 [Ovis aries]	Metabolism;Metabolism	Global and overview maps;Lipid metabolism	ko01100//Metabolic pathways;ko00100//Steroid biosynthesis	K00801;K00801	GO:0005575//cellular_component;GO:0005622//intracellular anatomical structure;GO:0005737//cytoplasm;GO:0005783//endoplasmic reticulum;GO:0005789//endoplasmic reticulum membrane;GO:0012505//endomembrane system;GO:0016020//membrane;GO:0016021//integral component of membrane;GO:0031224//intrinsic component of membrane;GO:0031984//organelle subcompartment;GO:0042175//nuclear outer membrane-endoplasmi…	GO:0003674//molecular_function;GO:0003824//catalytic activity;GO:0004310//farnesyl-diphosphate farnesyltransferase activity;GO:0004311//farnesyltranstransferase activity;GO:0004659//prenyltransferase activity;GO:0016491//oxidoreductase activity;GO:0016740//transferase activity;GO:0016765//transferase activity, transferring alkyl or aryl (other than methyl) groups;GO:0016767//geranylgeranyl-diphos…	GO:0006066//alcohol metabolic process;GO:0006629//lipid metabolic process;GO:0006644//phospholipid metabolic process;GO:0006694//steroid biosynthetic process;GO:0006695//cholesterol biosynthetic process;GO:0006696//ergosterol biosynthetic process;GO:0006720//isoprenoid metabolic process;GO:0006721//terpenoid metabolic process;GO:0006793//phosphorus metabolic process;GO:0006796//phosphate-containi…	--
MSTRG.19147.1	R6Z07_002720	-0.963518	4.7867E-7	MSTRG.19147				--	--	FDFT1	XP_004004500.1 taxid=9940 squalene synthase isoform X2 [Ovis aries]	Metabolism;Metabolism	Global and overview maps;Lipid metabolism	ko01100//Metabolic pathways;ko00100//Steroid biosynthesis	K00801;K00801	GO:0005575//cellular_component;GO:0005622//intracellular anatomical structure;GO:0005737//cytoplasm;GO:0005783//endoplasmic reticulum;GO:0005789//endoplasmic reticulum membrane;GO:0012505//endomembrane system;GO:0016020//membrane;GO:0016021//integral component of membrane;GO:0031224//intrinsic component of membrane;GO:0031984//organelle subcompartment;GO:0042175//nuclear outer membrane-endoplasmi…	GO:0003674//molecular_function;GO:0003824//catalytic activity;GO:0004310//farnesyl-diphosphate farnesyltransferase activity;GO:0004311//farnesyltranstransferase activity;GO:0004659//prenyltransferase activity;GO:0016491//oxidoreductase activity;GO:0016740//transferase activity;GO:0016765//transferase activity, transferring alkyl or aryl (other than methyl) groups;GO:0016767//geranylgeranyl-diphos…	GO:0006066//alcohol metabolic process;GO:0006629//lipid metabolic process;GO:0006644//phospholipid metabolic process;GO:0006694//steroid biosynthetic process;GO:0006695//cholesterol biosynthetic process;GO:0006696//ergosterol biosynthetic process;GO:0006720//isoprenoid metabolic process;GO:0006721//terpenoid metabolic process;GO:0006793//phosphorus metabolic process;GO:0006796//phosphate-containi…	--
MSTRG.19150.1	R6Z07_002720	-0.956103	1.1923E-6	R6Z07_017562				--	--	FDFT1	XP_004004500.1 taxid=9940 squalene synthase isoform X2 [Ovis aries]	Metabolism;Metabolism	Global and overview maps;Lipid metabolism	ko01100//Metabolic pathways;ko00100//Steroid biosynthesis	K00801;K00801	GO:0005575//cellular_component;GO:0005622//intracellular anatomical structure;GO:0005737//cytoplasm;GO:0005783//endoplasmic reticulum;GO:0005789//endoplasmic reticulum membrane;GO:0012505//endomembrane system;GO:0016020//membrane;GO:0016021//integral component of membrane;GO:0031224//intrinsic component of membrane;GO:0031984//organelle subcompartment;GO:0042175//nuclear outer membrane-endoplasmi…	GO:0003674//molecular_function;GO:0003824//catalytic activity;GO:0004310//farnesyl-diphosphate farnesyltransferase activity;GO:0004311//farnesyltranstransferase activity;GO:0004659//prenyltransferase activity;GO:0016491//oxidoreductase activity;GO:0016740//transferase activity;GO:0016765//transferase activity, transferring alkyl or aryl (other than methyl) groups;GO:0016767//geranylgeranyl-diphos…	GO:0006066//alcohol metabolic process;GO:0006629//lipid metabolic process;GO:0006644//phospholipid metabolic process;GO:0006694//steroid biosynthetic process;GO:0006695//cholesterol biosynthetic process;GO:0006696//ergosterol biosynthetic process;GO:0006720//isoprenoid metabolic process;GO:0006721//terpenoid metabolic process;GO:0006793//phosphorus metabolic process;GO:0006796//phosphate-containi…	--
MSTRG.19473.2	R6Z07_002720	-0.953786	1.5358E-6	MSTRG.19473				--	--	FDFT1	XP_004004500.1 taxid=9940 squalene synthase isoform X2 [Ovis aries]	Metabolism;Metabolism	Global and overview maps;Lipid metabolism	ko01100//Metabolic pathways;ko00100//Steroid biosynthesis	K00801;K00801	GO:0005575//cellular_component;GO:0005622//intracellular anatomical structure;GO:0005737//cytoplasm;GO:0005783//endoplasmic reticulum;GO:0005789//endoplasmic reticulum membrane;GO:0012505//endomembrane system;GO:0016020//membrane;GO:0016021//integral component of membrane;GO:0031224//intrinsic component of membrane;GO:0031984//organelle subcompartment;GO:0042175//nuclear outer membrane-endoplasmi…	GO:0003674//molecular_function;GO:0003824//catalytic activity;GO:0004310//farnesyl-diphosphate farnesyltransferase activity;GO:0004311//farnesyltranstransferase activity;GO:0004659//prenyltransferase activity;GO:0016491//oxidoreductase activity;GO:0016740//transferase activity;GO:0016765//transferase activity, transferring alkyl or aryl (other than methyl) groups;GO:0016767//geranylgeranyl-diphos…	GO:0006066//alcohol metabolic process;GO:0006629//lipid metabolic process;GO:0006644//phospholipid metabolic process;GO:0006694//steroid biosynthetic process;GO:0006695//cholesterol biosynthetic process;GO:0006696//ergosterol biosynthetic process;GO:0006720//isoprenoid metabolic process;GO:0006721//terpenoid metabolic process;GO:0006793//phosphorus metabolic process;GO:0006796//phosphate-containi…	--
MSTRG.19602.1	R6Z07_002720	-0.960233	7.3257E-7	MSTRG.19602				--	--	FDFT1	XP_004004500.1 taxid=9940 squalene synthase isoform X2 [Ovis aries]	Metabolism;Metabolism	Global and overview maps;Lipid metabolism	ko01100//Metabolic pathways;ko00100//Steroid biosynthesis	K00801;K00801	GO:0005575//cellular_component;GO:0005622//intracellular anatomical structure;GO:0005737//cytoplasm;GO:0005783//endoplasmic reticulum;GO:0005789//endoplasmic reticulum membrane;GO:0012505//endomembrane system;GO:0016020//membrane;GO:0016021//integral component of membrane;GO:0031224//intrinsic component of membrane;GO:0031984//organelle subcompartment;GO:0042175//nuclear outer membrane-endoplasmi…	GO:0003674//molecular_function;GO:0003824//catalytic activity;GO:0004310//farnesyl-diphosphate farnesyltransferase activity;GO:0004311//farnesyltranstransferase activity;GO:0004659//prenyltransferase activity;GO:0016491//oxidoreductase activity;GO:0016740//transferase activity;GO:0016765//transferase activity, transferring alkyl or aryl (other than methyl) groups;GO:0016767//geranylgeranyl-diphos…	GO:0006066//alcohol metabolic process;GO:0006629//lipid metabolic process;GO:0006644//phospholipid metabolic process;GO:0006694//steroid biosynthetic process;GO:0006695//cholesterol biosynthetic process;GO:0006696//ergosterol biosynthetic process;GO:0006720//isoprenoid metabolic process;GO:0006721//terpenoid metabolic process;GO:0006793//phosphorus metabolic process;GO:0006796//phosphate-containi…	--
MSTRG.19848.1	R6Z07_002720	-0.973225	1.0362E-7	R6Z07_018245				--	--	FDFT1	XP_004004500.1 taxid=9940 squalene synthase isoform X2 [Ovis aries]	Metabolism;Metabolism	Global and overview maps;Lipid metabolism	ko01100//Metabolic pathways;ko00100//Steroid biosynthesis	K00801;K00801	GO:0005575//cellular_component;GO:0005622//intracellular anatomical structure;GO:0005737//cytoplasm;GO:0005783//endoplasmic reticulum;GO:0005789//endoplasmic reticulum membrane;GO:0012505//endomembrane system;GO:0016020//membrane;GO:0016021//integral component of membrane;GO:0031224//intrinsic component of membrane;GO:0031984//organelle subcompartment;GO:0042175//nuclear outer membrane-endoplasmi…	GO:0003674//molecular_function;GO:0003824//catalytic activity;GO:0004310//farnesyl-diphosphate farnesyltransferase activity;GO:0004311//farnesyltranstransferase activity;GO:0004659//prenyltransferase activity;GO:0016491//oxidoreductase activity;GO:0016740//transferase activity;GO:0016765//transferase activity, transferring alkyl or aryl (other than methyl) groups;GO:0016767//geranylgeranyl-diphos…	GO:0006066//alcohol metabolic process;GO:0006629//lipid metabolic process;GO:0006644//phospholipid metabolic process;GO:0006694//steroid biosynthetic process;GO:0006695//cholesterol biosynthetic process;GO:0006696//ergosterol biosynthetic process;GO:0006720//isoprenoid metabolic process;GO:0006721//terpenoid metabolic process;GO:0006793//phosphorus metabolic process;GO:0006796//phosphate-containi…	--
MSTRG.20115.1	R6Z07_002720	-0.961054	6.6097E-7	MSTRG.20115				--	--	FDFT1	XP_004004500.1 taxid=9940 squalene synthase isoform X2 [Ovis aries]	Metabolism;Metabolism	Global and overview maps;Lipid metabolism	ko01100//Metabolic pathways;ko00100//Steroid biosynthesis	K00801;K00801	GO:0005575//cellular_component;GO:0005622//intracellular anatomical structure;GO:0005737//cytoplasm;GO:0005783//endoplasmic reticulum;GO:0005789//endoplasmic reticulum membrane;GO:0012505//endomembrane system;GO:0016020//membrane;GO:0016021//integral component of membrane;GO:0031224//intrinsic component of membrane;GO:0031984//organelle subcompartment;GO:0042175//nuclear outer membrane-endoplasmi…	GO:0003674//molecular_function;GO:0003824//catalytic activity;GO:0004310//farnesyl-diphosphate farnesyltransferase activity;GO:0004311//farnesyltranstransferase activity;GO:0004659//prenyltransferase activity;GO:0016491//oxidoreductase activity;GO:0016740//transferase activity;GO:0016765//transferase activity, transferring alkyl or aryl (other than methyl) groups;GO:0016767//geranylgeranyl-diphos…	GO:0006066//alcohol metabolic process;GO:0006629//lipid metabolic process;GO:0006644//phospholipid metabolic process;GO:0006694//steroid biosynthetic process;GO:0006695//cholesterol biosynthetic process;GO:0006696//ergosterol biosynthetic process;GO:0006720//isoprenoid metabolic process;GO:0006721//terpenoid metabolic process;GO:0006793//phosphorus metabolic process;GO:0006796//phosphate-containi…	--
MSTRG.20652.1	R6Z07_002720	-0.958439	9.1069E-7	R6Z07_019098				--	--	FDFT1	XP_004004500.1 taxid=9940 squalene synthase isoform X2 [Ovis aries]	Metabolism;Metabolism	Global and overview maps;Lipid metabolism	ko01100//Metabolic pathways;ko00100//Steroid biosynthesis	K00801;K00801	GO:0005575//cellular_component;GO:0005622//intracellular anatomical structure;GO:0005737//cytoplasm;GO:0005783//endoplasmic reticulum;GO:0005789//endoplasmic reticulum membrane;GO:0012505//endomembrane system;GO:0016020//membrane;GO:0016021//integral component of membrane;GO:0031224//intrinsic component of membrane;GO:0031984//organelle subcompartment;GO:0042175//nuclear outer membrane-endoplasmi…	GO:0003674//molecular_function;GO:0003824//catalytic activity;GO:0004310//farnesyl-diphosphate farnesyltransferase activity;GO:0004311//farnesyltranstransferase activity;GO:0004659//prenyltransferase activity;GO:0016491//oxidoreductase activity;GO:0016740//transferase activity;GO:0016765//transferase activity, transferring alkyl or aryl (other than methyl) groups;GO:0016767//geranylgeranyl-diphos…	GO:0006066//alcohol metabolic process;GO:0006629//lipid metabolic process;GO:0006644//phospholipid metabolic process;GO:0006694//steroid biosynthetic process;GO:0006695//cholesterol biosynthetic process;GO:0006696//ergosterol biosynthetic process;GO:0006720//isoprenoid metabolic process;GO:0006721//terpenoid metabolic process;GO:0006793//phosphorus metabolic process;GO:0006796//phosphate-containi…	--
MSTRG.21288.1	R6Z07_002720	-0.963602	4.7324E-7	R6Z07_019702				--	--	FDFT1	XP_004004500.1 taxid=9940 squalene synthase isoform X2 [Ovis aries]	Metabolism;Metabolism	Global and overview maps;Lipid metabolism	ko01100//Metabolic pathways;ko00100//Steroid biosynthesis	K00801;K00801	GO:0005575//cellular_component;GO:0005622//intracellular anatomical structure;GO:0005737//cytoplasm;GO:0005783//endoplasmic reticulum;GO:0005789//endoplasmic reticulum membrane;GO:0012505//endomembrane system;GO:0016020//membrane;GO:0016021//integral component of membrane;GO:0031224//intrinsic component of membrane;GO:0031984//organelle subcompartment;GO:0042175//nuclear outer membrane-endoplasmi…	GO:0003674//molecular_function;GO:0003824//catalytic activity;GO:0004310//farnesyl-diphosphate farnesyltransferase activity;GO:0004311//farnesyltranstransferase activity;GO:0004659//prenyltransferase activity;GO:0016491//oxidoreductase activity;GO:0016740//transferase activity;GO:0016765//transferase activity, transferring alkyl or aryl (other than methyl) groups;GO:0016767//geranylgeranyl-diphos…	GO:0006066//alcohol metabolic process;GO:0006629//lipid metabolic process;GO:0006644//phospholipid metabolic process;GO:0006694//steroid biosynthetic process;GO:0006695//cholesterol biosynthetic process;GO:0006696//ergosterol biosynthetic process;GO:0006720//isoprenoid metabolic process;GO:0006721//terpenoid metabolic process;GO:0006793//phosphorus metabolic process;GO:0006796//phosphate-containi…	--
MSTRG.21749.1	R6Z07_002720	-0.953248	1.6259E-6	R6Z07_020116				--	--	FDFT1	XP_004004500.1 taxid=9940 squalene synthase isoform X2 [Ovis aries]	Metabolism;Metabolism	Global and overview maps;Lipid metabolism	ko01100//Metabolic pathways;ko00100//Steroid biosynthesis	K00801;K00801	GO:0005575//cellular_component;GO:0005622//intracellular anatomical structure;GO:0005737//cytoplasm;GO:0005783//endoplasmic reticulum;GO:0005789//endoplasmic reticulum membrane;GO:0012505//endomembrane system;GO:0016020//membrane;GO:0016021//integral component of membrane;GO:0031224//intrinsic component of membrane;GO:0031984//organelle subcompartment;GO:0042175//nuclear outer membrane-endoplasmi…	GO:0003674//molecular_function;GO:0003824//catalytic activity;GO:0004310//farnesyl-diphosphate farnesyltransferase activity;GO:0004311//farnesyltranstransferase activity;GO:0004659//prenyltransferase activity;GO:0016491//oxidoreductase activity;GO:0016740//transferase activity;GO:0016765//transferase activity, transferring alkyl or aryl (other than methyl) groups;GO:0016767//geranylgeranyl-diphos…	GO:0006066//alcohol metabolic process;GO:0006629//lipid metabolic process;GO:0006644//phospholipid metabolic process;GO:0006694//steroid biosynthetic process;GO:0006695//cholesterol biosynthetic process;GO:0006696//ergosterol biosynthetic process;GO:0006720//isoprenoid metabolic process;GO:0006721//terpenoid metabolic process;GO:0006793//phosphorus metabolic process;GO:0006796//phosphate-containi…	--
MSTRG.22267.1	R6Z07_002720	-0.953718	1.5470E-6	MSTRG.22267				--	--	FDFT1	XP_004004500.1 taxid=9940 squalene synthase isoform X2 [Ovis aries]	Metabolism;Metabolism	Global and overview maps;Lipid metabolism	ko01100//Metabolic pathways;ko00100//Steroid biosynthesis	K00801;K00801	GO:0005575//cellular_component;GO:0005622//intracellular anatomical structure;GO:0005737//cytoplasm;GO:0005783//endoplasmic reticulum;GO:0005789//endoplasmic reticulum membrane;GO:0012505//endomembrane system;GO:0016020//membrane;GO:0016021//integral component of membrane;GO:0031224//intrinsic component of membrane;GO:0031984//organelle subcompartment;GO:0042175//nuclear outer membrane-endoplasmi…	GO:0003674//molecular_function;GO:0003824//catalytic activity;GO:0004310//farnesyl-diphosphate farnesyltransferase activity;GO:0004311//farnesyltranstransferase activity;GO:0004659//prenyltransferase activity;GO:0016491//oxidoreductase activity;GO:0016740//transferase activity;GO:0016765//transferase activity, transferring alkyl or aryl (other than methyl) groups;GO:0016767//geranylgeranyl-diphos…	GO:0006066//alcohol metabolic process;GO:0006629//lipid metabolic process;GO:0006644//phospholipid metabolic process;GO:0006694//steroid biosynthetic process;GO:0006695//cholesterol biosynthetic process;GO:0006696//ergosterol biosynthetic process;GO:0006720//isoprenoid metabolic process;GO:0006721//terpenoid metabolic process;GO:0006793//phosphorus metabolic process;GO:0006796//phosphate-containi…	--
MSTRG.2389.3	R6Z07_002720	-0.954528	1.4182E-6	R6Z07_002124				--	--	FDFT1	XP_004004500.1 taxid=9940 squalene synthase isoform X2 [Ovis aries]	Metabolism;Metabolism	Global and overview maps;Lipid metabolism	ko01100//Metabolic pathways;ko00100//Steroid biosynthesis	K00801;K00801	GO:0005575//cellular_component;GO:0005622//intracellular anatomical structure;GO:0005737//cytoplasm;GO:0005783//endoplasmic reticulum;GO:0005789//endoplasmic reticulum membrane;GO:0012505//endomembrane system;GO:0016020//membrane;GO:0016021//integral component of membrane;GO:0031224//intrinsic component of membrane;GO:0031984//organelle subcompartment;GO:0042175//nuclear outer membrane-endoplasmi…	GO:0003674//molecular_function;GO:0003824//catalytic activity;GO:0004310//farnesyl-diphosphate farnesyltransferase activity;GO:0004311//farnesyltranstransferase activity;GO:0004659//prenyltransferase activity;GO:0016491//oxidoreductase activity;GO:0016740//transferase activity;GO:0016765//transferase activity, transferring alkyl or aryl (other than methyl) groups;GO:0016767//geranylgeranyl-diphos…	GO:0006066//alcohol metabolic process;GO:0006629//lipid metabolic process;GO:0006644//phospholipid metabolic process;GO:0006694//steroid biosynthetic process;GO:0006695//cholesterol biosynthetic process;GO:0006696//ergosterol biosynthetic process;GO:0006720//isoprenoid metabolic process;GO:0006721//terpenoid metabolic process;GO:0006793//phosphorus metabolic process;GO:0006796//phosphate-containi…	--
MSTRG.2403.1	R6Z07_002720	-0.966751	3.0262E-7	MSTRG.2403				--	--	FDFT1	XP_004004500.1 taxid=9940 squalene synthase isoform X2 [Ovis aries]	Metabolism;Metabolism	Global and overview maps;Lipid metabolism	ko01100//Metabolic pathways;ko00100//Steroid biosynthesis	K00801;K00801	GO:0005575//cellular_component;GO:0005622//intracellular anatomical structure;GO:0005737//cytoplasm;GO:0005783//endoplasmic reticulum;GO:0005789//endoplasmic reticulum membrane;GO:0012505//endomembrane system;GO:0016020//membrane;GO:0016021//integral component of membrane;GO:0031224//intrinsic component of membrane;GO:0031984//organelle subcompartment;GO:0042175//nuclear outer membrane-endoplasmi…	GO:0003674//molecular_function;GO:0003824//catalytic activity;GO:0004310//farnesyl-diphosphate farnesyltransferase activity;GO:0004311//farnesyltranstransferase activity;GO:0004659//prenyltransferase activity;GO:0016491//oxidoreductase activity;GO:0016740//transferase activity;GO:0016765//transferase activity, transferring alkyl or aryl (other than methyl) groups;GO:0016767//geranylgeranyl-diphos…	GO:0006066//alcohol metabolic process;GO:0006629//lipid metabolic process;GO:0006644//phospholipid metabolic process;GO:0006694//steroid biosynthetic process;GO:0006695//cholesterol biosynthetic process;GO:0006696//ergosterol biosynthetic process;GO:0006720//isoprenoid metabolic process;GO:0006721//terpenoid metabolic process;GO:0006793//phosphorus metabolic process;GO:0006796//phosphate-containi…	--
MSTRG.248.1	R6Z07_002720	0.959851	7.6799E-7	R6Z07_000232				--	--	FDFT1	XP_004004500.1 taxid=9940 squalene synthase isoform X2 [Ovis aries]	Metabolism;Metabolism	Global and overview maps;Lipid metabolism	ko01100//Metabolic pathways;ko00100//Steroid biosynthesis	K00801;K00801	GO:0005575//cellular_component;GO:0005622//intracellular anatomical structure;GO:0005737//cytoplasm;GO:0005783//endoplasmic reticulum;GO:0005789//endoplasmic reticulum membrane;GO:0012505//endomembrane system;GO:0016020//membrane;GO:0016021//integral component of membrane;GO:0031224//intrinsic component of membrane;GO:0031984//organelle subcompartment;GO:0042175//nuclear outer membrane-endoplasmi…	GO:0003674//molecular_function;GO:0003824//catalytic activity;GO:0004310//farnesyl-diphosphate farnesyltransferase activity;GO:0004311//farnesyltranstransferase activity;GO:0004659//prenyltransferase activity;GO:0016491//oxidoreductase activity;GO:0016740//transferase activity;GO:0016765//transferase activity, transferring alkyl or aryl (other than methyl) groups;GO:0016767//geranylgeranyl-diphos…	GO:0006066//alcohol metabolic process;GO:0006629//lipid metabolic process;GO:0006644//phospholipid metabolic process;GO:0006694//steroid biosynthetic process;GO:0006695//cholesterol biosynthetic process;GO:0006696//ergosterol biosynthetic process;GO:0006720//isoprenoid metabolic process;GO:0006721//terpenoid metabolic process;GO:0006793//phosphorus metabolic process;GO:0006796//phosphate-containi…	--
MSTRG.3003.4	R6Z07_002720	-0.962999	5.1324E-7	MSTRG.3003				--	--	FDFT1	XP_004004500.1 taxid=9940 squalene synthase isoform X2 [Ovis aries]	Metabolism;Metabolism	Global and overview maps;Lipid metabolism	ko01100//Metabolic pathways;ko00100//Steroid biosynthesis	K00801;K00801	GO:0005575//cellular_component;GO:0005622//intracellular anatomical structure;GO:0005737//cytoplasm;GO:0005783//endoplasmic reticulum;GO:0005789//endoplasmic reticulum membrane;GO:0012505//endomembrane system;GO:0016020//membrane;GO:0016021//integral component of membrane;GO:0031224//intrinsic component of membrane;GO:0031984//organelle subcompartment;GO:0042175//nuclear outer membrane-endoplasmi…	GO:0003674//molecular_function;GO:0003824//catalytic activity;GO:0004310//farnesyl-diphosphate farnesyltransferase activity;GO:0004311//farnesyltranstransferase activity;GO:0004659//prenyltransferase activity;GO:0016491//oxidoreductase activity;GO:0016740//transferase activity;GO:0016765//transferase activity, transferring alkyl or aryl (other than methyl) groups;GO:0016767//geranylgeranyl-diphos…	GO:0006066//alcohol metabolic process;GO:0006629//lipid metabolic process;GO:0006644//phospholipid metabolic process;GO:0006694//steroid biosynthetic process;GO:0006695//cholesterol biosynthetic process;GO:0006696//ergosterol biosynthetic process;GO:0006720//isoprenoid metabolic process;GO:0006721//terpenoid metabolic process;GO:0006793//phosphorus metabolic process;GO:0006796//phosphate-containi…	--
MSTRG.3458.1	R6Z07_002720	-0.971856	1.3264E-7	MSTRG.3458				--	--	FDFT1	XP_004004500.1 taxid=9940 squalene synthase isoform X2 [Ovis aries]	Metabolism;Metabolism	Global and overview maps;Lipid metabolism	ko01100//Metabolic pathways;ko00100//Steroid biosynthesis	K00801;K00801	GO:0005575//cellular_component;GO:0005622//intracellular anatomical structure;GO:0005737//cytoplasm;GO:0005783//endoplasmic reticulum;GO:0005789//endoplasmic reticulum membrane;GO:0012505//endomembrane system;GO:0016020//membrane;GO:0016021//integral component of membrane;GO:0031224//intrinsic component of membrane;GO:0031984//organelle subcompartment;GO:0042175//nuclear outer membrane-endoplasmi…	GO:0003674//molecular_function;GO:0003824//catalytic activity;GO:0004310//farnesyl-diphosphate farnesyltransferase activity;GO:0004311//farnesyltranstransferase activity;GO:0004659//prenyltransferase activity;GO:0016491//oxidoreductase activity;GO:0016740//transferase activity;GO:0016765//transferase activity, transferring alkyl or aryl (other than methyl) groups;GO:0016767//geranylgeranyl-diphos…	GO:0006066//alcohol metabolic process;GO:0006629//lipid metabolic process;GO:0006644//phospholipid metabolic process;GO:0006694//steroid biosynthetic process;GO:0006695//cholesterol biosynthetic process;GO:0006696//ergosterol biosynthetic process;GO:0006720//isoprenoid metabolic process;GO:0006721//terpenoid metabolic process;GO:0006793//phosphorus metabolic process;GO:0006796//phosphate-containi…	--
MSTRG.3833.1	R6Z07_002720	-0.957835	9.7777E-7	MSTRG.3833				--	--	FDFT1	XP_004004500.1 taxid=9940 squalene synthase isoform X2 [Ovis aries]	Metabolism;Metabolism	Global and overview maps;Lipid metabolism	ko01100//Metabolic pathways;ko00100//Steroid biosynthesis	K00801;K00801	GO:0005575//cellular_component;GO:0005622//intracellular anatomical structure;GO:0005737//cytoplasm;GO:0005783//endoplasmic reticulum;GO:0005789//endoplasmic reticulum membrane;GO:0012505//endomembrane system;GO:0016020//membrane;GO:0016021//integral component of membrane;GO:0031224//intrinsic component of membrane;GO:0031984//organelle subcompartment;GO:0042175//nuclear outer membrane-endoplasmi…	GO:0003674//molecular_function;GO:0003824//catalytic activity;GO:0004310//farnesyl-diphosphate farnesyltransferase activity;GO:0004311//farnesyltranstransferase activity;GO:0004659//prenyltransferase activity;GO:0016491//oxidoreductase activity;GO:0016740//transferase activity;GO:0016765//transferase activity, transferring alkyl or aryl (other than methyl) groups;GO:0016767//geranylgeranyl-diphos…	GO:0006066//alcohol metabolic process;GO:0006629//lipid metabolic process;GO:0006644//phospholipid metabolic process;GO:0006694//steroid biosynthetic process;GO:0006695//cholesterol biosynthetic process;GO:0006696//ergosterol biosynthetic process;GO:0006720//isoprenoid metabolic process;GO:0006721//terpenoid metabolic process;GO:0006793//phosphorus metabolic process;GO:0006796//phosphate-containi…	--
MSTRG.4517.1	R6Z07_002720	-0.956019	1.2036E-6	R6Z07_003940				--	--	FDFT1	XP_004004500.1 taxid=9940 squalene synthase isoform X2 [Ovis aries]	Metabolism;Metabolism	Global and overview maps;Lipid metabolism	ko01100//Metabolic pathways;ko00100//Steroid biosynthesis	K00801;K00801	GO:0005575//cellular_component;GO:0005622//intracellular anatomical structure;GO:0005737//cytoplasm;GO:0005783//endoplasmic reticulum;GO:0005789//endoplasmic reticulum membrane;GO:0012505//endomembrane system;GO:0016020//membrane;GO:0016021//integral component of membrane;GO:0031224//intrinsic component of membrane;GO:0031984//organelle subcompartment;GO:0042175//nuclear outer membrane-endoplasmi…	GO:0003674//molecular_function;GO:0003824//catalytic activity;GO:0004310//farnesyl-diphosphate farnesyltransferase activity;GO:0004311//farnesyltranstransferase activity;GO:0004659//prenyltransferase activity;GO:0016491//oxidoreductase activity;GO:0016740//transferase activity;GO:0016765//transferase activity, transferring alkyl or aryl (other than methyl) groups;GO:0016767//geranylgeranyl-diphos…	GO:0006066//alcohol metabolic process;GO:0006629//lipid metabolic process;GO:0006644//phospholipid metabolic process;GO:0006694//steroid biosynthetic process;GO:0006695//cholesterol biosynthetic process;GO:0006696//ergosterol biosynthetic process;GO:0006720//isoprenoid metabolic process;GO:0006721//terpenoid metabolic process;GO:0006793//phosphorus metabolic process;GO:0006796//phosphate-containi…	--
MSTRG.4959.1	R6Z07_002720	-0.959005	8.5116E-7	MSTRG.4959				--	--	FDFT1	XP_004004500.1 taxid=9940 squalene synthase isoform X2 [Ovis aries]	Metabolism;Metabolism	Global and overview maps;Lipid metabolism	ko01100//Metabolic pathways;ko00100//Steroid biosynthesis	K00801;K00801	GO:0005575//cellular_component;GO:0005622//intracellular anatomical structure;GO:0005737//cytoplasm;GO:0005783//endoplasmic reticulum;GO:0005789//endoplasmic reticulum membrane;GO:0012505//endomembrane system;GO:0016020//membrane;GO:0016021//integral component of membrane;GO:0031224//intrinsic component of membrane;GO:0031984//organelle subcompartment;GO:0042175//nuclear outer membrane-endoplasmi…	GO:0003674//molecular_function;GO:0003824//catalytic activity;GO:0004310//farnesyl-diphosphate farnesyltransferase activity;GO:0004311//farnesyltranstransferase activity;GO:0004659//prenyltransferase activity;GO:0016491//oxidoreductase activity;GO:0016740//transferase activity;GO:0016765//transferase activity, transferring alkyl or aryl (other than methyl) groups;GO:0016767//geranylgeranyl-diphos…	GO:0006066//alcohol metabolic process;GO:0006629//lipid metabolic process;GO:0006644//phospholipid metabolic process;GO:0006694//steroid biosynthetic process;GO:0006695//cholesterol biosynthetic process;GO:0006696//ergosterol biosynthetic process;GO:0006720//isoprenoid metabolic process;GO:0006721//terpenoid metabolic process;GO:0006793//phosphorus metabolic process;GO:0006796//phosphate-containi…	--
MSTRG.5370.1	R6Z07_002720	-0.970426	1.6955E-7	MSTRG.5370				--	--	FDFT1	XP_004004500.1 taxid=9940 squalene synthase isoform X2 [Ovis aries]	Metabolism;Metabolism	Global and overview maps;Lipid metabolism	ko01100//Metabolic pathways;ko00100//Steroid biosynthesis	K00801;K00801	GO:0005575//cellular_component;GO:0005622//intracellular anatomical structure;GO:0005737//cytoplasm;GO:0005783//endoplasmic reticulum;GO:0005789//endoplasmic reticulum membrane;GO:0012505//endomembrane system;GO:0016020//membrane;GO:0016021//integral component of membrane;GO:0031224//intrinsic component of membrane;GO:0031984//organelle subcompartment;GO:0042175//nuclear outer membrane-endoplasmi…	GO:0003674//molecular_function;GO:0003824//catalytic activity;GO:0004310//farnesyl-diphosphate farnesyltransferase activity;GO:0004311//farnesyltranstransferase activity;GO:0004659//prenyltransferase activity;GO:0016491//oxidoreductase activity;GO:0016740//transferase activity;GO:0016765//transferase activity, transferring alkyl or aryl (other than methyl) groups;GO:0016767//geranylgeranyl-diphos…	GO:0006066//alcohol metabolic process;GO:0006629//lipid metabolic process;GO:0006644//phospholipid metabolic process;GO:0006694//steroid biosynthetic process;GO:0006695//cholesterol biosynthetic process;GO:0006696//ergosterol biosynthetic process;GO:0006720//isoprenoid metabolic process;GO:0006721//terpenoid metabolic process;GO:0006793//phosphorus metabolic process;GO:0006796//phosphate-containi…	--
MSTRG.5819.1	R6Z07_002720	-0.966642	3.0757E-7	MSTRG.5819				--	--	FDFT1	XP_004004500.1 taxid=9940 squalene synthase isoform X2 [Ovis aries]	Metabolism;Metabolism	Global and overview maps;Lipid metabolism	ko01100//Metabolic pathways;ko00100//Steroid biosynthesis	K00801;K00801	GO:0005575//cellular_component;GO:0005622//intracellular anatomical structure;GO:0005737//cytoplasm;GO:0005783//endoplasmic reticulum;GO:0005789//endoplasmic reticulum membrane;GO:0012505//endomembrane system;GO:0016020//membrane;GO:0016021//integral component of membrane;GO:0031224//intrinsic component of membrane;GO:0031984//organelle subcompartment;GO:0042175//nuclear outer membrane-endoplasmi…	GO:0003674//molecular_function;GO:0003824//catalytic activity;GO:0004310//farnesyl-diphosphate farnesyltransferase activity;GO:0004311//farnesyltranstransferase activity;GO:0004659//prenyltransferase activity;GO:0016491//oxidoreductase activity;GO:0016740//transferase activity;GO:0016765//transferase activity, transferring alkyl or aryl (other than methyl) groups;GO:0016767//geranylgeranyl-diphos…	GO:0006066//alcohol metabolic process;GO:0006629//lipid metabolic process;GO:0006644//phospholipid metabolic process;GO:0006694//steroid biosynthetic process;GO:0006695//cholesterol biosynthetic process;GO:0006696//ergosterol biosynthetic process;GO:0006720//isoprenoid metabolic process;GO:0006721//terpenoid metabolic process;GO:0006793//phosphorus metabolic process;GO:0006796//phosphate-containi…	--
MSTRG.5889.1	R6Z07_002720	-0.952631	1.7343E-6	MSTRG.5889				--	--	FDFT1	XP_004004500.1 taxid=9940 squalene synthase isoform X2 [Ovis aries]	Metabolism;Metabolism	Global and overview maps;Lipid metabolism	ko01100//Metabolic pathways;ko00100//Steroid biosynthesis	K00801;K00801	GO:0005575//cellular_component;GO:0005622//intracellular anatomical structure;GO:0005737//cytoplasm;GO:0005783//endoplasmic reticulum;GO:0005789//endoplasmic reticulum membrane;GO:0012505//endomembrane system;GO:0016020//membrane;GO:0016021//integral component of membrane;GO:0031224//intrinsic component of membrane;GO:0031984//organelle subcompartment;GO:0042175//nuclear outer membrane-endoplasmi…	GO:0003674//molecular_function;GO:0003824//catalytic activity;GO:0004310//farnesyl-diphosphate farnesyltransferase activity;GO:0004311//farnesyltranstransferase activity;GO:0004659//prenyltransferase activity;GO:0016491//oxidoreductase activity;GO:0016740//transferase activity;GO:0016765//transferase activity, transferring alkyl or aryl (other than methyl) groups;GO:0016767//geranylgeranyl-diphos…	GO:0006066//alcohol metabolic process;GO:0006629//lipid metabolic process;GO:0006644//phospholipid metabolic process;GO:0006694//steroid biosynthetic process;GO:0006695//cholesterol biosynthetic process;GO:0006696//ergosterol biosynthetic process;GO:0006720//isoprenoid metabolic process;GO:0006721//terpenoid metabolic process;GO:0006793//phosphorus metabolic process;GO:0006796//phosphate-containi…	--
MSTRG.7007.1	R6Z07_002720	-0.954737	1.3865E-6	MSTRG.7007				--	--	FDFT1	XP_004004500.1 taxid=9940 squalene synthase isoform X2 [Ovis aries]	Metabolism;Metabolism	Global and overview maps;Lipid metabolism	ko01100//Metabolic pathways;ko00100//Steroid biosynthesis	K00801;K00801	GO:0005575//cellular_component;GO:0005622//intracellular anatomical structure;GO:0005737//cytoplasm;GO:0005783//endoplasmic reticulum;GO:0005789//endoplasmic reticulum membrane;GO:0012505//endomembrane system;GO:0016020//membrane;GO:0016021//integral component of membrane;GO:0031224//intrinsic component of membrane;GO:0031984//organelle subcompartment;GO:0042175//nuclear outer membrane-endoplasmi…	GO:0003674//molecular_function;GO:0003824//catalytic activity;GO:0004310//farnesyl-diphosphate farnesyltransferase activity;GO:0004311//farnesyltranstransferase activity;GO:0004659//prenyltransferase activity;GO:0016491//oxidoreductase activity;GO:0016740//transferase activity;GO:0016765//transferase activity, transferring alkyl or aryl (other than methyl) groups;GO:0016767//geranylgeranyl-diphos…	GO:0006066//alcohol metabolic process;GO:0006629//lipid metabolic process;GO:0006644//phospholipid metabolic process;GO:0006694//steroid biosynthetic process;GO:0006695//cholesterol biosynthetic process;GO:0006696//ergosterol biosynthetic process;GO:0006720//isoprenoid metabolic process;GO:0006721//terpenoid metabolic process;GO:0006793//phosphorus metabolic process;GO:0006796//phosphate-containi…	--
MSTRG.7048.1	R6Z07_002720	0.950891	2.0710E-6	MSTRG.7048				--	--	FDFT1	XP_004004500.1 taxid=9940 squalene synthase isoform X2 [Ovis aries]	Metabolism;Metabolism	Global and overview maps;Lipid metabolism	ko01100//Metabolic pathways;ko00100//Steroid biosynthesis	K00801;K00801	GO:0005575//cellular_component;GO:0005622//intracellular anatomical structure;GO:0005737//cytoplasm;GO:0005783//endoplasmic reticulum;GO:0005789//endoplasmic reticulum membrane;GO:0012505//endomembrane system;GO:0016020//membrane;GO:0016021//integral component of membrane;GO:0031224//intrinsic component of membrane;GO:0031984//organelle subcompartment;GO:0042175//nuclear outer membrane-endoplasmi…	GO:0003674//molecular_function;GO:0003824//catalytic activity;GO:0004310//farnesyl-diphosphate farnesyltransferase activity;GO:0004311//farnesyltranstransferase activity;GO:0004659//prenyltransferase activity;GO:0016491//oxidoreductase activity;GO:0016740//transferase activity;GO:0016765//transferase activity, transferring alkyl or aryl (other than methyl) groups;GO:0016767//geranylgeranyl-diphos…	GO:0006066//alcohol metabolic process;GO:0006629//lipid metabolic process;GO:0006644//phospholipid metabolic process;GO:0006694//steroid biosynthetic process;GO:0006695//cholesterol biosynthetic process;GO:0006696//ergosterol biosynthetic process;GO:0006720//isoprenoid metabolic process;GO:0006721//terpenoid metabolic process;GO:0006793//phosphorus metabolic process;GO:0006796//phosphate-containi…	--
MSTRG.7265.1	R6Z07_002720	0.967903	2.5419E-7	MSTRG.7265				--	--	FDFT1	XP_004004500.1 taxid=9940 squalene synthase isoform X2 [Ovis aries]	Metabolism;Metabolism	Global and overview maps;Lipid metabolism	ko01100//Metabolic pathways;ko00100//Steroid biosynthesis	K00801;K00801	GO:0005575//cellular_component;GO:0005622//intracellular anatomical structure;GO:0005737//cytoplasm;GO:0005783//endoplasmic reticulum;GO:0005789//endoplasmic reticulum membrane;GO:0012505//endomembrane system;GO:0016020//membrane;GO:0016021//integral component of membrane;GO:0031224//intrinsic component of membrane;GO:0031984//organelle subcompartment;GO:0042175//nuclear outer membrane-endoplasmi…	GO:0003674//molecular_function;GO:0003824//catalytic activity;GO:0004310//farnesyl-diphosphate farnesyltransferase activity;GO:0004311//farnesyltranstransferase activity;GO:0004659//prenyltransferase activity;GO:0016491//oxidoreductase activity;GO:0016740//transferase activity;GO:0016765//transferase activity, transferring alkyl or aryl (other than methyl) groups;GO:0016767//geranylgeranyl-diphos…	GO:0006066//alcohol metabolic process;GO:0006629//lipid metabolic process;GO:0006644//phospholipid metabolic process;GO:0006694//steroid biosynthetic process;GO:0006695//cholesterol biosynthetic process;GO:0006696//ergosterol biosynthetic process;GO:0006720//isoprenoid metabolic process;GO:0006721//terpenoid metabolic process;GO:0006793//phosphorus metabolic process;GO:0006796//phosphate-containi…	--
MSTRG.7599.2	R6Z07_002720	0.985356	5.1755E-9	MSTRG.7599				--	--	FDFT1	XP_004004500.1 taxid=9940 squalene synthase isoform X2 [Ovis aries]	Metabolism;Metabolism	Global and overview maps;Lipid metabolism	ko01100//Metabolic pathways;ko00100//Steroid biosynthesis	K00801;K00801	GO:0005575//cellular_component;GO:0005622//intracellular anatomical structure;GO:0005737//cytoplasm;GO:0005783//endoplasmic reticulum;GO:0005789//endoplasmic reticulum membrane;GO:0012505//endomembrane system;GO:0016020//membrane;GO:0016021//integral component of membrane;GO:0031224//intrinsic component of membrane;GO:0031984//organelle subcompartment;GO:0042175//nuclear outer membrane-endoplasmi…	GO:0003674//molecular_function;GO:0003824//catalytic activity;GO:0004310//farnesyl-diphosphate farnesyltransferase activity;GO:0004311//farnesyltranstransferase activity;GO:0004659//prenyltransferase activity;GO:0016491//oxidoreductase activity;GO:0016740//transferase activity;GO:0016765//transferase activity, transferring alkyl or aryl (other than methyl) groups;GO:0016767//geranylgeranyl-diphos…	GO:0006066//alcohol metabolic process;GO:0006629//lipid metabolic process;GO:0006644//phospholipid metabolic process;GO:0006694//steroid biosynthetic process;GO:0006695//cholesterol biosynthetic process;GO:0006696//ergosterol biosynthetic process;GO:0006720//isoprenoid metabolic process;GO:0006721//terpenoid metabolic process;GO:0006793//phosphorus metabolic process;GO:0006796//phosphate-containi…	--
MSTRG.7599.3	R6Z07_002720	0.953279	1.6206E-6	MSTRG.7599				--	--	FDFT1	XP_004004500.1 taxid=9940 squalene synthase isoform X2 [Ovis aries]	Metabolism;Metabolism	Global and overview maps;Lipid metabolism	ko01100//Metabolic pathways;ko00100//Steroid biosynthesis	K00801;K00801	GO:0005575//cellular_component;GO:0005622//intracellular anatomical structure;GO:0005737//cytoplasm;GO:0005783//endoplasmic reticulum;GO:0005789//endoplasmic reticulum membrane;GO:0012505//endomembrane system;GO:0016020//membrane;GO:0016021//integral component of membrane;GO:0031224//intrinsic component of membrane;GO:0031984//organelle subcompartment;GO:0042175//nuclear outer membrane-endoplasmi…	GO:0003674//molecular_function;GO:0003824//catalytic activity;GO:0004310//farnesyl-diphosphate farnesyltransferase activity;GO:0004311//farnesyltranstransferase activity;GO:0004659//prenyltransferase activity;GO:0016491//oxidoreductase activity;GO:0016740//transferase activity;GO:0016765//transferase activity, transferring alkyl or aryl (other than methyl) groups;GO:0016767//geranylgeranyl-diphos…	GO:0006066//alcohol metabolic process;GO:0006629//lipid metabolic process;GO:0006644//phospholipid metabolic process;GO:0006694//steroid biosynthetic process;GO:0006695//cholesterol biosynthetic process;GO:0006696//ergosterol biosynthetic process;GO:0006720//isoprenoid metabolic process;GO:0006721//terpenoid metabolic process;GO:0006793//phosphorus metabolic process;GO:0006796//phosphate-containi…	--
MSTRG.8123.1	R6Z07_002720	-0.958009	9.5810E-7	MSTRG.8123				--	--	FDFT1	XP_004004500.1 taxid=9940 squalene synthase isoform X2 [Ovis aries]	Metabolism;Metabolism	Global and overview maps;Lipid metabolism	ko01100//Metabolic pathways;ko00100//Steroid biosynthesis	K00801;K00801	GO:0005575//cellular_component;GO:0005622//intracellular anatomical structure;GO:0005737//cytoplasm;GO:0005783//endoplasmic reticulum;GO:0005789//endoplasmic reticulum membrane;GO:0012505//endomembrane system;GO:0016020//membrane;GO:0016021//integral component of membrane;GO:0031224//intrinsic component of membrane;GO:0031984//organelle subcompartment;GO:0042175//nuclear outer membrane-endoplasmi…	GO:0003674//molecular_function;GO:0003824//catalytic activity;GO:0004310//farnesyl-diphosphate farnesyltransferase activity;GO:0004311//farnesyltranstransferase activity;GO:0004659//prenyltransferase activity;GO:0016491//oxidoreductase activity;GO:0016740//transferase activity;GO:0016765//transferase activity, transferring alkyl or aryl (other than methyl) groups;GO:0016767//geranylgeranyl-diphos…	GO:0006066//alcohol metabolic process;GO:0006629//lipid metabolic process;GO:0006644//phospholipid metabolic process;GO:0006694//steroid biosynthetic process;GO:0006695//cholesterol biosynthetic process;GO:0006696//ergosterol biosynthetic process;GO:0006720//isoprenoid metabolic process;GO:0006721//terpenoid metabolic process;GO:0006793//phosphorus metabolic process;GO:0006796//phosphate-containi…	--
MSTRG.838.1	R6Z07_002720	-0.955585	1.2632E-6	R6Z07_000708				--	--	FDFT1	XP_004004500.1 taxid=9940 squalene synthase isoform X2 [Ovis aries]	Metabolism;Metabolism	Global and overview maps;Lipid metabolism	ko01100//Metabolic pathways;ko00100//Steroid biosynthesis	K00801;K00801	GO:0005575//cellular_component;GO:0005622//intracellular anatomical structure;GO:0005737//cytoplasm;GO:0005783//endoplasmic reticulum;GO:0005789//endoplasmic reticulum membrane;GO:0012505//endomembrane system;GO:0016020//membrane;GO:0016021//integral component of membrane;GO:0031224//intrinsic component of membrane;GO:0031984//organelle subcompartment;GO:0042175//nuclear outer membrane-endoplasmi…	GO:0003674//molecular_function;GO:0003824//catalytic activity;GO:0004310//farnesyl-diphosphate farnesyltransferase activity;GO:0004311//farnesyltranstransferase activity;GO:0004659//prenyltransferase activity;GO:0016491//oxidoreductase activity;GO:0016740//transferase activity;GO:0016765//transferase activity, transferring alkyl or aryl (other than methyl) groups;GO:0016767//geranylgeranyl-diphos…	GO:0006066//alcohol metabolic process;GO:0006629//lipid metabolic process;GO:0006644//phospholipid metabolic process;GO:0006694//steroid biosynthetic process;GO:0006695//cholesterol biosynthetic process;GO:0006696//ergosterol biosynthetic process;GO:0006720//isoprenoid metabolic process;GO:0006721//terpenoid metabolic process;GO:0006793//phosphorus metabolic process;GO:0006796//phosphate-containi…	--
MSTRG.8753.2	R6Z07_002720	-0.958447	9.0979E-7	R6Z07_007703				--	--	FDFT1	XP_004004500.1 taxid=9940 squalene synthase isoform X2 [Ovis aries]	Metabolism;Metabolism	Global and overview maps;Lipid metabolism	ko01100//Metabolic pathways;ko00100//Steroid biosynthesis	K00801;K00801	GO:0005575//cellular_component;GO:0005622//intracellular anatomical structure;GO:0005737//cytoplasm;GO:0005783//endoplasmic reticulum;GO:0005789//endoplasmic reticulum membrane;GO:0012505//endomembrane system;GO:0016020//membrane;GO:0016021//integral component of membrane;GO:0031224//intrinsic component of membrane;GO:0031984//organelle subcompartment;GO:0042175//nuclear outer membrane-endoplasmi…	GO:0003674//molecular_function;GO:0003824//catalytic activity;GO:0004310//farnesyl-diphosphate farnesyltransferase activity;GO:0004311//farnesyltranstransferase activity;GO:0004659//prenyltransferase activity;GO:0016491//oxidoreductase activity;GO:0016740//transferase activity;GO:0016765//transferase activity, transferring alkyl or aryl (other than methyl) groups;GO:0016767//geranylgeranyl-diphos…	GO:0006066//alcohol metabolic process;GO:0006629//lipid metabolic process;GO:0006644//phospholipid metabolic process;GO:0006694//steroid biosynthetic process;GO:0006695//cholesterol biosynthetic process;GO:0006696//ergosterol biosynthetic process;GO:0006720//isoprenoid metabolic process;GO:0006721//terpenoid metabolic process;GO:0006793//phosphorus metabolic process;GO:0006796//phosphate-containi…	--
MSTRG.8961.2	R6Z07_002720	0.971892	1.3181E-7	R6Z07_007884				--	--	FDFT1	XP_004004500.1 taxid=9940 squalene synthase isoform X2 [Ovis aries]	Metabolism;Metabolism	Global and overview maps;Lipid metabolism	ko01100//Metabolic pathways;ko00100//Steroid biosynthesis	K00801;K00801	GO:0005575//cellular_component;GO:0005622//intracellular anatomical structure;GO:0005737//cytoplasm;GO:0005783//endoplasmic reticulum;GO:0005789//endoplasmic reticulum membrane;GO:0012505//endomembrane system;GO:0016020//membrane;GO:0016021//integral component of membrane;GO:0031224//intrinsic component of membrane;GO:0031984//organelle subcompartment;GO:0042175//nuclear outer membrane-endoplasmi…	GO:0003674//molecular_function;GO:0003824//catalytic activity;GO:0004310//farnesyl-diphosphate farnesyltransferase activity;GO:0004311//farnesyltranstransferase activity;GO:0004659//prenyltransferase activity;GO:0016491//oxidoreductase activity;GO:0016740//transferase activity;GO:0016765//transferase activity, transferring alkyl or aryl (other than methyl) groups;GO:0016767//geranylgeranyl-diphos…	GO:0006066//alcohol metabolic process;GO:0006629//lipid metabolic process;GO:0006644//phospholipid metabolic process;GO:0006694//steroid biosynthetic process;GO:0006695//cholesterol biosynthetic process;GO:0006696//ergosterol biosynthetic process;GO:0006720//isoprenoid metabolic process;GO:0006721//terpenoid metabolic process;GO:0006793//phosphorus metabolic process;GO:0006796//phosphate-containi…	--
MSTRG.9081.1	R6Z07_002720	0.961375	6.3451E-7	MSTRG.9081				--	--	FDFT1	XP_004004500.1 taxid=9940 squalene synthase isoform X2 [Ovis aries]	Metabolism;Metabolism	Global and overview maps;Lipid metabolism	ko01100//Metabolic pathways;ko00100//Steroid biosynthesis	K00801;K00801	GO:0005575//cellular_component;GO:0005622//intracellular anatomical structure;GO:0005737//cytoplasm;GO:0005783//endoplasmic reticulum;GO:0005789//endoplasmic reticulum membrane;GO:0012505//endomembrane system;GO:0016020//membrane;GO:0016021//integral component of membrane;GO:0031224//intrinsic component of membrane;GO:0031984//organelle subcompartment;GO:0042175//nuclear outer membrane-endoplasmi…	GO:0003674//molecular_function;GO:0003824//catalytic activity;GO:0004310//farnesyl-diphosphate farnesyltransferase activity;GO:0004311//farnesyltranstransferase activity;GO:0004659//prenyltransferase activity;GO:0016491//oxidoreductase activity;GO:0016740//transferase activity;GO:0016765//transferase activity, transferring alkyl or aryl (other than methyl) groups;GO:0016767//geranylgeranyl-diphos…	GO:0006066//alcohol metabolic process;GO:0006629//lipid metabolic process;GO:0006644//phospholipid metabolic process;GO:0006694//steroid biosynthetic process;GO:0006695//cholesterol biosynthetic process;GO:0006696//ergosterol biosynthetic process;GO:0006720//isoprenoid metabolic process;GO:0006721//terpenoid metabolic process;GO:0006793//phosphorus metabolic process;GO:0006796//phosphate-containi…	--
MSTRG.9987.1	R6Z07_002720	0.962403	5.5539E-7	MSTRG.9987				--	--	FDFT1	XP_004004500.1 taxid=9940 squalene synthase isoform X2 [Ovis aries]	Metabolism;Metabolism	Global and overview maps;Lipid metabolism	ko01100//Metabolic pathways;ko00100//Steroid biosynthesis	K00801;K00801	GO:0005575//cellular_component;GO:0005622//intracellular anatomical structure;GO:0005737//cytoplasm;GO:0005783//endoplasmic reticulum;GO:0005789//endoplasmic reticulum membrane;GO:0012505//endomembrane system;GO:0016020//membrane;GO:0016021//integral component of membrane;GO:0031224//intrinsic component of membrane;GO:0031984//organelle subcompartment;GO:0042175//nuclear outer membrane-endoplasmi…	GO:0003674//molecular_function;GO:0003824//catalytic activity;GO:0004310//farnesyl-diphosphate farnesyltransferase activity;GO:0004311//farnesyltranstransferase activity;GO:0004659//prenyltransferase activity;GO:0016491//oxidoreductase activity;GO:0016740//transferase activity;GO:0016765//transferase activity, transferring alkyl or aryl (other than methyl) groups;GO:0016767//geranylgeranyl-diphos…	GO:0006066//alcohol metabolic process;GO:0006629//lipid metabolic process;GO:0006644//phospholipid metabolic process;GO:0006694//steroid biosynthetic process;GO:0006695//cholesterol biosynthetic process;GO:0006696//ergosterol biosynthetic process;GO:0006720//isoprenoid metabolic process;GO:0006721//terpenoid metabolic process;GO:0006793//phosphorus metabolic process;GO:0006796//phosphate-containi…	--
MSTRG.10273.1	R6Z07_002851	0.971029	1.5309E-7	R6Z07_009032				--	--	TTN	XDA72527.1 taxid=9940 hypothetical protein R6Z07_002851 [Ovis aries]	Cellular Processes;Human Diseases;Human Diseases	Cell motility;Cardiovascular disease;Cardiovascular disease	ko04820//Cytoskeleton in muscle cells;ko05414//Dilated cardiomyopathy;ko05410//Hypertrophic cardiomyopathy	K12567;K12567;K12567	GO:0000228//nuclear chromosome;GO:0000793//condensed chromosome;GO:0000794//condensed nuclear chromosome;GO:0005575//cellular_component;GO:0005576//extracellular region;GO:0005622//intracellular anatomical structure;GO:0005634//nucleus;GO:0005694//chromosome;GO:0005737//cytoplasm;GO:0005829//cytosol;GO:0005856//cytoskeleton;GO:0005859//muscle myosin complex;GO:0005865//striated muscle thin filame…	GO:0000166//nucleotide binding;GO:0002020//protease binding;GO:0003674//molecular_function;GO:0003779//actin binding;GO:0003824//catalytic activity;GO:0003993//acid phosphatase activity;GO:0004672//protein kinase activity;GO:0004674//protein serine/threonine kinase activity;GO:0004713//protein tyrosine kinase activity;GO:0005198//structural molecule activity;GO:0005200//structural constituent of …	GO:0000070//mitotic sister chromatid segregation;GO:0000278//mitotic cell cycle;GO:0000280//nuclear division;GO:0000819//sister chromatid segregation;GO:0001701//in utero embryonic development;GO:0001756//somitogenesis;GO:0001932//regulation of protein phosphorylation;GO:0002576//platelet degranulation;GO:0002791//regulation of peptide secretion;GO:0002793//positive regulation of peptide secretio…	--
MSTRG.10591.1	R6Z07_002851	-0.952264	1.8014E-6	MSTRG.10591				--	--	TTN	XDA72527.1 taxid=9940 hypothetical protein R6Z07_002851 [Ovis aries]	Cellular Processes;Human Diseases;Human Diseases	Cell motility;Cardiovascular disease;Cardiovascular disease	ko04820//Cytoskeleton in muscle cells;ko05414//Dilated cardiomyopathy;ko05410//Hypertrophic cardiomyopathy	K12567;K12567;K12567	GO:0000228//nuclear chromosome;GO:0000793//condensed chromosome;GO:0000794//condensed nuclear chromosome;GO:0005575//cellular_component;GO:0005576//extracellular region;GO:0005622//intracellular anatomical structure;GO:0005634//nucleus;GO:0005694//chromosome;GO:0005737//cytoplasm;GO:0005829//cytosol;GO:0005856//cytoskeleton;GO:0005859//muscle myosin complex;GO:0005865//striated muscle thin filame…	GO:0000166//nucleotide binding;GO:0002020//protease binding;GO:0003674//molecular_function;GO:0003779//actin binding;GO:0003824//catalytic activity;GO:0003993//acid phosphatase activity;GO:0004672//protein kinase activity;GO:0004674//protein serine/threonine kinase activity;GO:0004713//protein tyrosine kinase activity;GO:0005198//structural molecule activity;GO:0005200//structural constituent of …	GO:0000070//mitotic sister chromatid segregation;GO:0000278//mitotic cell cycle;GO:0000280//nuclear division;GO:0000819//sister chromatid segregation;GO:0001701//in utero embryonic development;GO:0001756//somitogenesis;GO:0001932//regulation of protein phosphorylation;GO:0002576//platelet degranulation;GO:0002791//regulation of peptide secretion;GO:0002793//positive regulation of peptide secretio…	--
MSTRG.10941.1	R6Z07_002851	0.978223	3.7190E-8	R6Z07_009673				--	--	TTN	XDA72527.1 taxid=9940 hypothetical protein R6Z07_002851 [Ovis aries]	Cellular Processes;Human Diseases;Human Diseases	Cell motility;Cardiovascular disease;Cardiovascular disease	ko04820//Cytoskeleton in muscle cells;ko05414//Dilated cardiomyopathy;ko05410//Hypertrophic cardiomyopathy	K12567;K12567;K12567	GO:0000228//nuclear chromosome;GO:0000793//condensed chromosome;GO:0000794//condensed nuclear chromosome;GO:0005575//cellular_component;GO:0005576//extracellular region;GO:0005622//intracellular anatomical structure;GO:0005634//nucleus;GO:0005694//chromosome;GO:0005737//cytoplasm;GO:0005829//cytosol;GO:0005856//cytoskeleton;GO:0005859//muscle myosin complex;GO:0005865//striated muscle thin filame…	GO:0000166//nucleotide binding;GO:0002020//protease binding;GO:0003674//molecular_function;GO:0003779//actin binding;GO:0003824//catalytic activity;GO:0003993//acid phosphatase activity;GO:0004672//protein kinase activity;GO:0004674//protein serine/threonine kinase activity;GO:0004713//protein tyrosine kinase activity;GO:0005198//structural molecule activity;GO:0005200//structural constituent of …	GO:0000070//mitotic sister chromatid segregation;GO:0000278//mitotic cell cycle;GO:0000280//nuclear division;GO:0000819//sister chromatid segregation;GO:0001701//in utero embryonic development;GO:0001756//somitogenesis;GO:0001932//regulation of protein phosphorylation;GO:0002576//platelet degranulation;GO:0002791//regulation of peptide secretion;GO:0002793//positive regulation of peptide secretio…	--
MSTRG.10941.3	R6Z07_002851	0.987225	2.6230E-9	R6Z07_009673				--	--	TTN	XDA72527.1 taxid=9940 hypothetical protein R6Z07_002851 [Ovis aries]	Cellular Processes;Human Diseases;Human Diseases	Cell motility;Cardiovascular disease;Cardiovascular disease	ko04820//Cytoskeleton in muscle cells;ko05414//Dilated cardiomyopathy;ko05410//Hypertrophic cardiomyopathy	K12567;K12567;K12567	GO:0000228//nuclear chromosome;GO:0000793//condensed chromosome;GO:0000794//condensed nuclear chromosome;GO:0005575//cellular_component;GO:0005576//extracellular region;GO:0005622//intracellular anatomical structure;GO:0005634//nucleus;GO:0005694//chromosome;GO:0005737//cytoplasm;GO:0005829//cytosol;GO:0005856//cytoskeleton;GO:0005859//muscle myosin complex;GO:0005865//striated muscle thin filame…	GO:0000166//nucleotide binding;GO:0002020//protease binding;GO:0003674//molecular_function;GO:0003779//actin binding;GO:0003824//catalytic activity;GO:0003993//acid phosphatase activity;GO:0004672//protein kinase activity;GO:0004674//protein serine/threonine kinase activity;GO:0004713//protein tyrosine kinase activity;GO:0005198//structural molecule activity;GO:0005200//structural constituent of …	GO:0000070//mitotic sister chromatid segregation;GO:0000278//mitotic cell cycle;GO:0000280//nuclear division;GO:0000819//sister chromatid segregation;GO:0001701//in utero embryonic development;GO:0001756//somitogenesis;GO:0001932//regulation of protein phosphorylation;GO:0002576//platelet degranulation;GO:0002791//regulation of peptide secretion;GO:0002793//positive regulation of peptide secretio…	--
MSTRG.10985.1	R6Z07_002851	0.954479	1.4258E-6	MSTRG.10985				--	--	TTN	XDA72527.1 taxid=9940 hypothetical protein R6Z07_002851 [Ovis aries]	Cellular Processes;Human Diseases;Human Diseases	Cell motility;Cardiovascular disease;Cardiovascular disease	ko04820//Cytoskeleton in muscle cells;ko05414//Dilated cardiomyopathy;ko05410//Hypertrophic cardiomyopathy	K12567;K12567;K12567	GO:0000228//nuclear chromosome;GO:0000793//condensed chromosome;GO:0000794//condensed nuclear chromosome;GO:0005575//cellular_component;GO:0005576//extracellular region;GO:0005622//intracellular anatomical structure;GO:0005634//nucleus;GO:0005694//chromosome;GO:0005737//cytoplasm;GO:0005829//cytosol;GO:0005856//cytoskeleton;GO:0005859//muscle myosin complex;GO:0005865//striated muscle thin filame…	GO:0000166//nucleotide binding;GO:0002020//protease binding;GO:0003674//molecular_function;GO:0003779//actin binding;GO:0003824//catalytic activity;GO:0003993//acid phosphatase activity;GO:0004672//protein kinase activity;GO:0004674//protein serine/threonine kinase activity;GO:0004713//protein tyrosine kinase activity;GO:0005198//structural molecule activity;GO:0005200//structural constituent of …	GO:0000070//mitotic sister chromatid segregation;GO:0000278//mitotic cell cycle;GO:0000280//nuclear division;GO:0000819//sister chromatid segregation;GO:0001701//in utero embryonic development;GO:0001756//somitogenesis;GO:0001932//regulation of protein phosphorylation;GO:0002576//platelet degranulation;GO:0002791//regulation of peptide secretion;GO:0002793//positive regulation of peptide secretio…	--
MSTRG.11549.1	R6Z07_002851	0.952962	1.6755E-6	MSTRG.11549				--	--	TTN	XDA72527.1 taxid=9940 hypothetical protein R6Z07_002851 [Ovis aries]	Cellular Processes;Human Diseases;Human Diseases	Cell motility;Cardiovascular disease;Cardiovascular disease	ko04820//Cytoskeleton in muscle cells;ko05414//Dilated cardiomyopathy;ko05410//Hypertrophic cardiomyopathy	K12567;K12567;K12567	GO:0000228//nuclear chromosome;GO:0000793//condensed chromosome;GO:0000794//condensed nuclear chromosome;GO:0005575//cellular_component;GO:0005576//extracellular region;GO:0005622//intracellular anatomical structure;GO:0005634//nucleus;GO:0005694//chromosome;GO:0005737//cytoplasm;GO:0005829//cytosol;GO:0005856//cytoskeleton;GO:0005859//muscle myosin complex;GO:0005865//striated muscle thin filame…	GO:0000166//nucleotide binding;GO:0002020//protease binding;GO:0003674//molecular_function;GO:0003779//actin binding;GO:0003824//catalytic activity;GO:0003993//acid phosphatase activity;GO:0004672//protein kinase activity;GO:0004674//protein serine/threonine kinase activity;GO:0004713//protein tyrosine kinase activity;GO:0005198//structural molecule activity;GO:0005200//structural constituent of …	GO:0000070//mitotic sister chromatid segregation;GO:0000278//mitotic cell cycle;GO:0000280//nuclear division;GO:0000819//sister chromatid segregation;GO:0001701//in utero embryonic development;GO:0001756//somitogenesis;GO:0001932//regulation of protein phosphorylation;GO:0002576//platelet degranulation;GO:0002791//regulation of peptide secretion;GO:0002793//positive regulation of peptide secretio…	--
MSTRG.11549.2	R6Z07_002851	0.955464	1.2803E-6	MSTRG.11549				--	--	TTN	XDA72527.1 taxid=9940 hypothetical protein R6Z07_002851 [Ovis aries]	Cellular Processes;Human Diseases;Human Diseases	Cell motility;Cardiovascular disease;Cardiovascular disease	ko04820//Cytoskeleton in muscle cells;ko05414//Dilated cardiomyopathy;ko05410//Hypertrophic cardiomyopathy	K12567;K12567;K12567	GO:0000228//nuclear chromosome;GO:0000793//condensed chromosome;GO:0000794//condensed nuclear chromosome;GO:0005575//cellular_component;GO:0005576//extracellular region;GO:0005622//intracellular anatomical structure;GO:0005634//nucleus;GO:0005694//chromosome;GO:0005737//cytoplasm;GO:0005829//cytosol;GO:0005856//cytoskeleton;GO:0005859//muscle myosin complex;GO:0005865//striated muscle thin filame…	GO:0000166//nucleotide binding;GO:0002020//protease binding;GO:0003674//molecular_function;GO:0003779//actin binding;GO:0003824//catalytic activity;GO:0003993//acid phosphatase activity;GO:0004672//protein kinase activity;GO:0004674//protein serine/threonine kinase activity;GO:0004713//protein tyrosine kinase activity;GO:0005198//structural molecule activity;GO:0005200//structural constituent of …	GO:0000070//mitotic sister chromatid segregation;GO:0000278//mitotic cell cycle;GO:0000280//nuclear division;GO:0000819//sister chromatid segregation;GO:0001701//in utero embryonic development;GO:0001756//somitogenesis;GO:0001932//regulation of protein phosphorylation;GO:0002576//platelet degranulation;GO:0002791//regulation of peptide secretion;GO:0002793//positive regulation of peptide secretio…	--
MSTRG.11871.1	R6Z07_002851	0.952198	1.8138E-6	R6Z07_010413				--	--	TTN	XDA72527.1 taxid=9940 hypothetical protein R6Z07_002851 [Ovis aries]	Cellular Processes;Human Diseases;Human Diseases	Cell motility;Cardiovascular disease;Cardiovascular disease	ko04820//Cytoskeleton in muscle cells;ko05414//Dilated cardiomyopathy;ko05410//Hypertrophic cardiomyopathy	K12567;K12567;K12567	GO:0000228//nuclear chromosome;GO:0000793//condensed chromosome;GO:0000794//condensed nuclear chromosome;GO:0005575//cellular_component;GO:0005576//extracellular region;GO:0005622//intracellular anatomical structure;GO:0005634//nucleus;GO:0005694//chromosome;GO:0005737//cytoplasm;GO:0005829//cytosol;GO:0005856//cytoskeleton;GO:0005859//muscle myosin complex;GO:0005865//striated muscle thin filame…	GO:0000166//nucleotide binding;GO:0002020//protease binding;GO:0003674//molecular_function;GO:0003779//actin binding;GO:0003824//catalytic activity;GO:0003993//acid phosphatase activity;GO:0004672//protein kinase activity;GO:0004674//protein serine/threonine kinase activity;GO:0004713//protein tyrosine kinase activity;GO:0005198//structural molecule activity;GO:0005200//structural constituent of …	GO:0000070//mitotic sister chromatid segregation;GO:0000278//mitotic cell cycle;GO:0000280//nuclear division;GO:0000819//sister chromatid segregation;GO:0001701//in utero embryonic development;GO:0001756//somitogenesis;GO:0001932//regulation of protein phosphorylation;GO:0002576//platelet degranulation;GO:0002791//regulation of peptide secretion;GO:0002793//positive regulation of peptide secretio…	--
MSTRG.11938.1	R6Z07_002851	0.951494	1.9489E-6	MSTRG.11938				--	--	TTN	XDA72527.1 taxid=9940 hypothetical protein R6Z07_002851 [Ovis aries]	Cellular Processes;Human Diseases;Human Diseases	Cell motility;Cardiovascular disease;Cardiovascular disease	ko04820//Cytoskeleton in muscle cells;ko05414//Dilated cardiomyopathy;ko05410//Hypertrophic cardiomyopathy	K12567;K12567;K12567	GO:0000228//nuclear chromosome;GO:0000793//condensed chromosome;GO:0000794//condensed nuclear chromosome;GO:0005575//cellular_component;GO:0005576//extracellular region;GO:0005622//intracellular anatomical structure;GO:0005634//nucleus;GO:0005694//chromosome;GO:0005737//cytoplasm;GO:0005829//cytosol;GO:0005856//cytoskeleton;GO:0005859//muscle myosin complex;GO:0005865//striated muscle thin filame…	GO:0000166//nucleotide binding;GO:0002020//protease binding;GO:0003674//molecular_function;GO:0003779//actin binding;GO:0003824//catalytic activity;GO:0003993//acid phosphatase activity;GO:0004672//protein kinase activity;GO:0004674//protein serine/threonine kinase activity;GO:0004713//protein tyrosine kinase activity;GO:0005198//structural molecule activity;GO:0005200//structural constituent of …	GO:0000070//mitotic sister chromatid segregation;GO:0000278//mitotic cell cycle;GO:0000280//nuclear division;GO:0000819//sister chromatid segregation;GO:0001701//in utero embryonic development;GO:0001756//somitogenesis;GO:0001932//regulation of protein phosphorylation;GO:0002576//platelet degranulation;GO:0002791//regulation of peptide secretion;GO:0002793//positive regulation of peptide secretio…	--
MSTRG.12312.2	R6Z07_002851	0.988536	1.5296E-9	R6Z07_010830				--	--	TTN	XDA72527.1 taxid=9940 hypothetical protein R6Z07_002851 [Ovis aries]	Cellular Processes;Human Diseases;Human Diseases	Cell motility;Cardiovascular disease;Cardiovascular disease	ko04820//Cytoskeleton in muscle cells;ko05414//Dilated cardiomyopathy;ko05410//Hypertrophic cardiomyopathy	K12567;K12567;K12567	GO:0000228//nuclear chromosome;GO:0000793//condensed chromosome;GO:0000794//condensed nuclear chromosome;GO:0005575//cellular_component;GO:0005576//extracellular region;GO:0005622//intracellular anatomical structure;GO:0005634//nucleus;GO:0005694//chromosome;GO:0005737//cytoplasm;GO:0005829//cytosol;GO:0005856//cytoskeleton;GO:0005859//muscle myosin complex;GO:0005865//striated muscle thin filame…	GO:0000166//nucleotide binding;GO:0002020//protease binding;GO:0003674//molecular_function;GO:0003779//actin binding;GO:0003824//catalytic activity;GO:0003993//acid phosphatase activity;GO:0004672//protein kinase activity;GO:0004674//protein serine/threonine kinase activity;GO:0004713//protein tyrosine kinase activity;GO:0005198//structural molecule activity;GO:0005200//structural constituent of …	GO:0000070//mitotic sister chromatid segregation;GO:0000278//mitotic cell cycle;GO:0000280//nuclear division;GO:0000819//sister chromatid segregation;GO:0001701//in utero embryonic development;GO:0001756//somitogenesis;GO:0001932//regulation of protein phosphorylation;GO:0002576//platelet degranulation;GO:0002791//regulation of peptide secretion;GO:0002793//positive regulation of peptide secretio…	--
MSTRG.1242.1	R6Z07_002851	0.969326	2.0313E-7	R6Z07_001166				--	--	TTN	XDA72527.1 taxid=9940 hypothetical protein R6Z07_002851 [Ovis aries]	Cellular Processes;Human Diseases;Human Diseases	Cell motility;Cardiovascular disease;Cardiovascular disease	ko04820//Cytoskeleton in muscle cells;ko05414//Dilated cardiomyopathy;ko05410//Hypertrophic cardiomyopathy	K12567;K12567;K12567	GO:0000228//nuclear chromosome;GO:0000793//condensed chromosome;GO:0000794//condensed nuclear chromosome;GO:0005575//cellular_component;GO:0005576//extracellular region;GO:0005622//intracellular anatomical structure;GO:0005634//nucleus;GO:0005694//chromosome;GO:0005737//cytoplasm;GO:0005829//cytosol;GO:0005856//cytoskeleton;GO:0005859//muscle myosin complex;GO:0005865//striated muscle thin filame…	GO:0000166//nucleotide binding;GO:0002020//protease binding;GO:0003674//molecular_function;GO:0003779//actin binding;GO:0003824//catalytic activity;GO:0003993//acid phosphatase activity;GO:0004672//protein kinase activity;GO:0004674//protein serine/threonine kinase activity;GO:0004713//protein tyrosine kinase activity;GO:0005198//structural molecule activity;GO:0005200//structural constituent of …	GO:0000070//mitotic sister chromatid segregation;GO:0000278//mitotic cell cycle;GO:0000280//nuclear division;GO:0000819//sister chromatid segregation;GO:0001701//in utero embryonic development;GO:0001756//somitogenesis;GO:0001932//regulation of protein phosphorylation;GO:0002576//platelet degranulation;GO:0002791//regulation of peptide secretion;GO:0002793//positive regulation of peptide secretio…	--
MSTRG.12422.2	R6Z07_002851	0.997295	1.1345E-12	R6Z07_010938				--	--	TTN	XDA72527.1 taxid=9940 hypothetical protein R6Z07_002851 [Ovis aries]	Cellular Processes;Human Diseases;Human Diseases	Cell motility;Cardiovascular disease;Cardiovascular disease	ko04820//Cytoskeleton in muscle cells;ko05414//Dilated cardiomyopathy;ko05410//Hypertrophic cardiomyopathy	K12567;K12567;K12567	GO:0000228//nuclear chromosome;GO:0000793//condensed chromosome;GO:0000794//condensed nuclear chromosome;GO:0005575//cellular_component;GO:0005576//extracellular region;GO:0005622//intracellular anatomical structure;GO:0005634//nucleus;GO:0005694//chromosome;GO:0005737//cytoplasm;GO:0005829//cytosol;GO:0005856//cytoskeleton;GO:0005859//muscle myosin complex;GO:0005865//striated muscle thin filame…	GO:0000166//nucleotide binding;GO:0002020//protease binding;GO:0003674//molecular_function;GO:0003779//actin binding;GO:0003824//catalytic activity;GO:0003993//acid phosphatase activity;GO:0004672//protein kinase activity;GO:0004674//protein serine/threonine kinase activity;GO:0004713//protein tyrosine kinase activity;GO:0005198//structural molecule activity;GO:0005200//structural constituent of …	GO:0000070//mitotic sister chromatid segregation;GO:0000278//mitotic cell cycle;GO:0000280//nuclear division;GO:0000819//sister chromatid segregation;GO:0001701//in utero embryonic development;GO:0001756//somitogenesis;GO:0001932//regulation of protein phosphorylation;GO:0002576//platelet degranulation;GO:0002791//regulation of peptide secretion;GO:0002793//positive regulation of peptide secretio…	--
MSTRG.12706.2	R6Z07_002851	0.960018	7.5234E-7	R6Z07_011218				--	--	TTN	XDA72527.1 taxid=9940 hypothetical protein R6Z07_002851 [Ovis aries]	Cellular Processes;Human Diseases;Human Diseases	Cell motility;Cardiovascular disease;Cardiovascular disease	ko04820//Cytoskeleton in muscle cells;ko05414//Dilated cardiomyopathy;ko05410//Hypertrophic cardiomyopathy	K12567;K12567;K12567	GO:0000228//nuclear chromosome;GO:0000793//condensed chromosome;GO:0000794//condensed nuclear chromosome;GO:0005575//cellular_component;GO:0005576//extracellular region;GO:0005622//intracellular anatomical structure;GO:0005634//nucleus;GO:0005694//chromosome;GO:0005737//cytoplasm;GO:0005829//cytosol;GO:0005856//cytoskeleton;GO:0005859//muscle myosin complex;GO:0005865//striated muscle thin filame…	GO:0000166//nucleotide binding;GO:0002020//protease binding;GO:0003674//molecular_function;GO:0003779//actin binding;GO:0003824//catalytic activity;GO:0003993//acid phosphatase activity;GO:0004672//protein kinase activity;GO:0004674//protein serine/threonine kinase activity;GO:0004713//protein tyrosine kinase activity;GO:0005198//structural molecule activity;GO:0005200//structural constituent of …	GO:0000070//mitotic sister chromatid segregation;GO:0000278//mitotic cell cycle;GO:0000280//nuclear division;GO:0000819//sister chromatid segregation;GO:0001701//in utero embryonic development;GO:0001756//somitogenesis;GO:0001932//regulation of protein phosphorylation;GO:0002576//platelet degranulation;GO:0002791//regulation of peptide secretion;GO:0002793//positive regulation of peptide secretio…	--
MSTRG.13222.1	R6Z07_002851	0.953484	1.5860E-6	MSTRG.13222				--	--	TTN	XDA72527.1 taxid=9940 hypothetical protein R6Z07_002851 [Ovis aries]	Cellular Processes;Human Diseases;Human Diseases	Cell motility;Cardiovascular disease;Cardiovascular disease	ko04820//Cytoskeleton in muscle cells;ko05414//Dilated cardiomyopathy;ko05410//Hypertrophic cardiomyopathy	K12567;K12567;K12567	GO:0000228//nuclear chromosome;GO:0000793//condensed chromosome;GO:0000794//condensed nuclear chromosome;GO:0005575//cellular_component;GO:0005576//extracellular region;GO:0005622//intracellular anatomical structure;GO:0005634//nucleus;GO:0005694//chromosome;GO:0005737//cytoplasm;GO:0005829//cytosol;GO:0005856//cytoskeleton;GO:0005859//muscle myosin complex;GO:0005865//striated muscle thin filame…	GO:0000166//nucleotide binding;GO:0002020//protease binding;GO:0003674//molecular_function;GO:0003779//actin binding;GO:0003824//catalytic activity;GO:0003993//acid phosphatase activity;GO:0004672//protein kinase activity;GO:0004674//protein serine/threonine kinase activity;GO:0004713//protein tyrosine kinase activity;GO:0005198//structural molecule activity;GO:0005200//structural constituent of …	GO:0000070//mitotic sister chromatid segregation;GO:0000278//mitotic cell cycle;GO:0000280//nuclear division;GO:0000819//sister chromatid segregation;GO:0001701//in utero embryonic development;GO:0001756//somitogenesis;GO:0001932//regulation of protein phosphorylation;GO:0002576//platelet degranulation;GO:0002791//regulation of peptide secretion;GO:0002793//positive regulation of peptide secretio…	--
MSTRG.13248.1	R6Z07_002851	0.961573	6.1859E-7	R6Z07_011713				--	--	TTN	XDA72527.1 taxid=9940 hypothetical protein R6Z07_002851 [Ovis aries]	Cellular Processes;Human Diseases;Human Diseases	Cell motility;Cardiovascular disease;Cardiovascular disease	ko04820//Cytoskeleton in muscle cells;ko05414//Dilated cardiomyopathy;ko05410//Hypertrophic cardiomyopathy	K12567;K12567;K12567	GO:0000228//nuclear chromosome;GO:0000793//condensed chromosome;GO:0000794//condensed nuclear chromosome;GO:0005575//cellular_component;GO:0005576//extracellular region;GO:0005622//intracellular anatomical structure;GO:0005634//nucleus;GO:0005694//chromosome;GO:0005737//cytoplasm;GO:0005829//cytosol;GO:0005856//cytoskeleton;GO:0005859//muscle myosin complex;GO:0005865//striated muscle thin filame…	GO:0000166//nucleotide binding;GO:0002020//protease binding;GO:0003674//molecular_function;GO:0003779//actin binding;GO:0003824//catalytic activity;GO:0003993//acid phosphatase activity;GO:0004672//protein kinase activity;GO:0004674//protein serine/threonine kinase activity;GO:0004713//protein tyrosine kinase activity;GO:0005198//structural molecule activity;GO:0005200//structural constituent of …	GO:0000070//mitotic sister chromatid segregation;GO:0000278//mitotic cell cycle;GO:0000280//nuclear division;GO:0000819//sister chromatid segregation;GO:0001701//in utero embryonic development;GO:0001756//somitogenesis;GO:0001932//regulation of protein phosphorylation;GO:0002576//platelet degranulation;GO:0002791//regulation of peptide secretion;GO:0002793//positive regulation of peptide secretio…	--
MSTRG.13269.1	R6Z07_002851	0.963192	5.0018E-7	MSTRG.13269				--	--	TTN	XDA72527.1 taxid=9940 hypothetical protein R6Z07_002851 [Ovis aries]	Cellular Processes;Human Diseases;Human Diseases	Cell motility;Cardiovascular disease;Cardiovascular disease	ko04820//Cytoskeleton in muscle cells;ko05414//Dilated cardiomyopathy;ko05410//Hypertrophic cardiomyopathy	K12567;K12567;K12567	GO:0000228//nuclear chromosome;GO:0000793//condensed chromosome;GO:0000794//condensed nuclear chromosome;GO:0005575//cellular_component;GO:0005576//extracellular region;GO:0005622//intracellular anatomical structure;GO:0005634//nucleus;GO:0005694//chromosome;GO:0005737//cytoplasm;GO:0005829//cytosol;GO:0005856//cytoskeleton;GO:0005859//muscle myosin complex;GO:0005865//striated muscle thin filame…	GO:0000166//nucleotide binding;GO:0002020//protease binding;GO:0003674//molecular_function;GO:0003779//actin binding;GO:0003824//catalytic activity;GO:0003993//acid phosphatase activity;GO:0004672//protein kinase activity;GO:0004674//protein serine/threonine kinase activity;GO:0004713//protein tyrosine kinase activity;GO:0005198//structural molecule activity;GO:0005200//structural constituent of …	GO:0000070//mitotic sister chromatid segregation;GO:0000278//mitotic cell cycle;GO:0000280//nuclear division;GO:0000819//sister chromatid segregation;GO:0001701//in utero embryonic development;GO:0001756//somitogenesis;GO:0001932//regulation of protein phosphorylation;GO:0002576//platelet degranulation;GO:0002791//regulation of peptide secretion;GO:0002793//positive regulation of peptide secretio…	--
MSTRG.13356.2	R6Z07_002851	0.950429	2.1685E-6	R6Z07_011799				--	--	TTN	XDA72527.1 taxid=9940 hypothetical protein R6Z07_002851 [Ovis aries]	Cellular Processes;Human Diseases;Human Diseases	Cell motility;Cardiovascular disease;Cardiovascular disease	ko04820//Cytoskeleton in muscle cells;ko05414//Dilated cardiomyopathy;ko05410//Hypertrophic cardiomyopathy	K12567;K12567;K12567	GO:0000228//nuclear chromosome;GO:0000793//condensed chromosome;GO:0000794//condensed nuclear chromosome;GO:0005575//cellular_component;GO:0005576//extracellular region;GO:0005622//intracellular anatomical structure;GO:0005634//nucleus;GO:0005694//chromosome;GO:0005737//cytoplasm;GO:0005829//cytosol;GO:0005856//cytoskeleton;GO:0005859//muscle myosin complex;GO:0005865//striated muscle thin filame…	GO:0000166//nucleotide binding;GO:0002020//protease binding;GO:0003674//molecular_function;GO:0003779//actin binding;GO:0003824//catalytic activity;GO:0003993//acid phosphatase activity;GO:0004672//protein kinase activity;GO:0004674//protein serine/threonine kinase activity;GO:0004713//protein tyrosine kinase activity;GO:0005198//structural molecule activity;GO:0005200//structural constituent of …	GO:0000070//mitotic sister chromatid segregation;GO:0000278//mitotic cell cycle;GO:0000280//nuclear division;GO:0000819//sister chromatid segregation;GO:0001701//in utero embryonic development;GO:0001756//somitogenesis;GO:0001932//regulation of protein phosphorylation;GO:0002576//platelet degranulation;GO:0002791//regulation of peptide secretion;GO:0002793//positive regulation of peptide secretio…	--
MSTRG.13377.1	R6Z07_002851	-0.952173	1.8184E-6	MSTRG.13377				--	--	TTN	XDA72527.1 taxid=9940 hypothetical protein R6Z07_002851 [Ovis aries]	Cellular Processes;Human Diseases;Human Diseases	Cell motility;Cardiovascular disease;Cardiovascular disease	ko04820//Cytoskeleton in muscle cells;ko05414//Dilated cardiomyopathy;ko05410//Hypertrophic cardiomyopathy	K12567;K12567;K12567	GO:0000228//nuclear chromosome;GO:0000793//condensed chromosome;GO:0000794//condensed nuclear chromosome;GO:0005575//cellular_component;GO:0005576//extracellular region;GO:0005622//intracellular anatomical structure;GO:0005634//nucleus;GO:0005694//chromosome;GO:0005737//cytoplasm;GO:0005829//cytosol;GO:0005856//cytoskeleton;GO:0005859//muscle myosin complex;GO:0005865//striated muscle thin filame…	GO:0000166//nucleotide binding;GO:0002020//protease binding;GO:0003674//molecular_function;GO:0003779//actin binding;GO:0003824//catalytic activity;GO:0003993//acid phosphatase activity;GO:0004672//protein kinase activity;GO:0004674//protein serine/threonine kinase activity;GO:0004713//protein tyrosine kinase activity;GO:0005198//structural molecule activity;GO:0005200//structural constituent of …	GO:0000070//mitotic sister chromatid segregation;GO:0000278//mitotic cell cycle;GO:0000280//nuclear division;GO:0000819//sister chromatid segregation;GO:0001701//in utero embryonic development;GO:0001756//somitogenesis;GO:0001932//regulation of protein phosphorylation;GO:0002576//platelet degranulation;GO:0002791//regulation of peptide secretion;GO:0002793//positive regulation of peptide secretio…	--
MSTRG.13953.2	R6Z07_002851	0.96719	2.8340E-7	MSTRG.13953				--	--	TTN	XDA72527.1 taxid=9940 hypothetical protein R6Z07_002851 [Ovis aries]	Cellular Processes;Human Diseases;Human Diseases	Cell motility;Cardiovascular disease;Cardiovascular disease	ko04820//Cytoskeleton in muscle cells;ko05414//Dilated cardiomyopathy;ko05410//Hypertrophic cardiomyopathy	K12567;K12567;K12567	GO:0000228//nuclear chromosome;GO:0000793//condensed chromosome;GO:0000794//condensed nuclear chromosome;GO:0005575//cellular_component;GO:0005576//extracellular region;GO:0005622//intracellular anatomical structure;GO:0005634//nucleus;GO:0005694//chromosome;GO:0005737//cytoplasm;GO:0005829//cytosol;GO:0005856//cytoskeleton;GO:0005859//muscle myosin complex;GO:0005865//striated muscle thin filame…	GO:0000166//nucleotide binding;GO:0002020//protease binding;GO:0003674//molecular_function;GO:0003779//actin binding;GO:0003824//catalytic activity;GO:0003993//acid phosphatase activity;GO:0004672//protein kinase activity;GO:0004674//protein serine/threonine kinase activity;GO:0004713//protein tyrosine kinase activity;GO:0005198//structural molecule activity;GO:0005200//structural constituent of …	GO:0000070//mitotic sister chromatid segregation;GO:0000278//mitotic cell cycle;GO:0000280//nuclear division;GO:0000819//sister chromatid segregation;GO:0001701//in utero embryonic development;GO:0001756//somitogenesis;GO:0001932//regulation of protein phosphorylation;GO:0002576//platelet degranulation;GO:0002791//regulation of peptide secretion;GO:0002793//positive regulation of peptide secretio…	--
MSTRG.14039.1	R6Z07_002851	0.983282	1.0002E-8	R6Z07_012407				--	--	TTN	XDA72527.1 taxid=9940 hypothetical protein R6Z07_002851 [Ovis aries]	Cellular Processes;Human Diseases;Human Diseases	Cell motility;Cardiovascular disease;Cardiovascular disease	ko04820//Cytoskeleton in muscle cells;ko05414//Dilated cardiomyopathy;ko05410//Hypertrophic cardiomyopathy	K12567;K12567;K12567	GO:0000228//nuclear chromosome;GO:0000793//condensed chromosome;GO:0000794//condensed nuclear chromosome;GO:0005575//cellular_component;GO:0005576//extracellular region;GO:0005622//intracellular anatomical structure;GO:0005634//nucleus;GO:0005694//chromosome;GO:0005737//cytoplasm;GO:0005829//cytosol;GO:0005856//cytoskeleton;GO:0005859//muscle myosin complex;GO:0005865//striated muscle thin filame…	GO:0000166//nucleotide binding;GO:0002020//protease binding;GO:0003674//molecular_function;GO:0003779//actin binding;GO:0003824//catalytic activity;GO:0003993//acid phosphatase activity;GO:0004672//protein kinase activity;GO:0004674//protein serine/threonine kinase activity;GO:0004713//protein tyrosine kinase activity;GO:0005198//structural molecule activity;GO:0005200//structural constituent of …	GO:0000070//mitotic sister chromatid segregation;GO:0000278//mitotic cell cycle;GO:0000280//nuclear division;GO:0000819//sister chromatid segregation;GO:0001701//in utero embryonic development;GO:0001756//somitogenesis;GO:0001932//regulation of protein phosphorylation;GO:0002576//platelet degranulation;GO:0002791//regulation of peptide secretion;GO:0002793//positive regulation of peptide secretio…	--
MSTRG.14289.1	R6Z07_002851	-0.965064	3.8652E-7	MSTRG.14289				--	--	TTN	XDA72527.1 taxid=9940 hypothetical protein R6Z07_002851 [Ovis aries]	Cellular Processes;Human Diseases;Human Diseases	Cell motility;Cardiovascular disease;Cardiovascular disease	ko04820//Cytoskeleton in muscle cells;ko05414//Dilated cardiomyopathy;ko05410//Hypertrophic cardiomyopathy	K12567;K12567;K12567	GO:0000228//nuclear chromosome;GO:0000793//condensed chromosome;GO:0000794//condensed nuclear chromosome;GO:0005575//cellular_component;GO:0005576//extracellular region;GO:0005622//intracellular anatomical structure;GO:0005634//nucleus;GO:0005694//chromosome;GO:0005737//cytoplasm;GO:0005829//cytosol;GO:0005856//cytoskeleton;GO:0005859//muscle myosin complex;GO:0005865//striated muscle thin filame…	GO:0000166//nucleotide binding;GO:0002020//protease binding;GO:0003674//molecular_function;GO:0003779//actin binding;GO:0003824//catalytic activity;GO:0003993//acid phosphatase activity;GO:0004672//protein kinase activity;GO:0004674//protein serine/threonine kinase activity;GO:0004713//protein tyrosine kinase activity;GO:0005198//structural molecule activity;GO:0005200//structural constituent of …	GO:0000070//mitotic sister chromatid segregation;GO:0000278//mitotic cell cycle;GO:0000280//nuclear division;GO:0000819//sister chromatid segregation;GO:0001701//in utero embryonic development;GO:0001756//somitogenesis;GO:0001932//regulation of protein phosphorylation;GO:0002576//platelet degranulation;GO:0002791//regulation of peptide secretion;GO:0002793//positive regulation of peptide secretio…	--
MSTRG.14289.2	R6Z07_002851	-0.952396	1.7771E-6	MSTRG.14289				--	--	TTN	XDA72527.1 taxid=9940 hypothetical protein R6Z07_002851 [Ovis aries]	Cellular Processes;Human Diseases;Human Diseases	Cell motility;Cardiovascular disease;Cardiovascular disease	ko04820//Cytoskeleton in muscle cells;ko05414//Dilated cardiomyopathy;ko05410//Hypertrophic cardiomyopathy	K12567;K12567;K12567	GO:0000228//nuclear chromosome;GO:0000793//condensed chromosome;GO:0000794//condensed nuclear chromosome;GO:0005575//cellular_component;GO:0005576//extracellular region;GO:0005622//intracellular anatomical structure;GO:0005634//nucleus;GO:0005694//chromosome;GO:0005737//cytoplasm;GO:0005829//cytosol;GO:0005856//cytoskeleton;GO:0005859//muscle myosin complex;GO:0005865//striated muscle thin filame…	GO:0000166//nucleotide binding;GO:0002020//protease binding;GO:0003674//molecular_function;GO:0003779//actin binding;GO:0003824//catalytic activity;GO:0003993//acid phosphatase activity;GO:0004672//protein kinase activity;GO:0004674//protein serine/threonine kinase activity;GO:0004713//protein tyrosine kinase activity;GO:0005198//structural molecule activity;GO:0005200//structural constituent of …	GO:0000070//mitotic sister chromatid segregation;GO:0000278//mitotic cell cycle;GO:0000280//nuclear division;GO:0000819//sister chromatid segregation;GO:0001701//in utero embryonic development;GO:0001756//somitogenesis;GO:0001932//regulation of protein phosphorylation;GO:0002576//platelet degranulation;GO:0002791//regulation of peptide secretion;GO:0002793//positive regulation of peptide secretio…	--
MSTRG.15192.1	R6Z07_002851	0.962702	5.3395E-7	R6Z07_013604				--	--	TTN	XDA72527.1 taxid=9940 hypothetical protein R6Z07_002851 [Ovis aries]	Cellular Processes;Human Diseases;Human Diseases	Cell motility;Cardiovascular disease;Cardiovascular disease	ko04820//Cytoskeleton in muscle cells;ko05414//Dilated cardiomyopathy;ko05410//Hypertrophic cardiomyopathy	K12567;K12567;K12567	GO:0000228//nuclear chromosome;GO:0000793//condensed chromosome;GO:0000794//condensed nuclear chromosome;GO:0005575//cellular_component;GO:0005576//extracellular region;GO:0005622//intracellular anatomical structure;GO:0005634//nucleus;GO:0005694//chromosome;GO:0005737//cytoplasm;GO:0005829//cytosol;GO:0005856//cytoskeleton;GO:0005859//muscle myosin complex;GO:0005865//striated muscle thin filame…	GO:0000166//nucleotide binding;GO:0002020//protease binding;GO:0003674//molecular_function;GO:0003779//actin binding;GO:0003824//catalytic activity;GO:0003993//acid phosphatase activity;GO:0004672//protein kinase activity;GO:0004674//protein serine/threonine kinase activity;GO:0004713//protein tyrosine kinase activity;GO:0005198//structural molecule activity;GO:0005200//structural constituent of …	GO:0000070//mitotic sister chromatid segregation;GO:0000278//mitotic cell cycle;GO:0000280//nuclear division;GO:0000819//sister chromatid segregation;GO:0001701//in utero embryonic development;GO:0001756//somitogenesis;GO:0001932//regulation of protein phosphorylation;GO:0002576//platelet degranulation;GO:0002791//regulation of peptide secretion;GO:0002793//positive regulation of peptide secretio…	--
MSTRG.15673.1	R6Z07_002851	0.966818	2.9963E-7	MSTRG.15673				--	--	TTN	XDA72527.1 taxid=9940 hypothetical protein R6Z07_002851 [Ovis aries]	Cellular Processes;Human Diseases;Human Diseases	Cell motility;Cardiovascular disease;Cardiovascular disease	ko04820//Cytoskeleton in muscle cells;ko05414//Dilated cardiomyopathy;ko05410//Hypertrophic cardiomyopathy	K12567;K12567;K12567	GO:0000228//nuclear chromosome;GO:0000793//condensed chromosome;GO:0000794//condensed nuclear chromosome;GO:0005575//cellular_component;GO:0005576//extracellular region;GO:0005622//intracellular anatomical structure;GO:0005634//nucleus;GO:0005694//chromosome;GO:0005737//cytoplasm;GO:0005829//cytosol;GO:0005856//cytoskeleton;GO:0005859//muscle myosin complex;GO:0005865//striated muscle thin filame…	GO:0000166//nucleotide binding;GO:0002020//protease binding;GO:0003674//molecular_function;GO:0003779//actin binding;GO:0003824//catalytic activity;GO:0003993//acid phosphatase activity;GO:0004672//protein kinase activity;GO:0004674//protein serine/threonine kinase activity;GO:0004713//protein tyrosine kinase activity;GO:0005198//structural molecule activity;GO:0005200//structural constituent of …	GO:0000070//mitotic sister chromatid segregation;GO:0000278//mitotic cell cycle;GO:0000280//nuclear division;GO:0000819//sister chromatid segregation;GO:0001701//in utero embryonic development;GO:0001756//somitogenesis;GO:0001932//regulation of protein phosphorylation;GO:0002576//platelet degranulation;GO:0002791//regulation of peptide secretion;GO:0002793//positive regulation of peptide secretio…	--
MSTRG.16105.1	R6Z07_002851	0.987843	2.0489E-9	MSTRG.16105				--	--	TTN	XDA72527.1 taxid=9940 hypothetical protein R6Z07_002851 [Ovis aries]	Cellular Processes;Human Diseases;Human Diseases	Cell motility;Cardiovascular disease;Cardiovascular disease	ko04820//Cytoskeleton in muscle cells;ko05414//Dilated cardiomyopathy;ko05410//Hypertrophic cardiomyopathy	K12567;K12567;K12567	GO:0000228//nuclear chromosome;GO:0000793//condensed chromosome;GO:0000794//condensed nuclear chromosome;GO:0005575//cellular_component;GO:0005576//extracellular region;GO:0005622//intracellular anatomical structure;GO:0005634//nucleus;GO:0005694//chromosome;GO:0005737//cytoplasm;GO:0005829//cytosol;GO:0005856//cytoskeleton;GO:0005859//muscle myosin complex;GO:0005865//striated muscle thin filame…	GO:0000166//nucleotide binding;GO:0002020//protease binding;GO:0003674//molecular_function;GO:0003779//actin binding;GO:0003824//catalytic activity;GO:0003993//acid phosphatase activity;GO:0004672//protein kinase activity;GO:0004674//protein serine/threonine kinase activity;GO:0004713//protein tyrosine kinase activity;GO:0005198//structural molecule activity;GO:0005200//structural constituent of …	GO:0000070//mitotic sister chromatid segregation;GO:0000278//mitotic cell cycle;GO:0000280//nuclear division;GO:0000819//sister chromatid segregation;GO:0001701//in utero embryonic development;GO:0001756//somitogenesis;GO:0001932//regulation of protein phosphorylation;GO:0002576//platelet degranulation;GO:0002791//regulation of peptide secretion;GO:0002793//positive regulation of peptide secretio…	--
MSTRG.16105.2	R6Z07_002851	0.987446	2.4045E-9	MSTRG.16105				--	--	TTN	XDA72527.1 taxid=9940 hypothetical protein R6Z07_002851 [Ovis aries]	Cellular Processes;Human Diseases;Human Diseases	Cell motility;Cardiovascular disease;Cardiovascular disease	ko04820//Cytoskeleton in muscle cells;ko05414//Dilated cardiomyopathy;ko05410//Hypertrophic cardiomyopathy	K12567;K12567;K12567	GO:0000228//nuclear chromosome;GO:0000793//condensed chromosome;GO:0000794//condensed nuclear chromosome;GO:0005575//cellular_component;GO:0005576//extracellular region;GO:0005622//intracellular anatomical structure;GO:0005634//nucleus;GO:0005694//chromosome;GO:0005737//cytoplasm;GO:0005829//cytosol;GO:0005856//cytoskeleton;GO:0005859//muscle myosin complex;GO:0005865//striated muscle thin filame…	GO:0000166//nucleotide binding;GO:0002020//protease binding;GO:0003674//molecular_function;GO:0003779//actin binding;GO:0003824//catalytic activity;GO:0003993//acid phosphatase activity;GO:0004672//protein kinase activity;GO:0004674//protein serine/threonine kinase activity;GO:0004713//protein tyrosine kinase activity;GO:0005198//structural molecule activity;GO:0005200//structural constituent of …	GO:0000070//mitotic sister chromatid segregation;GO:0000278//mitotic cell cycle;GO:0000280//nuclear division;GO:0000819//sister chromatid segregation;GO:0001701//in utero embryonic development;GO:0001756//somitogenesis;GO:0001932//regulation of protein phosphorylation;GO:0002576//platelet degranulation;GO:0002791//regulation of peptide secretion;GO:0002793//positive regulation of peptide secretio…	--
MSTRG.16536.1	R6Z07_002851	0.991823	2.8394E-10	MSTRG.16536				--	--	TTN	XDA72527.1 taxid=9940 hypothetical protein R6Z07_002851 [Ovis aries]	Cellular Processes;Human Diseases;Human Diseases	Cell motility;Cardiovascular disease;Cardiovascular disease	ko04820//Cytoskeleton in muscle cells;ko05414//Dilated cardiomyopathy;ko05410//Hypertrophic cardiomyopathy	K12567;K12567;K12567	GO:0000228//nuclear chromosome;GO:0000793//condensed chromosome;GO:0000794//condensed nuclear chromosome;GO:0005575//cellular_component;GO:0005576//extracellular region;GO:0005622//intracellular anatomical structure;GO:0005634//nucleus;GO:0005694//chromosome;GO:0005737//cytoplasm;GO:0005829//cytosol;GO:0005856//cytoskeleton;GO:0005859//muscle myosin complex;GO:0005865//striated muscle thin filame…	GO:0000166//nucleotide binding;GO:0002020//protease binding;GO:0003674//molecular_function;GO:0003779//actin binding;GO:0003824//catalytic activity;GO:0003993//acid phosphatase activity;GO:0004672//protein kinase activity;GO:0004674//protein serine/threonine kinase activity;GO:0004713//protein tyrosine kinase activity;GO:0005198//structural molecule activity;GO:0005200//structural constituent of …	GO:0000070//mitotic sister chromatid segregation;GO:0000278//mitotic cell cycle;GO:0000280//nuclear division;GO:0000819//sister chromatid segregation;GO:0001701//in utero embryonic development;GO:0001756//somitogenesis;GO:0001932//regulation of protein phosphorylation;GO:0002576//platelet degranulation;GO:0002791//regulation of peptide secretion;GO:0002793//positive regulation of peptide secretio…	--
MSTRG.1704.2	R6Z07_002851	0.974499	8.1382E-8	R6Z07_001548				--	--	TTN	XDA72527.1 taxid=9940 hypothetical protein R6Z07_002851 [Ovis aries]	Cellular Processes;Human Diseases;Human Diseases	Cell motility;Cardiovascular disease;Cardiovascular disease	ko04820//Cytoskeleton in muscle cells;ko05414//Dilated cardiomyopathy;ko05410//Hypertrophic cardiomyopathy	K12567;K12567;K12567	GO:0000228//nuclear chromosome;GO:0000793//condensed chromosome;GO:0000794//condensed nuclear chromosome;GO:0005575//cellular_component;GO:0005576//extracellular region;GO:0005622//intracellular anatomical structure;GO:0005634//nucleus;GO:0005694//chromosome;GO:0005737//cytoplasm;GO:0005829//cytosol;GO:0005856//cytoskeleton;GO:0005859//muscle myosin complex;GO:0005865//striated muscle thin filame…	GO:0000166//nucleotide binding;GO:0002020//protease binding;GO:0003674//molecular_function;GO:0003779//actin binding;GO:0003824//catalytic activity;GO:0003993//acid phosphatase activity;GO:0004672//protein kinase activity;GO:0004674//protein serine/threonine kinase activity;GO:0004713//protein tyrosine kinase activity;GO:0005198//structural molecule activity;GO:0005200//structural constituent of …	GO:0000070//mitotic sister chromatid segregation;GO:0000278//mitotic cell cycle;GO:0000280//nuclear division;GO:0000819//sister chromatid segregation;GO:0001701//in utero embryonic development;GO:0001756//somitogenesis;GO:0001932//regulation of protein phosphorylation;GO:0002576//platelet degranulation;GO:0002791//regulation of peptide secretion;GO:0002793//positive regulation of peptide secretio…	--
MSTRG.1707.1	R6Z07_002851	0.954114	1.4830E-6	R6Z07_001551				--	--	TTN	XDA72527.1 taxid=9940 hypothetical protein R6Z07_002851 [Ovis aries]	Cellular Processes;Human Diseases;Human Diseases	Cell motility;Cardiovascular disease;Cardiovascular disease	ko04820//Cytoskeleton in muscle cells;ko05414//Dilated cardiomyopathy;ko05410//Hypertrophic cardiomyopathy	K12567;K12567;K12567	GO:0000228//nuclear chromosome;GO:0000793//condensed chromosome;GO:0000794//condensed nuclear chromosome;GO:0005575//cellular_component;GO:0005576//extracellular region;GO:0005622//intracellular anatomical structure;GO:0005634//nucleus;GO:0005694//chromosome;GO:0005737//cytoplasm;GO:0005829//cytosol;GO:0005856//cytoskeleton;GO:0005859//muscle myosin complex;GO:0005865//striated muscle thin filame…	GO:0000166//nucleotide binding;GO:0002020//protease binding;GO:0003674//molecular_function;GO:0003779//actin binding;GO:0003824//catalytic activity;GO:0003993//acid phosphatase activity;GO:0004672//protein kinase activity;GO:0004674//protein serine/threonine kinase activity;GO:0004713//protein tyrosine kinase activity;GO:0005198//structural molecule activity;GO:0005200//structural constituent of …	GO:0000070//mitotic sister chromatid segregation;GO:0000278//mitotic cell cycle;GO:0000280//nuclear division;GO:0000819//sister chromatid segregation;GO:0001701//in utero embryonic development;GO:0001756//somitogenesis;GO:0001932//regulation of protein phosphorylation;GO:0002576//platelet degranulation;GO:0002791//regulation of peptide secretion;GO:0002793//positive regulation of peptide secretio…	--
MSTRG.17321.1	R6Z07_002851	0.975613	6.5210E-8	R6Z07_015756				--	--	TTN	XDA72527.1 taxid=9940 hypothetical protein R6Z07_002851 [Ovis aries]	Cellular Processes;Human Diseases;Human Diseases	Cell motility;Cardiovascular disease;Cardiovascular disease	ko04820//Cytoskeleton in muscle cells;ko05414//Dilated cardiomyopathy;ko05410//Hypertrophic cardiomyopathy	K12567;K12567;K12567	GO:0000228//nuclear chromosome;GO:0000793//condensed chromosome;GO:0000794//condensed nuclear chromosome;GO:0005575//cellular_component;GO:0005576//extracellular region;GO:0005622//intracellular anatomical structure;GO:0005634//nucleus;GO:0005694//chromosome;GO:0005737//cytoplasm;GO:0005829//cytosol;GO:0005856//cytoskeleton;GO:0005859//muscle myosin complex;GO:0005865//striated muscle thin filame…	GO:0000166//nucleotide binding;GO:0002020//protease binding;GO:0003674//molecular_function;GO:0003779//actin binding;GO:0003824//catalytic activity;GO:0003993//acid phosphatase activity;GO:0004672//protein kinase activity;GO:0004674//protein serine/threonine kinase activity;GO:0004713//protein tyrosine kinase activity;GO:0005198//structural molecule activity;GO:0005200//structural constituent of …	GO:0000070//mitotic sister chromatid segregation;GO:0000278//mitotic cell cycle;GO:0000280//nuclear division;GO:0000819//sister chromatid segregation;GO:0001701//in utero embryonic development;GO:0001756//somitogenesis;GO:0001932//regulation of protein phosphorylation;GO:0002576//platelet degranulation;GO:0002791//regulation of peptide secretion;GO:0002793//positive regulation of peptide secretio…	--
MSTRG.17889.2	R6Z07_002851	0.97149	1.4142E-7	R6Z07_016297				--	--	TTN	XDA72527.1 taxid=9940 hypothetical protein R6Z07_002851 [Ovis aries]	Cellular Processes;Human Diseases;Human Diseases	Cell motility;Cardiovascular disease;Cardiovascular disease	ko04820//Cytoskeleton in muscle cells;ko05414//Dilated cardiomyopathy;ko05410//Hypertrophic cardiomyopathy	K12567;K12567;K12567	GO:0000228//nuclear chromosome;GO:0000793//condensed chromosome;GO:0000794//condensed nuclear chromosome;GO:0005575//cellular_component;GO:0005576//extracellular region;GO:0005622//intracellular anatomical structure;GO:0005634//nucleus;GO:0005694//chromosome;GO:0005737//cytoplasm;GO:0005829//cytosol;GO:0005856//cytoskeleton;GO:0005859//muscle myosin complex;GO:0005865//striated muscle thin filame…	GO:0000166//nucleotide binding;GO:0002020//protease binding;GO:0003674//molecular_function;GO:0003779//actin binding;GO:0003824//catalytic activity;GO:0003993//acid phosphatase activity;GO:0004672//protein kinase activity;GO:0004674//protein serine/threonine kinase activity;GO:0004713//protein tyrosine kinase activity;GO:0005198//structural molecule activity;GO:0005200//structural constituent of …	GO:0000070//mitotic sister chromatid segregation;GO:0000278//mitotic cell cycle;GO:0000280//nuclear division;GO:0000819//sister chromatid segregation;GO:0001701//in utero embryonic development;GO:0001756//somitogenesis;GO:0001932//regulation of protein phosphorylation;GO:0002576//platelet degranulation;GO:0002791//regulation of peptide secretion;GO:0002793//positive regulation of peptide secretio…	--
MSTRG.18612.1	R6Z07_002851	0.956767	1.1060E-6	MSTRG.18612				--	--	TTN	XDA72527.1 taxid=9940 hypothetical protein R6Z07_002851 [Ovis aries]	Cellular Processes;Human Diseases;Human Diseases	Cell motility;Cardiovascular disease;Cardiovascular disease	ko04820//Cytoskeleton in muscle cells;ko05414//Dilated cardiomyopathy;ko05410//Hypertrophic cardiomyopathy	K12567;K12567;K12567	GO:0000228//nuclear chromosome;GO:0000793//condensed chromosome;GO:0000794//condensed nuclear chromosome;GO:0005575//cellular_component;GO:0005576//extracellular region;GO:0005622//intracellular anatomical structure;GO:0005634//nucleus;GO:0005694//chromosome;GO:0005737//cytoplasm;GO:0005829//cytosol;GO:0005856//cytoskeleton;GO:0005859//muscle myosin complex;GO:0005865//striated muscle thin filame…	GO:0000166//nucleotide binding;GO:0002020//protease binding;GO:0003674//molecular_function;GO:0003779//actin binding;GO:0003824//catalytic activity;GO:0003993//acid phosphatase activity;GO:0004672//protein kinase activity;GO:0004674//protein serine/threonine kinase activity;GO:0004713//protein tyrosine kinase activity;GO:0005198//structural molecule activity;GO:0005200//structural constituent of …	GO:0000070//mitotic sister chromatid segregation;GO:0000278//mitotic cell cycle;GO:0000280//nuclear division;GO:0000819//sister chromatid segregation;GO:0001701//in utero embryonic development;GO:0001756//somitogenesis;GO:0001932//regulation of protein phosphorylation;GO:0002576//platelet degranulation;GO:0002791//regulation of peptide secretion;GO:0002793//positive regulation of peptide secretio…	--
MSTRG.18614.1	R6Z07_002851	0.969439	1.9946E-7	MSTRG.18614				--	--	TTN	XDA72527.1 taxid=9940 hypothetical protein R6Z07_002851 [Ovis aries]	Cellular Processes;Human Diseases;Human Diseases	Cell motility;Cardiovascular disease;Cardiovascular disease	ko04820//Cytoskeleton in muscle cells;ko05414//Dilated cardiomyopathy;ko05410//Hypertrophic cardiomyopathy	K12567;K12567;K12567	GO:0000228//nuclear chromosome;GO:0000793//condensed chromosome;GO:0000794//condensed nuclear chromosome;GO:0005575//cellular_component;GO:0005576//extracellular region;GO:0005622//intracellular anatomical structure;GO:0005634//nucleus;GO:0005694//chromosome;GO:0005737//cytoplasm;GO:0005829//cytosol;GO:0005856//cytoskeleton;GO:0005859//muscle myosin complex;GO:0005865//striated muscle thin filame…	GO:0000166//nucleotide binding;GO:0002020//protease binding;GO:0003674//molecular_function;GO:0003779//actin binding;GO:0003824//catalytic activity;GO:0003993//acid phosphatase activity;GO:0004672//protein kinase activity;GO:0004674//protein serine/threonine kinase activity;GO:0004713//protein tyrosine kinase activity;GO:0005198//structural molecule activity;GO:0005200//structural constituent of …	GO:0000070//mitotic sister chromatid segregation;GO:0000278//mitotic cell cycle;GO:0000280//nuclear division;GO:0000819//sister chromatid segregation;GO:0001701//in utero embryonic development;GO:0001756//somitogenesis;GO:0001932//regulation of protein phosphorylation;GO:0002576//platelet degranulation;GO:0002791//regulation of peptide secretion;GO:0002793//positive regulation of peptide secretio…	--
MSTRG.18886.1	R6Z07_002851	0.972777	1.1249E-7	R6Z07_017304				--	--	TTN	XDA72527.1 taxid=9940 hypothetical protein R6Z07_002851 [Ovis aries]	Cellular Processes;Human Diseases;Human Diseases	Cell motility;Cardiovascular disease;Cardiovascular disease	ko04820//Cytoskeleton in muscle cells;ko05414//Dilated cardiomyopathy;ko05410//Hypertrophic cardiomyopathy	K12567;K12567;K12567	GO:0000228//nuclear chromosome;GO:0000793//condensed chromosome;GO:0000794//condensed nuclear chromosome;GO:0005575//cellular_component;GO:0005576//extracellular region;GO:0005622//intracellular anatomical structure;GO:0005634//nucleus;GO:0005694//chromosome;GO:0005737//cytoplasm;GO:0005829//cytosol;GO:0005856//cytoskeleton;GO:0005859//muscle myosin complex;GO:0005865//striated muscle thin filame…	GO:0000166//nucleotide binding;GO:0002020//protease binding;GO:0003674//molecular_function;GO:0003779//actin binding;GO:0003824//catalytic activity;GO:0003993//acid phosphatase activity;GO:0004672//protein kinase activity;GO:0004674//protein serine/threonine kinase activity;GO:0004713//protein tyrosine kinase activity;GO:0005198//structural molecule activity;GO:0005200//structural constituent of …	GO:0000070//mitotic sister chromatid segregation;GO:0000278//mitotic cell cycle;GO:0000280//nuclear division;GO:0000819//sister chromatid segregation;GO:0001701//in utero embryonic development;GO:0001756//somitogenesis;GO:0001932//regulation of protein phosphorylation;GO:0002576//platelet degranulation;GO:0002791//regulation of peptide secretion;GO:0002793//positive regulation of peptide secretio…	--
MSTRG.19037.2	R6Z07_002851	0.978508	3.4838E-8	R6Z07_017467				--	--	TTN	XDA72527.1 taxid=9940 hypothetical protein R6Z07_002851 [Ovis aries]	Cellular Processes;Human Diseases;Human Diseases	Cell motility;Cardiovascular disease;Cardiovascular disease	ko04820//Cytoskeleton in muscle cells;ko05414//Dilated cardiomyopathy;ko05410//Hypertrophic cardiomyopathy	K12567;K12567;K12567	GO:0000228//nuclear chromosome;GO:0000793//condensed chromosome;GO:0000794//condensed nuclear chromosome;GO:0005575//cellular_component;GO:0005576//extracellular region;GO:0005622//intracellular anatomical structure;GO:0005634//nucleus;GO:0005694//chromosome;GO:0005737//cytoplasm;GO:0005829//cytosol;GO:0005856//cytoskeleton;GO:0005859//muscle myosin complex;GO:0005865//striated muscle thin filame…	GO:0000166//nucleotide binding;GO:0002020//protease binding;GO:0003674//molecular_function;GO:0003779//actin binding;GO:0003824//catalytic activity;GO:0003993//acid phosphatase activity;GO:0004672//protein kinase activity;GO:0004674//protein serine/threonine kinase activity;GO:0004713//protein tyrosine kinase activity;GO:0005198//structural molecule activity;GO:0005200//structural constituent of …	GO:0000070//mitotic sister chromatid segregation;GO:0000278//mitotic cell cycle;GO:0000280//nuclear division;GO:0000819//sister chromatid segregation;GO:0001701//in utero embryonic development;GO:0001756//somitogenesis;GO:0001932//regulation of protein phosphorylation;GO:0002576//platelet degranulation;GO:0002791//regulation of peptide secretion;GO:0002793//positive regulation of peptide secretio…	--
MSTRG.19037.3	R6Z07_002851	0.974363	8.3551E-8	R6Z07_017467				--	--	TTN	XDA72527.1 taxid=9940 hypothetical protein R6Z07_002851 [Ovis aries]	Cellular Processes;Human Diseases;Human Diseases	Cell motility;Cardiovascular disease;Cardiovascular disease	ko04820//Cytoskeleton in muscle cells;ko05414//Dilated cardiomyopathy;ko05410//Hypertrophic cardiomyopathy	K12567;K12567;K12567	GO:0000228//nuclear chromosome;GO:0000793//condensed chromosome;GO:0000794//condensed nuclear chromosome;GO:0005575//cellular_component;GO:0005576//extracellular region;GO:0005622//intracellular anatomical structure;GO:0005634//nucleus;GO:0005694//chromosome;GO:0005737//cytoplasm;GO:0005829//cytosol;GO:0005856//cytoskeleton;GO:0005859//muscle myosin complex;GO:0005865//striated muscle thin filame…	GO:0000166//nucleotide binding;GO:0002020//protease binding;GO:0003674//molecular_function;GO:0003779//actin binding;GO:0003824//catalytic activity;GO:0003993//acid phosphatase activity;GO:0004672//protein kinase activity;GO:0004674//protein serine/threonine kinase activity;GO:0004713//protein tyrosine kinase activity;GO:0005198//structural molecule activity;GO:0005200//structural constituent of …	GO:0000070//mitotic sister chromatid segregation;GO:0000278//mitotic cell cycle;GO:0000280//nuclear division;GO:0000819//sister chromatid segregation;GO:0001701//in utero embryonic development;GO:0001756//somitogenesis;GO:0001932//regulation of protein phosphorylation;GO:0002576//platelet degranulation;GO:0002791//regulation of peptide secretion;GO:0002793//positive regulation of peptide secretio…	--
MSTRG.19043.1	R6Z07_002851	0.961829	5.9853E-7	R6Z07_017467				--	--	TTN	XDA72527.1 taxid=9940 hypothetical protein R6Z07_002851 [Ovis aries]	Cellular Processes;Human Diseases;Human Diseases	Cell motility;Cardiovascular disease;Cardiovascular disease	ko04820//Cytoskeleton in muscle cells;ko05414//Dilated cardiomyopathy;ko05410//Hypertrophic cardiomyopathy	K12567;K12567;K12567	GO:0000228//nuclear chromosome;GO:0000793//condensed chromosome;GO:0000794//condensed nuclear chromosome;GO:0005575//cellular_component;GO:0005576//extracellular region;GO:0005622//intracellular anatomical structure;GO:0005634//nucleus;GO:0005694//chromosome;GO:0005737//cytoplasm;GO:0005829//cytosol;GO:0005856//cytoskeleton;GO:0005859//muscle myosin complex;GO:0005865//striated muscle thin filame…	GO:0000166//nucleotide binding;GO:0002020//protease binding;GO:0003674//molecular_function;GO:0003779//actin binding;GO:0003824//catalytic activity;GO:0003993//acid phosphatase activity;GO:0004672//protein kinase activity;GO:0004674//protein serine/threonine kinase activity;GO:0004713//protein tyrosine kinase activity;GO:0005198//structural molecule activity;GO:0005200//structural constituent of …	GO:0000070//mitotic sister chromatid segregation;GO:0000278//mitotic cell cycle;GO:0000280//nuclear division;GO:0000819//sister chromatid segregation;GO:0001701//in utero embryonic development;GO:0001756//somitogenesis;GO:0001932//regulation of protein phosphorylation;GO:0002576//platelet degranulation;GO:0002791//regulation of peptide secretion;GO:0002793//positive regulation of peptide secretio…	--
MSTRG.19048.1	R6Z07_002851	0.974599	7.9800E-8	R6Z07_017467				--	--	TTN	XDA72527.1 taxid=9940 hypothetical protein R6Z07_002851 [Ovis aries]	Cellular Processes;Human Diseases;Human Diseases	Cell motility;Cardiovascular disease;Cardiovascular disease	ko04820//Cytoskeleton in muscle cells;ko05414//Dilated cardiomyopathy;ko05410//Hypertrophic cardiomyopathy	K12567;K12567;K12567	GO:0000228//nuclear chromosome;GO:0000793//condensed chromosome;GO:0000794//condensed nuclear chromosome;GO:0005575//cellular_component;GO:0005576//extracellular region;GO:0005622//intracellular anatomical structure;GO:0005634//nucleus;GO:0005694//chromosome;GO:0005737//cytoplasm;GO:0005829//cytosol;GO:0005856//cytoskeleton;GO:0005859//muscle myosin complex;GO:0005865//striated muscle thin filame…	GO:0000166//nucleotide binding;GO:0002020//protease binding;GO:0003674//molecular_function;GO:0003779//actin binding;GO:0003824//catalytic activity;GO:0003993//acid phosphatase activity;GO:0004672//protein kinase activity;GO:0004674//protein serine/threonine kinase activity;GO:0004713//protein tyrosine kinase activity;GO:0005198//structural molecule activity;GO:0005200//structural constituent of …	GO:0000070//mitotic sister chromatid segregation;GO:0000278//mitotic cell cycle;GO:0000280//nuclear division;GO:0000819//sister chromatid segregation;GO:0001701//in utero embryonic development;GO:0001756//somitogenesis;GO:0001932//regulation of protein phosphorylation;GO:0002576//platelet degranulation;GO:0002791//regulation of peptide secretion;GO:0002793//positive regulation of peptide secretio…	--
MSTRG.19147.1	R6Z07_002851	0.989381	1.0446E-9	MSTRG.19147				--	--	TTN	XDA72527.1 taxid=9940 hypothetical protein R6Z07_002851 [Ovis aries]	Cellular Processes;Human Diseases;Human Diseases	Cell motility;Cardiovascular disease;Cardiovascular disease	ko04820//Cytoskeleton in muscle cells;ko05414//Dilated cardiomyopathy;ko05410//Hypertrophic cardiomyopathy	K12567;K12567;K12567	GO:0000228//nuclear chromosome;GO:0000793//condensed chromosome;GO:0000794//condensed nuclear chromosome;GO:0005575//cellular_component;GO:0005576//extracellular region;GO:0005622//intracellular anatomical structure;GO:0005634//nucleus;GO:0005694//chromosome;GO:0005737//cytoplasm;GO:0005829//cytosol;GO:0005856//cytoskeleton;GO:0005859//muscle myosin complex;GO:0005865//striated muscle thin filame…	GO:0000166//nucleotide binding;GO:0002020//protease binding;GO:0003674//molecular_function;GO:0003779//actin binding;GO:0003824//catalytic activity;GO:0003993//acid phosphatase activity;GO:0004672//protein kinase activity;GO:0004674//protein serine/threonine kinase activity;GO:0004713//protein tyrosine kinase activity;GO:0005198//structural molecule activity;GO:0005200//structural constituent of …	GO:0000070//mitotic sister chromatid segregation;GO:0000278//mitotic cell cycle;GO:0000280//nuclear division;GO:0000819//sister chromatid segregation;GO:0001701//in utero embryonic development;GO:0001756//somitogenesis;GO:0001932//regulation of protein phosphorylation;GO:0002576//platelet degranulation;GO:0002791//regulation of peptide secretion;GO:0002793//positive regulation of peptide secretio…	--
MSTRG.19150.1	R6Z07_002851	0.961915	5.9192E-7	R6Z07_017562				--	--	TTN	XDA72527.1 taxid=9940 hypothetical protein R6Z07_002851 [Ovis aries]	Cellular Processes;Human Diseases;Human Diseases	Cell motility;Cardiovascular disease;Cardiovascular disease	ko04820//Cytoskeleton in muscle cells;ko05414//Dilated cardiomyopathy;ko05410//Hypertrophic cardiomyopathy	K12567;K12567;K12567	GO:0000228//nuclear chromosome;GO:0000793//condensed chromosome;GO:0000794//condensed nuclear chromosome;GO:0005575//cellular_component;GO:0005576//extracellular region;GO:0005622//intracellular anatomical structure;GO:0005634//nucleus;GO:0005694//chromosome;GO:0005737//cytoplasm;GO:0005829//cytosol;GO:0005856//cytoskeleton;GO:0005859//muscle myosin complex;GO:0005865//striated muscle thin filame…	GO:0000166//nucleotide binding;GO:0002020//protease binding;GO:0003674//molecular_function;GO:0003779//actin binding;GO:0003824//catalytic activity;GO:0003993//acid phosphatase activity;GO:0004672//protein kinase activity;GO:0004674//protein serine/threonine kinase activity;GO:0004713//protein tyrosine kinase activity;GO:0005198//structural molecule activity;GO:0005200//structural constituent of …	GO:0000070//mitotic sister chromatid segregation;GO:0000278//mitotic cell cycle;GO:0000280//nuclear division;GO:0000819//sister chromatid segregation;GO:0001701//in utero embryonic development;GO:0001756//somitogenesis;GO:0001932//regulation of protein phosphorylation;GO:0002576//platelet degranulation;GO:0002791//regulation of peptide secretion;GO:0002793//positive regulation of peptide secretio…	--
MSTRG.19234.1	R6Z07_002851	0.959914	7.6203E-7	R6Z07_017676				--	--	TTN	XDA72527.1 taxid=9940 hypothetical protein R6Z07_002851 [Ovis aries]	Cellular Processes;Human Diseases;Human Diseases	Cell motility;Cardiovascular disease;Cardiovascular disease	ko04820//Cytoskeleton in muscle cells;ko05414//Dilated cardiomyopathy;ko05410//Hypertrophic cardiomyopathy	K12567;K12567;K12567	GO:0000228//nuclear chromosome;GO:0000793//condensed chromosome;GO:0000794//condensed nuclear chromosome;GO:0005575//cellular_component;GO:0005576//extracellular region;GO:0005622//intracellular anatomical structure;GO:0005634//nucleus;GO:0005694//chromosome;GO:0005737//cytoplasm;GO:0005829//cytosol;GO:0005856//cytoskeleton;GO:0005859//muscle myosin complex;GO:0005865//striated muscle thin filame…	GO:0000166//nucleotide binding;GO:0002020//protease binding;GO:0003674//molecular_function;GO:0003779//actin binding;GO:0003824//catalytic activity;GO:0003993//acid phosphatase activity;GO:0004672//protein kinase activity;GO:0004674//protein serine/threonine kinase activity;GO:0004713//protein tyrosine kinase activity;GO:0005198//structural molecule activity;GO:0005200//structural constituent of …	GO:0000070//mitotic sister chromatid segregation;GO:0000278//mitotic cell cycle;GO:0000280//nuclear division;GO:0000819//sister chromatid segregation;GO:0001701//in utero embryonic development;GO:0001756//somitogenesis;GO:0001932//regulation of protein phosphorylation;GO:0002576//platelet degranulation;GO:0002791//regulation of peptide secretion;GO:0002793//positive regulation of peptide secretio…	--
MSTRG.19467.1	R6Z07_002851	0.983109	1.0526E-8	R6Z07_017910				--	--	TTN	XDA72527.1 taxid=9940 hypothetical protein R6Z07_002851 [Ovis aries]	Cellular Processes;Human Diseases;Human Diseases	Cell motility;Cardiovascular disease;Cardiovascular disease	ko04820//Cytoskeleton in muscle cells;ko05414//Dilated cardiomyopathy;ko05410//Hypertrophic cardiomyopathy	K12567;K12567;K12567	GO:0000228//nuclear chromosome;GO:0000793//condensed chromosome;GO:0000794//condensed nuclear chromosome;GO:0005575//cellular_component;GO:0005576//extracellular region;GO:0005622//intracellular anatomical structure;GO:0005634//nucleus;GO:0005694//chromosome;GO:0005737//cytoplasm;GO:0005829//cytosol;GO:0005856//cytoskeleton;GO:0005859//muscle myosin complex;GO:0005865//striated muscle thin filame…	GO:0000166//nucleotide binding;GO:0002020//protease binding;GO:0003674//molecular_function;GO:0003779//actin binding;GO:0003824//catalytic activity;GO:0003993//acid phosphatase activity;GO:0004672//protein kinase activity;GO:0004674//protein serine/threonine kinase activity;GO:0004713//protein tyrosine kinase activity;GO:0005198//structural molecule activity;GO:0005200//structural constituent of …	GO:0000070//mitotic sister chromatid segregation;GO:0000278//mitotic cell cycle;GO:0000280//nuclear division;GO:0000819//sister chromatid segregation;GO:0001701//in utero embryonic development;GO:0001756//somitogenesis;GO:0001932//regulation of protein phosphorylation;GO:0002576//platelet degranulation;GO:0002791//regulation of peptide secretion;GO:0002793//positive regulation of peptide secretio…	--
MSTRG.19473.2	R6Z07_002851	0.966265	3.2513E-7	MSTRG.19473				--	--	TTN	XDA72527.1 taxid=9940 hypothetical protein R6Z07_002851 [Ovis aries]	Cellular Processes;Human Diseases;Human Diseases	Cell motility;Cardiovascular disease;Cardiovascular disease	ko04820//Cytoskeleton in muscle cells;ko05414//Dilated cardiomyopathy;ko05410//Hypertrophic cardiomyopathy	K12567;K12567;K12567	GO:0000228//nuclear chromosome;GO:0000793//condensed chromosome;GO:0000794//condensed nuclear chromosome;GO:0005575//cellular_component;GO:0005576//extracellular region;GO:0005622//intracellular anatomical structure;GO:0005634//nucleus;GO:0005694//chromosome;GO:0005737//cytoplasm;GO:0005829//cytosol;GO:0005856//cytoskeleton;GO:0005859//muscle myosin complex;GO:0005865//striated muscle thin filame…	GO:0000166//nucleotide binding;GO:0002020//protease binding;GO:0003674//molecular_function;GO:0003779//actin binding;GO:0003824//catalytic activity;GO:0003993//acid phosphatase activity;GO:0004672//protein kinase activity;GO:0004674//protein serine/threonine kinase activity;GO:0004713//protein tyrosine kinase activity;GO:0005198//structural molecule activity;GO:0005200//structural constituent of …	GO:0000070//mitotic sister chromatid segregation;GO:0000278//mitotic cell cycle;GO:0000280//nuclear division;GO:0000819//sister chromatid segregation;GO:0001701//in utero embryonic development;GO:0001756//somitogenesis;GO:0001932//regulation of protein phosphorylation;GO:0002576//platelet degranulation;GO:0002791//regulation of peptide secretion;GO:0002793//positive regulation of peptide secretio…	--
MSTRG.19592.1	R6Z07_002851	0.954017	1.4986E-6	MSTRG.19592				--	--	TTN	XDA72527.1 taxid=9940 hypothetical protein R6Z07_002851 [Ovis aries]	Cellular Processes;Human Diseases;Human Diseases	Cell motility;Cardiovascular disease;Cardiovascular disease	ko04820//Cytoskeleton in muscle cells;ko05414//Dilated cardiomyopathy;ko05410//Hypertrophic cardiomyopathy	K12567;K12567;K12567	GO:0000228//nuclear chromosome;GO:0000793//condensed chromosome;GO:0000794//condensed nuclear chromosome;GO:0005575//cellular_component;GO:0005576//extracellular region;GO:0005622//intracellular anatomical structure;GO:0005634//nucleus;GO:0005694//chromosome;GO:0005737//cytoplasm;GO:0005829//cytosol;GO:0005856//cytoskeleton;GO:0005859//muscle myosin complex;GO:0005865//striated muscle thin filame…	GO:0000166//nucleotide binding;GO:0002020//protease binding;GO:0003674//molecular_function;GO:0003779//actin binding;GO:0003824//catalytic activity;GO:0003993//acid phosphatase activity;GO:0004672//protein kinase activity;GO:0004674//protein serine/threonine kinase activity;GO:0004713//protein tyrosine kinase activity;GO:0005198//structural molecule activity;GO:0005200//structural constituent of …	GO:0000070//mitotic sister chromatid segregation;GO:0000278//mitotic cell cycle;GO:0000280//nuclear division;GO:0000819//sister chromatid segregation;GO:0001701//in utero embryonic development;GO:0001756//somitogenesis;GO:0001932//regulation of protein phosphorylation;GO:0002576//platelet degranulation;GO:0002791//regulation of peptide secretion;GO:0002793//positive regulation of peptide secretio…	--
MSTRG.19602.1	R6Z07_002851	0.984054	7.9047E-9	MSTRG.19602				--	--	TTN	XDA72527.1 taxid=9940 hypothetical protein R6Z07_002851 [Ovis aries]	Cellular Processes;Human Diseases;Human Diseases	Cell motility;Cardiovascular disease;Cardiovascular disease	ko04820//Cytoskeleton in muscle cells;ko05414//Dilated cardiomyopathy;ko05410//Hypertrophic cardiomyopathy	K12567;K12567;K12567	GO:0000228//nuclear chromosome;GO:0000793//condensed chromosome;GO:0000794//condensed nuclear chromosome;GO:0005575//cellular_component;GO:0005576//extracellular region;GO:0005622//intracellular anatomical structure;GO:0005634//nucleus;GO:0005694//chromosome;GO:0005737//cytoplasm;GO:0005829//cytosol;GO:0005856//cytoskeleton;GO:0005859//muscle myosin complex;GO:0005865//striated muscle thin filame…	GO:0000166//nucleotide binding;GO:0002020//protease binding;GO:0003674//molecular_function;GO:0003779//actin binding;GO:0003824//catalytic activity;GO:0003993//acid phosphatase activity;GO:0004672//protein kinase activity;GO:0004674//protein serine/threonine kinase activity;GO:0004713//protein tyrosine kinase activity;GO:0005198//structural molecule activity;GO:0005200//structural constituent of …	GO:0000070//mitotic sister chromatid segregation;GO:0000278//mitotic cell cycle;GO:0000280//nuclear division;GO:0000819//sister chromatid segregation;GO:0001701//in utero embryonic development;GO:0001756//somitogenesis;GO:0001932//regulation of protein phosphorylation;GO:0002576//platelet degranulation;GO:0002791//regulation of peptide secretion;GO:0002793//positive regulation of peptide secretio…	--
MSTRG.19851.1	R6Z07_002851	0.972549	1.1724E-7	MSTRG.19851				--	--	TTN	XDA72527.1 taxid=9940 hypothetical protein R6Z07_002851 [Ovis aries]	Cellular Processes;Human Diseases;Human Diseases	Cell motility;Cardiovascular disease;Cardiovascular disease	ko04820//Cytoskeleton in muscle cells;ko05414//Dilated cardiomyopathy;ko05410//Hypertrophic cardiomyopathy	K12567;K12567;K12567	GO:0000228//nuclear chromosome;GO:0000793//condensed chromosome;GO:0000794//condensed nuclear chromosome;GO:0005575//cellular_component;GO:0005576//extracellular region;GO:0005622//intracellular anatomical structure;GO:0005634//nucleus;GO:0005694//chromosome;GO:0005737//cytoplasm;GO:0005829//cytosol;GO:0005856//cytoskeleton;GO:0005859//muscle myosin complex;GO:0005865//striated muscle thin filame…	GO:0000166//nucleotide binding;GO:0002020//protease binding;GO:0003674//molecular_function;GO:0003779//actin binding;GO:0003824//catalytic activity;GO:0003993//acid phosphatase activity;GO:0004672//protein kinase activity;GO:0004674//protein serine/threonine kinase activity;GO:0004713//protein tyrosine kinase activity;GO:0005198//structural molecule activity;GO:0005200//structural constituent of …	GO:0000070//mitotic sister chromatid segregation;GO:0000278//mitotic cell cycle;GO:0000280//nuclear division;GO:0000819//sister chromatid segregation;GO:0001701//in utero embryonic development;GO:0001756//somitogenesis;GO:0001932//regulation of protein phosphorylation;GO:0002576//platelet degranulation;GO:0002791//regulation of peptide secretion;GO:0002793//positive regulation of peptide secretio…	--
MSTRG.20115.1	R6Z07_002851	0.979492	2.7606E-8	MSTRG.20115				--	--	TTN	XDA72527.1 taxid=9940 hypothetical protein R6Z07_002851 [Ovis aries]	Cellular Processes;Human Diseases;Human Diseases	Cell motility;Cardiovascular disease;Cardiovascular disease	ko04820//Cytoskeleton in muscle cells;ko05414//Dilated cardiomyopathy;ko05410//Hypertrophic cardiomyopathy	K12567;K12567;K12567	GO:0000228//nuclear chromosome;GO:0000793//condensed chromosome;GO:0000794//condensed nuclear chromosome;GO:0005575//cellular_component;GO:0005576//extracellular region;GO:0005622//intracellular anatomical structure;GO:0005634//nucleus;GO:0005694//chromosome;GO:0005737//cytoplasm;GO:0005829//cytosol;GO:0005856//cytoskeleton;GO:0005859//muscle myosin complex;GO:0005865//striated muscle thin filame…	GO:0000166//nucleotide binding;GO:0002020//protease binding;GO:0003674//molecular_function;GO:0003779//actin binding;GO:0003824//catalytic activity;GO:0003993//acid phosphatase activity;GO:0004672//protein kinase activity;GO:0004674//protein serine/threonine kinase activity;GO:0004713//protein tyrosine kinase activity;GO:0005198//structural molecule activity;GO:0005200//structural constituent of …	GO:0000070//mitotic sister chromatid segregation;GO:0000278//mitotic cell cycle;GO:0000280//nuclear division;GO:0000819//sister chromatid segregation;GO:0001701//in utero embryonic development;GO:0001756//somitogenesis;GO:0001932//regulation of protein phosphorylation;GO:0002576//platelet degranulation;GO:0002791//regulation of peptide secretion;GO:0002793//positive regulation of peptide secretio…	--
MSTRG.20162.1	R6Z07_002851	0.972204	1.2473E-7	R6Z07_018556				--	--	TTN	XDA72527.1 taxid=9940 hypothetical protein R6Z07_002851 [Ovis aries]	Cellular Processes;Human Diseases;Human Diseases	Cell motility;Cardiovascular disease;Cardiovascular disease	ko04820//Cytoskeleton in muscle cells;ko05414//Dilated cardiomyopathy;ko05410//Hypertrophic cardiomyopathy	K12567;K12567;K12567	GO:0000228//nuclear chromosome;GO:0000793//condensed chromosome;GO:0000794//condensed nuclear chromosome;GO:0005575//cellular_component;GO:0005576//extracellular region;GO:0005622//intracellular anatomical structure;GO:0005634//nucleus;GO:0005694//chromosome;GO:0005737//cytoplasm;GO:0005829//cytosol;GO:0005856//cytoskeleton;GO:0005859//muscle myosin complex;GO:0005865//striated muscle thin filame…	GO:0000166//nucleotide binding;GO:0002020//protease binding;GO:0003674//molecular_function;GO:0003779//actin binding;GO:0003824//catalytic activity;GO:0003993//acid phosphatase activity;GO:0004672//protein kinase activity;GO:0004674//protein serine/threonine kinase activity;GO:0004713//protein tyrosine kinase activity;GO:0005198//structural molecule activity;GO:0005200//structural constituent of …	GO:0000070//mitotic sister chromatid segregation;GO:0000278//mitotic cell cycle;GO:0000280//nuclear division;GO:0000819//sister chromatid segregation;GO:0001701//in utero embryonic development;GO:0001756//somitogenesis;GO:0001932//regulation of protein phosphorylation;GO:0002576//platelet degranulation;GO:0002791//regulation of peptide secretion;GO:0002793//positive regulation of peptide secretio…	--
MSTRG.20652.1	R6Z07_002851	0.968953	2.1564E-7	R6Z07_019098				--	--	TTN	XDA72527.1 taxid=9940 hypothetical protein R6Z07_002851 [Ovis aries]	Cellular Processes;Human Diseases;Human Diseases	Cell motility;Cardiovascular disease;Cardiovascular disease	ko04820//Cytoskeleton in muscle cells;ko05414//Dilated cardiomyopathy;ko05410//Hypertrophic cardiomyopathy	K12567;K12567;K12567	GO:0000228//nuclear chromosome;GO:0000793//condensed chromosome;GO:0000794//condensed nuclear chromosome;GO:0005575//cellular_component;GO:0005576//extracellular region;GO:0005622//intracellular anatomical structure;GO:0005634//nucleus;GO:0005694//chromosome;GO:0005737//cytoplasm;GO:0005829//cytosol;GO:0005856//cytoskeleton;GO:0005859//muscle myosin complex;GO:0005865//striated muscle thin filame…	GO:0000166//nucleotide binding;GO:0002020//protease binding;GO:0003674//molecular_function;GO:0003779//actin binding;GO:0003824//catalytic activity;GO:0003993//acid phosphatase activity;GO:0004672//protein kinase activity;GO:0004674//protein serine/threonine kinase activity;GO:0004713//protein tyrosine kinase activity;GO:0005198//structural molecule activity;GO:0005200//structural constituent of …	GO:0000070//mitotic sister chromatid segregation;GO:0000278//mitotic cell cycle;GO:0000280//nuclear division;GO:0000819//sister chromatid segregation;GO:0001701//in utero embryonic development;GO:0001756//somitogenesis;GO:0001932//regulation of protein phosphorylation;GO:0002576//platelet degranulation;GO:0002791//regulation of peptide secretion;GO:0002793//positive regulation of peptide secretio…	--
MSTRG.21016.2	R6Z07_002851	0.966066	3.3472E-7	MSTRG.21016				--	--	TTN	XDA72527.1 taxid=9940 hypothetical protein R6Z07_002851 [Ovis aries]	Cellular Processes;Human Diseases;Human Diseases	Cell motility;Cardiovascular disease;Cardiovascular disease	ko04820//Cytoskeleton in muscle cells;ko05414//Dilated cardiomyopathy;ko05410//Hypertrophic cardiomyopathy	K12567;K12567;K12567	GO:0000228//nuclear chromosome;GO:0000793//condensed chromosome;GO:0000794//condensed nuclear chromosome;GO:0005575//cellular_component;GO:0005576//extracellular region;GO:0005622//intracellular anatomical structure;GO:0005634//nucleus;GO:0005694//chromosome;GO:0005737//cytoplasm;GO:0005829//cytosol;GO:0005856//cytoskeleton;GO:0005859//muscle myosin complex;GO:0005865//striated muscle thin filame…	GO:0000166//nucleotide binding;GO:0002020//protease binding;GO:0003674//molecular_function;GO:0003779//actin binding;GO:0003824//catalytic activity;GO:0003993//acid phosphatase activity;GO:0004672//protein kinase activity;GO:0004674//protein serine/threonine kinase activity;GO:0004713//protein tyrosine kinase activity;GO:0005198//structural molecule activity;GO:0005200//structural constituent of …	GO:0000070//mitotic sister chromatid segregation;GO:0000278//mitotic cell cycle;GO:0000280//nuclear division;GO:0000819//sister chromatid segregation;GO:0001701//in utero embryonic development;GO:0001756//somitogenesis;GO:0001932//regulation of protein phosphorylation;GO:0002576//platelet degranulation;GO:0002791//regulation of peptide secretion;GO:0002793//positive regulation of peptide secretio…	--
MSTRG.21273.3	R6Z07_002851	-0.9559	1.2197E-6	R6Z07_019682				--	--	TTN	XDA72527.1 taxid=9940 hypothetical protein R6Z07_002851 [Ovis aries]	Cellular Processes;Human Diseases;Human Diseases	Cell motility;Cardiovascular disease;Cardiovascular disease	ko04820//Cytoskeleton in muscle cells;ko05414//Dilated cardiomyopathy;ko05410//Hypertrophic cardiomyopathy	K12567;K12567;K12567	GO:0000228//nuclear chromosome;GO:0000793//condensed chromosome;GO:0000794//condensed nuclear chromosome;GO:0005575//cellular_component;GO:0005576//extracellular region;GO:0005622//intracellular anatomical structure;GO:0005634//nucleus;GO:0005694//chromosome;GO:0005737//cytoplasm;GO:0005829//cytosol;GO:0005856//cytoskeleton;GO:0005859//muscle myosin complex;GO:0005865//striated muscle thin filame…	GO:0000166//nucleotide binding;GO:0002020//protease binding;GO:0003674//molecular_function;GO:0003779//actin binding;GO:0003824//catalytic activity;GO:0003993//acid phosphatase activity;GO:0004672//protein kinase activity;GO:0004674//protein serine/threonine kinase activity;GO:0004713//protein tyrosine kinase activity;GO:0005198//structural molecule activity;GO:0005200//structural constituent of …	GO:0000070//mitotic sister chromatid segregation;GO:0000278//mitotic cell cycle;GO:0000280//nuclear division;GO:0000819//sister chromatid segregation;GO:0001701//in utero embryonic development;GO:0001756//somitogenesis;GO:0001932//regulation of protein phosphorylation;GO:0002576//platelet degranulation;GO:0002791//regulation of peptide secretion;GO:0002793//positive regulation of peptide secretio…	--
MSTRG.21288.1	R6Z07_002851	0.989632	9.2718E-10	R6Z07_019702				--	--	TTN	XDA72527.1 taxid=9940 hypothetical protein R6Z07_002851 [Ovis aries]	Cellular Processes;Human Diseases;Human Diseases	Cell motility;Cardiovascular disease;Cardiovascular disease	ko04820//Cytoskeleton in muscle cells;ko05414//Dilated cardiomyopathy;ko05410//Hypertrophic cardiomyopathy	K12567;K12567;K12567	GO:0000228//nuclear chromosome;GO:0000793//condensed chromosome;GO:0000794//condensed nuclear chromosome;GO:0005575//cellular_component;GO:0005576//extracellular region;GO:0005622//intracellular anatomical structure;GO:0005634//nucleus;GO:0005694//chromosome;GO:0005737//cytoplasm;GO:0005829//cytosol;GO:0005856//cytoskeleton;GO:0005859//muscle myosin complex;GO:0005865//striated muscle thin filame…	GO:0000166//nucleotide binding;GO:0002020//protease binding;GO:0003674//molecular_function;GO:0003779//actin binding;GO:0003824//catalytic activity;GO:0003993//acid phosphatase activity;GO:0004672//protein kinase activity;GO:0004674//protein serine/threonine kinase activity;GO:0004713//protein tyrosine kinase activity;GO:0005198//structural molecule activity;GO:0005200//structural constituent of …	GO:0000070//mitotic sister chromatid segregation;GO:0000278//mitotic cell cycle;GO:0000280//nuclear division;GO:0000819//sister chromatid segregation;GO:0001701//in utero embryonic development;GO:0001756//somitogenesis;GO:0001932//regulation of protein phosphorylation;GO:0002576//platelet degranulation;GO:0002791//regulation of peptide secretion;GO:0002793//positive regulation of peptide secretio…	--
MSTRG.2132.1	R6Z07_002851	0.952847	1.6957E-6	R6Z07_001871				--	--	TTN	XDA72527.1 taxid=9940 hypothetical protein R6Z07_002851 [Ovis aries]	Cellular Processes;Human Diseases;Human Diseases	Cell motility;Cardiovascular disease;Cardiovascular disease	ko04820//Cytoskeleton in muscle cells;ko05414//Dilated cardiomyopathy;ko05410//Hypertrophic cardiomyopathy	K12567;K12567;K12567	GO:0000228//nuclear chromosome;GO:0000793//condensed chromosome;GO:0000794//condensed nuclear chromosome;GO:0005575//cellular_component;GO:0005576//extracellular region;GO:0005622//intracellular anatomical structure;GO:0005634//nucleus;GO:0005694//chromosome;GO:0005737//cytoplasm;GO:0005829//cytosol;GO:0005856//cytoskeleton;GO:0005859//muscle myosin complex;GO:0005865//striated muscle thin filame…	GO:0000166//nucleotide binding;GO:0002020//protease binding;GO:0003674//molecular_function;GO:0003779//actin binding;GO:0003824//catalytic activity;GO:0003993//acid phosphatase activity;GO:0004672//protein kinase activity;GO:0004674//protein serine/threonine kinase activity;GO:0004713//protein tyrosine kinase activity;GO:0005198//structural molecule activity;GO:0005200//structural constituent of …	GO:0000070//mitotic sister chromatid segregation;GO:0000278//mitotic cell cycle;GO:0000280//nuclear division;GO:0000819//sister chromatid segregation;GO:0001701//in utero embryonic development;GO:0001756//somitogenesis;GO:0001932//regulation of protein phosphorylation;GO:0002576//platelet degranulation;GO:0002791//regulation of peptide secretion;GO:0002793//positive regulation of peptide secretio…	--
MSTRG.21433.1	R6Z07_002851	0.950781	2.0939E-6	R6Z07_019808				--	--	TTN	XDA72527.1 taxid=9940 hypothetical protein R6Z07_002851 [Ovis aries]	Cellular Processes;Human Diseases;Human Diseases	Cell motility;Cardiovascular disease;Cardiovascular disease	ko04820//Cytoskeleton in muscle cells;ko05414//Dilated cardiomyopathy;ko05410//Hypertrophic cardiomyopathy	K12567;K12567;K12567	GO:0000228//nuclear chromosome;GO:0000793//condensed chromosome;GO:0000794//condensed nuclear chromosome;GO:0005575//cellular_component;GO:0005576//extracellular region;GO:0005622//intracellular anatomical structure;GO:0005634//nucleus;GO:0005694//chromosome;GO:0005737//cytoplasm;GO:0005829//cytosol;GO:0005856//cytoskeleton;GO:0005859//muscle myosin complex;GO:0005865//striated muscle thin filame…	GO:0000166//nucleotide binding;GO:0002020//protease binding;GO:0003674//molecular_function;GO:0003779//actin binding;GO:0003824//catalytic activity;GO:0003993//acid phosphatase activity;GO:0004672//protein kinase activity;GO:0004674//protein serine/threonine kinase activity;GO:0004713//protein tyrosine kinase activity;GO:0005198//structural molecule activity;GO:0005200//structural constituent of …	GO:0000070//mitotic sister chromatid segregation;GO:0000278//mitotic cell cycle;GO:0000280//nuclear division;GO:0000819//sister chromatid segregation;GO:0001701//in utero embryonic development;GO:0001756//somitogenesis;GO:0001932//regulation of protein phosphorylation;GO:0002576//platelet degranulation;GO:0002791//regulation of peptide secretion;GO:0002793//positive regulation of peptide secretio…	--
MSTRG.21749.1	R6Z07_002851	0.951693	1.9100E-6	R6Z07_020116				--	--	TTN	XDA72527.1 taxid=9940 hypothetical protein R6Z07_002851 [Ovis aries]	Cellular Processes;Human Diseases;Human Diseases	Cell motility;Cardiovascular disease;Cardiovascular disease	ko04820//Cytoskeleton in muscle cells;ko05414//Dilated cardiomyopathy;ko05410//Hypertrophic cardiomyopathy	K12567;K12567;K12567	GO:0000228//nuclear chromosome;GO:0000793//condensed chromosome;GO:0000794//condensed nuclear chromosome;GO:0005575//cellular_component;GO:0005576//extracellular region;GO:0005622//intracellular anatomical structure;GO:0005634//nucleus;GO:0005694//chromosome;GO:0005737//cytoplasm;GO:0005829//cytosol;GO:0005856//cytoskeleton;GO:0005859//muscle myosin complex;GO:0005865//striated muscle thin filame…	GO:0000166//nucleotide binding;GO:0002020//protease binding;GO:0003674//molecular_function;GO:0003779//actin binding;GO:0003824//catalytic activity;GO:0003993//acid phosphatase activity;GO:0004672//protein kinase activity;GO:0004674//protein serine/threonine kinase activity;GO:0004713//protein tyrosine kinase activity;GO:0005198//structural molecule activity;GO:0005200//structural constituent of …	GO:0000070//mitotic sister chromatid segregation;GO:0000278//mitotic cell cycle;GO:0000280//nuclear division;GO:0000819//sister chromatid segregation;GO:0001701//in utero embryonic development;GO:0001756//somitogenesis;GO:0001932//regulation of protein phosphorylation;GO:0002576//platelet degranulation;GO:0002791//regulation of peptide secretion;GO:0002793//positive regulation of peptide secretio…	--
MSTRG.21818.1	R6Z07_002851	0.970553	1.6597E-7	MSTRG.21818				--	--	TTN	XDA72527.1 taxid=9940 hypothetical protein R6Z07_002851 [Ovis aries]	Cellular Processes;Human Diseases;Human Diseases	Cell motility;Cardiovascular disease;Cardiovascular disease	ko04820//Cytoskeleton in muscle cells;ko05414//Dilated cardiomyopathy;ko05410//Hypertrophic cardiomyopathy	K12567;K12567;K12567	GO:0000228//nuclear chromosome;GO:0000793//condensed chromosome;GO:0000794//condensed nuclear chromosome;GO:0005575//cellular_component;GO:0005576//extracellular region;GO:0005622//intracellular anatomical structure;GO:0005634//nucleus;GO:0005694//chromosome;GO:0005737//cytoplasm;GO:0005829//cytosol;GO:0005856//cytoskeleton;GO:0005859//muscle myosin complex;GO:0005865//striated muscle thin filame…	GO:0000166//nucleotide binding;GO:0002020//protease binding;GO:0003674//molecular_function;GO:0003779//actin binding;GO:0003824//catalytic activity;GO:0003993//acid phosphatase activity;GO:0004672//protein kinase activity;GO:0004674//protein serine/threonine kinase activity;GO:0004713//protein tyrosine kinase activity;GO:0005198//structural molecule activity;GO:0005200//structural constituent of …	GO:0000070//mitotic sister chromatid segregation;GO:0000278//mitotic cell cycle;GO:0000280//nuclear division;GO:0000819//sister chromatid segregation;GO:0001701//in utero embryonic development;GO:0001756//somitogenesis;GO:0001932//regulation of protein phosphorylation;GO:0002576//platelet degranulation;GO:0002791//regulation of peptide secretion;GO:0002793//positive regulation of peptide secretio…	--
MSTRG.22267.1	R6Z07_002851	0.976457	5.4758E-8	MSTRG.22267				--	--	TTN	XDA72527.1 taxid=9940 hypothetical protein R6Z07_002851 [Ovis aries]	Cellular Processes;Human Diseases;Human Diseases	Cell motility;Cardiovascular disease;Cardiovascular disease	ko04820//Cytoskeleton in muscle cells;ko05414//Dilated cardiomyopathy;ko05410//Hypertrophic cardiomyopathy	K12567;K12567;K12567	GO:0000228//nuclear chromosome;GO:0000793//condensed chromosome;GO:0000794//condensed nuclear chromosome;GO:0005575//cellular_component;GO:0005576//extracellular region;GO:0005622//intracellular anatomical structure;GO:0005634//nucleus;GO:0005694//chromosome;GO:0005737//cytoplasm;GO:0005829//cytosol;GO:0005856//cytoskeleton;GO:0005859//muscle myosin complex;GO:0005865//striated muscle thin filame…	GO:0000166//nucleotide binding;GO:0002020//protease binding;GO:0003674//molecular_function;GO:0003779//actin binding;GO:0003824//catalytic activity;GO:0003993//acid phosphatase activity;GO:0004672//protein kinase activity;GO:0004674//protein serine/threonine kinase activity;GO:0004713//protein tyrosine kinase activity;GO:0005198//structural molecule activity;GO:0005200//structural constituent of …	GO:0000070//mitotic sister chromatid segregation;GO:0000278//mitotic cell cycle;GO:0000280//nuclear division;GO:0000819//sister chromatid segregation;GO:0001701//in utero embryonic development;GO:0001756//somitogenesis;GO:0001932//regulation of protein phosphorylation;GO:0002576//platelet degranulation;GO:0002791//regulation of peptide secretion;GO:0002793//positive regulation of peptide secretio…	--
MSTRG.2389.3	R6Z07_002851	0.96673	3.0357E-7	R6Z07_002124				--	--	TTN	XDA72527.1 taxid=9940 hypothetical protein R6Z07_002851 [Ovis aries]	Cellular Processes;Human Diseases;Human Diseases	Cell motility;Cardiovascular disease;Cardiovascular disease	ko04820//Cytoskeleton in muscle cells;ko05414//Dilated cardiomyopathy;ko05410//Hypertrophic cardiomyopathy	K12567;K12567;K12567	GO:0000228//nuclear chromosome;GO:0000793//condensed chromosome;GO:0000794//condensed nuclear chromosome;GO:0005575//cellular_component;GO:0005576//extracellular region;GO:0005622//intracellular anatomical structure;GO:0005634//nucleus;GO:0005694//chromosome;GO:0005737//cytoplasm;GO:0005829//cytosol;GO:0005856//cytoskeleton;GO:0005859//muscle myosin complex;GO:0005865//striated muscle thin filame…	GO:0000166//nucleotide binding;GO:0002020//protease binding;GO:0003674//molecular_function;GO:0003779//actin binding;GO:0003824//catalytic activity;GO:0003993//acid phosphatase activity;GO:0004672//protein kinase activity;GO:0004674//protein serine/threonine kinase activity;GO:0004713//protein tyrosine kinase activity;GO:0005198//structural molecule activity;GO:0005200//structural constituent of …	GO:0000070//mitotic sister chromatid segregation;GO:0000278//mitotic cell cycle;GO:0000280//nuclear division;GO:0000819//sister chromatid segregation;GO:0001701//in utero embryonic development;GO:0001756//somitogenesis;GO:0001932//regulation of protein phosphorylation;GO:0002576//platelet degranulation;GO:0002791//regulation of peptide secretion;GO:0002793//positive regulation of peptide secretio…	--
MSTRG.2403.1	R6Z07_002851	0.974735	7.7704E-8	MSTRG.2403				--	--	TTN	XDA72527.1 taxid=9940 hypothetical protein R6Z07_002851 [Ovis aries]	Cellular Processes;Human Diseases;Human Diseases	Cell motility;Cardiovascular disease;Cardiovascular disease	ko04820//Cytoskeleton in muscle cells;ko05414//Dilated cardiomyopathy;ko05410//Hypertrophic cardiomyopathy	K12567;K12567;K12567	GO:0000228//nuclear chromosome;GO:0000793//condensed chromosome;GO:0000794//condensed nuclear chromosome;GO:0005575//cellular_component;GO:0005576//extracellular region;GO:0005622//intracellular anatomical structure;GO:0005634//nucleus;GO:0005694//chromosome;GO:0005737//cytoplasm;GO:0005829//cytosol;GO:0005856//cytoskeleton;GO:0005859//muscle myosin complex;GO:0005865//striated muscle thin filame…	GO:0000166//nucleotide binding;GO:0002020//protease binding;GO:0003674//molecular_function;GO:0003779//actin binding;GO:0003824//catalytic activity;GO:0003993//acid phosphatase activity;GO:0004672//protein kinase activity;GO:0004674//protein serine/threonine kinase activity;GO:0004713//protein tyrosine kinase activity;GO:0005198//structural molecule activity;GO:0005200//structural constituent of …	GO:0000070//mitotic sister chromatid segregation;GO:0000278//mitotic cell cycle;GO:0000280//nuclear division;GO:0000819//sister chromatid segregation;GO:0001701//in utero embryonic development;GO:0001756//somitogenesis;GO:0001932//regulation of protein phosphorylation;GO:0002576//platelet degranulation;GO:0002791//regulation of peptide secretion;GO:0002793//positive regulation of peptide secretio…	--
MSTRG.248.1	R6Z07_002851	-0.967562	2.6784E-7	R6Z07_000232				--	--	TTN	XDA72527.1 taxid=9940 hypothetical protein R6Z07_002851 [Ovis aries]	Cellular Processes;Human Diseases;Human Diseases	Cell motility;Cardiovascular disease;Cardiovascular disease	ko04820//Cytoskeleton in muscle cells;ko05414//Dilated cardiomyopathy;ko05410//Hypertrophic cardiomyopathy	K12567;K12567;K12567	GO:0000228//nuclear chromosome;GO:0000793//condensed chromosome;GO:0000794//condensed nuclear chromosome;GO:0005575//cellular_component;GO:0005576//extracellular region;GO:0005622//intracellular anatomical structure;GO:0005634//nucleus;GO:0005694//chromosome;GO:0005737//cytoplasm;GO:0005829//cytosol;GO:0005856//cytoskeleton;GO:0005859//muscle myosin complex;GO:0005865//striated muscle thin filame…	GO:0000166//nucleotide binding;GO:0002020//protease binding;GO:0003674//molecular_function;GO:0003779//actin binding;GO:0003824//catalytic activity;GO:0003993//acid phosphatase activity;GO:0004672//protein kinase activity;GO:0004674//protein serine/threonine kinase activity;GO:0004713//protein tyrosine kinase activity;GO:0005198//structural molecule activity;GO:0005200//structural constituent of …	GO:0000070//mitotic sister chromatid segregation;GO:0000278//mitotic cell cycle;GO:0000280//nuclear division;GO:0000819//sister chromatid segregation;GO:0001701//in utero embryonic development;GO:0001756//somitogenesis;GO:0001932//regulation of protein phosphorylation;GO:0002576//platelet degranulation;GO:0002791//regulation of peptide secretion;GO:0002793//positive regulation of peptide secretio…	--
MSTRG.2841.1	R6Z07_002851	0.962296	5.6324E-7	MSTRG.2841				--	--	TTN	XDA72527.1 taxid=9940 hypothetical protein R6Z07_002851 [Ovis aries]	Cellular Processes;Human Diseases;Human Diseases	Cell motility;Cardiovascular disease;Cardiovascular disease	ko04820//Cytoskeleton in muscle cells;ko05414//Dilated cardiomyopathy;ko05410//Hypertrophic cardiomyopathy	K12567;K12567;K12567	GO:0000228//nuclear chromosome;GO:0000793//condensed chromosome;GO:0000794//condensed nuclear chromosome;GO:0005575//cellular_component;GO:0005576//extracellular region;GO:0005622//intracellular anatomical structure;GO:0005634//nucleus;GO:0005694//chromosome;GO:0005737//cytoplasm;GO:0005829//cytosol;GO:0005856//cytoskeleton;GO:0005859//muscle myosin complex;GO:0005865//striated muscle thin filame…	GO:0000166//nucleotide binding;GO:0002020//protease binding;GO:0003674//molecular_function;GO:0003779//actin binding;GO:0003824//catalytic activity;GO:0003993//acid phosphatase activity;GO:0004672//protein kinase activity;GO:0004674//protein serine/threonine kinase activity;GO:0004713//protein tyrosine kinase activity;GO:0005198//structural molecule activity;GO:0005200//structural constituent of …	GO:0000070//mitotic sister chromatid segregation;GO:0000278//mitotic cell cycle;GO:0000280//nuclear division;GO:0000819//sister chromatid segregation;GO:0001701//in utero embryonic development;GO:0001756//somitogenesis;GO:0001932//regulation of protein phosphorylation;GO:0002576//platelet degranulation;GO:0002791//regulation of peptide secretion;GO:0002793//positive regulation of peptide secretio…	--
MSTRG.3003.4	R6Z07_002851	0.975725	6.3733E-8	MSTRG.3003				--	--	TTN	XDA72527.1 taxid=9940 hypothetical protein R6Z07_002851 [Ovis aries]	Cellular Processes;Human Diseases;Human Diseases	Cell motility;Cardiovascular disease;Cardiovascular disease	ko04820//Cytoskeleton in muscle cells;ko05414//Dilated cardiomyopathy;ko05410//Hypertrophic cardiomyopathy	K12567;K12567;K12567	GO:0000228//nuclear chromosome;GO:0000793//condensed chromosome;GO:0000794//condensed nuclear chromosome;GO:0005575//cellular_component;GO:0005576//extracellular region;GO:0005622//intracellular anatomical structure;GO:0005634//nucleus;GO:0005694//chromosome;GO:0005737//cytoplasm;GO:0005829//cytosol;GO:0005856//cytoskeleton;GO:0005859//muscle myosin complex;GO:0005865//striated muscle thin filame…	GO:0000166//nucleotide binding;GO:0002020//protease binding;GO:0003674//molecular_function;GO:0003779//actin binding;GO:0003824//catalytic activity;GO:0003993//acid phosphatase activity;GO:0004672//protein kinase activity;GO:0004674//protein serine/threonine kinase activity;GO:0004713//protein tyrosine kinase activity;GO:0005198//structural molecule activity;GO:0005200//structural constituent of …	GO:0000070//mitotic sister chromatid segregation;GO:0000278//mitotic cell cycle;GO:0000280//nuclear division;GO:0000819//sister chromatid segregation;GO:0001701//in utero embryonic development;GO:0001756//somitogenesis;GO:0001932//regulation of protein phosphorylation;GO:0002576//platelet degranulation;GO:0002791//regulation of peptide secretion;GO:0002793//positive regulation of peptide secretio…	--
MSTRG.3304.2	R6Z07_002851	0.952974	1.6734E-6	R6Z07_002851				--	--	TTN	XDA72527.1 taxid=9940 hypothetical protein R6Z07_002851 [Ovis aries]	Cellular Processes;Human Diseases;Human Diseases	Cell motility;Cardiovascular disease;Cardiovascular disease	ko04820//Cytoskeleton in muscle cells;ko05414//Dilated cardiomyopathy;ko05410//Hypertrophic cardiomyopathy	K12567;K12567;K12567	GO:0000228//nuclear chromosome;GO:0000793//condensed chromosome;GO:0000794//condensed nuclear chromosome;GO:0005575//cellular_component;GO:0005576//extracellular region;GO:0005622//intracellular anatomical structure;GO:0005634//nucleus;GO:0005694//chromosome;GO:0005737//cytoplasm;GO:0005829//cytosol;GO:0005856//cytoskeleton;GO:0005859//muscle myosin complex;GO:0005865//striated muscle thin filame…	GO:0000166//nucleotide binding;GO:0002020//protease binding;GO:0003674//molecular_function;GO:0003779//actin binding;GO:0003824//catalytic activity;GO:0003993//acid phosphatase activity;GO:0004672//protein kinase activity;GO:0004674//protein serine/threonine kinase activity;GO:0004713//protein tyrosine kinase activity;GO:0005198//structural molecule activity;GO:0005200//structural constituent of …	GO:0000070//mitotic sister chromatid segregation;GO:0000278//mitotic cell cycle;GO:0000280//nuclear division;GO:0000819//sister chromatid segregation;GO:0001701//in utero embryonic development;GO:0001756//somitogenesis;GO:0001932//regulation of protein phosphorylation;GO:0002576//platelet degranulation;GO:0002791//regulation of peptide secretion;GO:0002793//positive regulation of peptide secretio…	--
MSTRG.3342.2	R6Z07_002851	0.971213	1.4835E-7	R6Z07_002883				--	--	TTN	XDA72527.1 taxid=9940 hypothetical protein R6Z07_002851 [Ovis aries]	Cellular Processes;Human Diseases;Human Diseases	Cell motility;Cardiovascular disease;Cardiovascular disease	ko04820//Cytoskeleton in muscle cells;ko05414//Dilated cardiomyopathy;ko05410//Hypertrophic cardiomyopathy	K12567;K12567;K12567	GO:0000228//nuclear chromosome;GO:0000793//condensed chromosome;GO:0000794//condensed nuclear chromosome;GO:0005575//cellular_component;GO:0005576//extracellular region;GO:0005622//intracellular anatomical structure;GO:0005634//nucleus;GO:0005694//chromosome;GO:0005737//cytoplasm;GO:0005829//cytosol;GO:0005856//cytoskeleton;GO:0005859//muscle myosin complex;GO:0005865//striated muscle thin filame…	GO:0000166//nucleotide binding;GO:0002020//protease binding;GO:0003674//molecular_function;GO:0003779//actin binding;GO:0003824//catalytic activity;GO:0003993//acid phosphatase activity;GO:0004672//protein kinase activity;GO:0004674//protein serine/threonine kinase activity;GO:0004713//protein tyrosine kinase activity;GO:0005198//structural molecule activity;GO:0005200//structural constituent of …	GO:0000070//mitotic sister chromatid segregation;GO:0000278//mitotic cell cycle;GO:0000280//nuclear division;GO:0000819//sister chromatid segregation;GO:0001701//in utero embryonic development;GO:0001756//somitogenesis;GO:0001932//regulation of protein phosphorylation;GO:0002576//platelet degranulation;GO:0002791//regulation of peptide secretion;GO:0002793//positive regulation of peptide secretio…	--
MSTRG.3660.1	R6Z07_002851	0.975964	6.0681E-8	MSTRG.3660				--	--	TTN	XDA72527.1 taxid=9940 hypothetical protein R6Z07_002851 [Ovis aries]	Cellular Processes;Human Diseases;Human Diseases	Cell motility;Cardiovascular disease;Cardiovascular disease	ko04820//Cytoskeleton in muscle cells;ko05414//Dilated cardiomyopathy;ko05410//Hypertrophic cardiomyopathy	K12567;K12567;K12567	GO:0000228//nuclear chromosome;GO:0000793//condensed chromosome;GO:0000794//condensed nuclear chromosome;GO:0005575//cellular_component;GO:0005576//extracellular region;GO:0005622//intracellular anatomical structure;GO:0005634//nucleus;GO:0005694//chromosome;GO:0005737//cytoplasm;GO:0005829//cytosol;GO:0005856//cytoskeleton;GO:0005859//muscle myosin complex;GO:0005865//striated muscle thin filame…	GO:0000166//nucleotide binding;GO:0002020//protease binding;GO:0003674//molecular_function;GO:0003779//actin binding;GO:0003824//catalytic activity;GO:0003993//acid phosphatase activity;GO:0004672//protein kinase activity;GO:0004674//protein serine/threonine kinase activity;GO:0004713//protein tyrosine kinase activity;GO:0005198//structural molecule activity;GO:0005200//structural constituent of …	GO:0000070//mitotic sister chromatid segregation;GO:0000278//mitotic cell cycle;GO:0000280//nuclear division;GO:0000819//sister chromatid segregation;GO:0001701//in utero embryonic development;GO:0001756//somitogenesis;GO:0001932//regulation of protein phosphorylation;GO:0002576//platelet degranulation;GO:0002791//regulation of peptide secretion;GO:0002793//positive regulation of peptide secretio…	--
MSTRG.3820.1	R6Z07_002851	0.973559	9.7368E-8	MSTRG.3820				--	--	TTN	XDA72527.1 taxid=9940 hypothetical protein R6Z07_002851 [Ovis aries]	Cellular Processes;Human Diseases;Human Diseases	Cell motility;Cardiovascular disease;Cardiovascular disease	ko04820//Cytoskeleton in muscle cells;ko05414//Dilated cardiomyopathy;ko05410//Hypertrophic cardiomyopathy	K12567;K12567;K12567	GO:0000228//nuclear chromosome;GO:0000793//condensed chromosome;GO:0000794//condensed nuclear chromosome;GO:0005575//cellular_component;GO:0005576//extracellular region;GO:0005622//intracellular anatomical structure;GO:0005634//nucleus;GO:0005694//chromosome;GO:0005737//cytoplasm;GO:0005829//cytosol;GO:0005856//cytoskeleton;GO:0005859//muscle myosin complex;GO:0005865//striated muscle thin filame…	GO:0000166//nucleotide binding;GO:0002020//protease binding;GO:0003674//molecular_function;GO:0003779//actin binding;GO:0003824//catalytic activity;GO:0003993//acid phosphatase activity;GO:0004672//protein kinase activity;GO:0004674//protein serine/threonine kinase activity;GO:0004713//protein tyrosine kinase activity;GO:0005198//structural molecule activity;GO:0005200//structural constituent of …	GO:0000070//mitotic sister chromatid segregation;GO:0000278//mitotic cell cycle;GO:0000280//nuclear division;GO:0000819//sister chromatid segregation;GO:0001701//in utero embryonic development;GO:0001756//somitogenesis;GO:0001932//regulation of protein phosphorylation;GO:0002576//platelet degranulation;GO:0002791//regulation of peptide secretion;GO:0002793//positive regulation of peptide secretio…	--
MSTRG.3833.1	R6Z07_002851	0.961067	6.5987E-7	MSTRG.3833				--	--	TTN	XDA72527.1 taxid=9940 hypothetical protein R6Z07_002851 [Ovis aries]	Cellular Processes;Human Diseases;Human Diseases	Cell motility;Cardiovascular disease;Cardiovascular disease	ko04820//Cytoskeleton in muscle cells;ko05414//Dilated cardiomyopathy;ko05410//Hypertrophic cardiomyopathy	K12567;K12567;K12567	GO:0000228//nuclear chromosome;GO:0000793//condensed chromosome;GO:0000794//condensed nuclear chromosome;GO:0005575//cellular_component;GO:0005576//extracellular region;GO:0005622//intracellular anatomical structure;GO:0005634//nucleus;GO:0005694//chromosome;GO:0005737//cytoplasm;GO:0005829//cytosol;GO:0005856//cytoskeleton;GO:0005859//muscle myosin complex;GO:0005865//striated muscle thin filame…	GO:0000166//nucleotide binding;GO:0002020//protease binding;GO:0003674//molecular_function;GO:0003779//actin binding;GO:0003824//catalytic activity;GO:0003993//acid phosphatase activity;GO:0004672//protein kinase activity;GO:0004674//protein serine/threonine kinase activity;GO:0004713//protein tyrosine kinase activity;GO:0005198//structural molecule activity;GO:0005200//structural constituent of …	GO:0000070//mitotic sister chromatid segregation;GO:0000278//mitotic cell cycle;GO:0000280//nuclear division;GO:0000819//sister chromatid segregation;GO:0001701//in utero embryonic development;GO:0001756//somitogenesis;GO:0001932//regulation of protein phosphorylation;GO:0002576//platelet degranulation;GO:0002791//regulation of peptide secretion;GO:0002793//positive regulation of peptide secretio…	--
MSTRG.3835.2	R6Z07_002851	0.974666	7.8768E-8	MSTRG.3835				--	--	TTN	XDA72527.1 taxid=9940 hypothetical protein R6Z07_002851 [Ovis aries]	Cellular Processes;Human Diseases;Human Diseases	Cell motility;Cardiovascular disease;Cardiovascular disease	ko04820//Cytoskeleton in muscle cells;ko05414//Dilated cardiomyopathy;ko05410//Hypertrophic cardiomyopathy	K12567;K12567;K12567	GO:0000228//nuclear chromosome;GO:0000793//condensed chromosome;GO:0000794//condensed nuclear chromosome;GO:0005575//cellular_component;GO:0005576//extracellular region;GO:0005622//intracellular anatomical structure;GO:0005634//nucleus;GO:0005694//chromosome;GO:0005737//cytoplasm;GO:0005829//cytosol;GO:0005856//cytoskeleton;GO:0005859//muscle myosin complex;GO:0005865//striated muscle thin filame…	GO:0000166//nucleotide binding;GO:0002020//protease binding;GO:0003674//molecular_function;GO:0003779//actin binding;GO:0003824//catalytic activity;GO:0003993//acid phosphatase activity;GO:0004672//protein kinase activity;GO:0004674//protein serine/threonine kinase activity;GO:0004713//protein tyrosine kinase activity;GO:0005198//structural molecule activity;GO:0005200//structural constituent of …	GO:0000070//mitotic sister chromatid segregation;GO:0000278//mitotic cell cycle;GO:0000280//nuclear division;GO:0000819//sister chromatid segregation;GO:0001701//in utero embryonic development;GO:0001756//somitogenesis;GO:0001932//regulation of protein phosphorylation;GO:0002576//platelet degranulation;GO:0002791//regulation of peptide secretion;GO:0002793//positive regulation of peptide secretio…	--
MSTRG.4517.1	R6Z07_002851	0.982805	1.1503E-8	R6Z07_003940				--	--	TTN	XDA72527.1 taxid=9940 hypothetical protein R6Z07_002851 [Ovis aries]	Cellular Processes;Human Diseases;Human Diseases	Cell motility;Cardiovascular disease;Cardiovascular disease	ko04820//Cytoskeleton in muscle cells;ko05414//Dilated cardiomyopathy;ko05410//Hypertrophic cardiomyopathy	K12567;K12567;K12567	GO:0000228//nuclear chromosome;GO:0000793//condensed chromosome;GO:0000794//condensed nuclear chromosome;GO:0005575//cellular_component;GO:0005576//extracellular region;GO:0005622//intracellular anatomical structure;GO:0005634//nucleus;GO:0005694//chromosome;GO:0005737//cytoplasm;GO:0005829//cytosol;GO:0005856//cytoskeleton;GO:0005859//muscle myosin complex;GO:0005865//striated muscle thin filame…	GO:0000166//nucleotide binding;GO:0002020//protease binding;GO:0003674//molecular_function;GO:0003779//actin binding;GO:0003824//catalytic activity;GO:0003993//acid phosphatase activity;GO:0004672//protein kinase activity;GO:0004674//protein serine/threonine kinase activity;GO:0004713//protein tyrosine kinase activity;GO:0005198//structural molecule activity;GO:0005200//structural constituent of …	GO:0000070//mitotic sister chromatid segregation;GO:0000278//mitotic cell cycle;GO:0000280//nuclear division;GO:0000819//sister chromatid segregation;GO:0001701//in utero embryonic development;GO:0001756//somitogenesis;GO:0001932//regulation of protein phosphorylation;GO:0002576//platelet degranulation;GO:0002791//regulation of peptide secretion;GO:0002793//positive regulation of peptide secretio…	--
MSTRG.5320.1	R6Z07_002851	0.978847	3.2187E-8	R6Z07_021148				--	--	TTN	XDA72527.1 taxid=9940 hypothetical protein R6Z07_002851 [Ovis aries]	Cellular Processes;Human Diseases;Human Diseases	Cell motility;Cardiovascular disease;Cardiovascular disease	ko04820//Cytoskeleton in muscle cells;ko05414//Dilated cardiomyopathy;ko05410//Hypertrophic cardiomyopathy	K12567;K12567;K12567	GO:0000228//nuclear chromosome;GO:0000793//condensed chromosome;GO:0000794//condensed nuclear chromosome;GO:0005575//cellular_component;GO:0005576//extracellular region;GO:0005622//intracellular anatomical structure;GO:0005634//nucleus;GO:0005694//chromosome;GO:0005737//cytoplasm;GO:0005829//cytosol;GO:0005856//cytoskeleton;GO:0005859//muscle myosin complex;GO:0005865//striated muscle thin filame…	GO:0000166//nucleotide binding;GO:0002020//protease binding;GO:0003674//molecular_function;GO:0003779//actin binding;GO:0003824//catalytic activity;GO:0003993//acid phosphatase activity;GO:0004672//protein kinase activity;GO:0004674//protein serine/threonine kinase activity;GO:0004713//protein tyrosine kinase activity;GO:0005198//structural molecule activity;GO:0005200//structural constituent of …	GO:0000070//mitotic sister chromatid segregation;GO:0000278//mitotic cell cycle;GO:0000280//nuclear division;GO:0000819//sister chromatid segregation;GO:0001701//in utero embryonic development;GO:0001756//somitogenesis;GO:0001932//regulation of protein phosphorylation;GO:0002576//platelet degranulation;GO:0002791//regulation of peptide secretion;GO:0002793//positive regulation of peptide secretio…	--
MSTRG.5370.1	R6Z07_002851	0.979426	2.8044E-8	MSTRG.5370				--	--	TTN	XDA72527.1 taxid=9940 hypothetical protein R6Z07_002851 [Ovis aries]	Cellular Processes;Human Diseases;Human Diseases	Cell motility;Cardiovascular disease;Cardiovascular disease	ko04820//Cytoskeleton in muscle cells;ko05414//Dilated cardiomyopathy;ko05410//Hypertrophic cardiomyopathy	K12567;K12567;K12567	GO:0000228//nuclear chromosome;GO:0000793//condensed chromosome;GO:0000794//condensed nuclear chromosome;GO:0005575//cellular_component;GO:0005576//extracellular region;GO:0005622//intracellular anatomical structure;GO:0005634//nucleus;GO:0005694//chromosome;GO:0005737//cytoplasm;GO:0005829//cytosol;GO:0005856//cytoskeleton;GO:0005859//muscle myosin complex;GO:0005865//striated muscle thin filame…	GO:0000166//nucleotide binding;GO:0002020//protease binding;GO:0003674//molecular_function;GO:0003779//actin binding;GO:0003824//catalytic activity;GO:0003993//acid phosphatase activity;GO:0004672//protein kinase activity;GO:0004674//protein serine/threonine kinase activity;GO:0004713//protein tyrosine kinase activity;GO:0005198//structural molecule activity;GO:0005200//structural constituent of …	GO:0000070//mitotic sister chromatid segregation;GO:0000278//mitotic cell cycle;GO:0000280//nuclear division;GO:0000819//sister chromatid segregation;GO:0001701//in utero embryonic development;GO:0001756//somitogenesis;GO:0001932//regulation of protein phosphorylation;GO:0002576//platelet degranulation;GO:0002791//regulation of peptide secretion;GO:0002793//positive regulation of peptide secretio…	--
MSTRG.5370.2	R6Z07_002851	0.967709	2.6189E-7	MSTRG.5370				--	--	TTN	XDA72527.1 taxid=9940 hypothetical protein R6Z07_002851 [Ovis aries]	Cellular Processes;Human Diseases;Human Diseases	Cell motility;Cardiovascular disease;Cardiovascular disease	ko04820//Cytoskeleton in muscle cells;ko05414//Dilated cardiomyopathy;ko05410//Hypertrophic cardiomyopathy	K12567;K12567;K12567	GO:0000228//nuclear chromosome;GO:0000793//condensed chromosome;GO:0000794//condensed nuclear chromosome;GO:0005575//cellular_component;GO:0005576//extracellular region;GO:0005622//intracellular anatomical structure;GO:0005634//nucleus;GO:0005694//chromosome;GO:0005737//cytoplasm;GO:0005829//cytosol;GO:0005856//cytoskeleton;GO:0005859//muscle myosin complex;GO:0005865//striated muscle thin filame…	GO:0000166//nucleotide binding;GO:0002020//protease binding;GO:0003674//molecular_function;GO:0003779//actin binding;GO:0003824//catalytic activity;GO:0003993//acid phosphatase activity;GO:0004672//protein kinase activity;GO:0004674//protein serine/threonine kinase activity;GO:0004713//protein tyrosine kinase activity;GO:0005198//structural molecule activity;GO:0005200//structural constituent of …	GO:0000070//mitotic sister chromatid segregation;GO:0000278//mitotic cell cycle;GO:0000280//nuclear division;GO:0000819//sister chromatid segregation;GO:0001701//in utero embryonic development;GO:0001756//somitogenesis;GO:0001932//regulation of protein phosphorylation;GO:0002576//platelet degranulation;GO:0002791//regulation of peptide secretion;GO:0002793//positive regulation of peptide secretio…	--
MSTRG.5640.2	R6Z07_002851	0.976698	5.2031E-8	MSTRG.5640				--	--	TTN	XDA72527.1 taxid=9940 hypothetical protein R6Z07_002851 [Ovis aries]	Cellular Processes;Human Diseases;Human Diseases	Cell motility;Cardiovascular disease;Cardiovascular disease	ko04820//Cytoskeleton in muscle cells;ko05414//Dilated cardiomyopathy;ko05410//Hypertrophic cardiomyopathy	K12567;K12567;K12567	GO:0000228//nuclear chromosome;GO:0000793//condensed chromosome;GO:0000794//condensed nuclear chromosome;GO:0005575//cellular_component;GO:0005576//extracellular region;GO:0005622//intracellular anatomical structure;GO:0005634//nucleus;GO:0005694//chromosome;GO:0005737//cytoplasm;GO:0005829//cytosol;GO:0005856//cytoskeleton;GO:0005859//muscle myosin complex;GO:0005865//striated muscle thin filame…	GO:0000166//nucleotide binding;GO:0002020//protease binding;GO:0003674//molecular_function;GO:0003779//actin binding;GO:0003824//catalytic activity;GO:0003993//acid phosphatase activity;GO:0004672//protein kinase activity;GO:0004674//protein serine/threonine kinase activity;GO:0004713//protein tyrosine kinase activity;GO:0005198//structural molecule activity;GO:0005200//structural constituent of …	GO:0000070//mitotic sister chromatid segregation;GO:0000278//mitotic cell cycle;GO:0000280//nuclear division;GO:0000819//sister chromatid segregation;GO:0001701//in utero embryonic development;GO:0001756//somitogenesis;GO:0001932//regulation of protein phosphorylation;GO:0002576//platelet degranulation;GO:0002791//regulation of peptide secretion;GO:0002793//positive regulation of peptide secretio…	--
MSTRG.5819.1	R6Z07_002851	0.99402	5.9611E-11	MSTRG.5819				--	--	TTN	XDA72527.1 taxid=9940 hypothetical protein R6Z07_002851 [Ovis aries]	Cellular Processes;Human Diseases;Human Diseases	Cell motility;Cardiovascular disease;Cardiovascular disease	ko04820//Cytoskeleton in muscle cells;ko05414//Dilated cardiomyopathy;ko05410//Hypertrophic cardiomyopathy	K12567;K12567;K12567	GO:0000228//nuclear chromosome;GO:0000793//condensed chromosome;GO:0000794//condensed nuclear chromosome;GO:0005575//cellular_component;GO:0005576//extracellular region;GO:0005622//intracellular anatomical structure;GO:0005634//nucleus;GO:0005694//chromosome;GO:0005737//cytoplasm;GO:0005829//cytosol;GO:0005856//cytoskeleton;GO:0005859//muscle myosin complex;GO:0005865//striated muscle thin filame…	GO:0000166//nucleotide binding;GO:0002020//protease binding;GO:0003674//molecular_function;GO:0003779//actin binding;GO:0003824//catalytic activity;GO:0003993//acid phosphatase activity;GO:0004672//protein kinase activity;GO:0004674//protein serine/threonine kinase activity;GO:0004713//protein tyrosine kinase activity;GO:0005198//structural molecule activity;GO:0005200//structural constituent of …	GO:0000070//mitotic sister chromatid segregation;GO:0000278//mitotic cell cycle;GO:0000280//nuclear division;GO:0000819//sister chromatid segregation;GO:0001701//in utero embryonic development;GO:0001756//somitogenesis;GO:0001932//regulation of protein phosphorylation;GO:0002576//platelet degranulation;GO:0002791//regulation of peptide secretion;GO:0002793//positive regulation of peptide secretio…	--
MSTRG.5889.1	R6Z07_002851	0.980817	1.9813E-8	MSTRG.5889				--	--	TTN	XDA72527.1 taxid=9940 hypothetical protein R6Z07_002851 [Ovis aries]	Cellular Processes;Human Diseases;Human Diseases	Cell motility;Cardiovascular disease;Cardiovascular disease	ko04820//Cytoskeleton in muscle cells;ko05414//Dilated cardiomyopathy;ko05410//Hypertrophic cardiomyopathy	K12567;K12567;K12567	GO:0000228//nuclear chromosome;GO:0000793//condensed chromosome;GO:0000794//condensed nuclear chromosome;GO:0005575//cellular_component;GO:0005576//extracellular region;GO:0005622//intracellular anatomical structure;GO:0005634//nucleus;GO:0005694//chromosome;GO:0005737//cytoplasm;GO:0005829//cytosol;GO:0005856//cytoskeleton;GO:0005859//muscle myosin complex;GO:0005865//striated muscle thin filame…	GO:0000166//nucleotide binding;GO:0002020//protease binding;GO:0003674//molecular_function;GO:0003779//actin binding;GO:0003824//catalytic activity;GO:0003993//acid phosphatase activity;GO:0004672//protein kinase activity;GO:0004674//protein serine/threonine kinase activity;GO:0004713//protein tyrosine kinase activity;GO:0005198//structural molecule activity;GO:0005200//structural constituent of …	GO:0000070//mitotic sister chromatid segregation;GO:0000278//mitotic cell cycle;GO:0000280//nuclear division;GO:0000819//sister chromatid segregation;GO:0001701//in utero embryonic development;GO:0001756//somitogenesis;GO:0001932//regulation of protein phosphorylation;GO:0002576//platelet degranulation;GO:0002791//regulation of peptide secretion;GO:0002793//positive regulation of peptide secretio…	--
MSTRG.6563.1	R6Z07_002851	-0.958519	9.0210E-7	R6Z07_005746				--	--	TTN	XDA72527.1 taxid=9940 hypothetical protein R6Z07_002851 [Ovis aries]	Cellular Processes;Human Diseases;Human Diseases	Cell motility;Cardiovascular disease;Cardiovascular disease	ko04820//Cytoskeleton in muscle cells;ko05414//Dilated cardiomyopathy;ko05410//Hypertrophic cardiomyopathy	K12567;K12567;K12567	GO:0000228//nuclear chromosome;GO:0000793//condensed chromosome;GO:0000794//condensed nuclear chromosome;GO:0005575//cellular_component;GO:0005576//extracellular region;GO:0005622//intracellular anatomical structure;GO:0005634//nucleus;GO:0005694//chromosome;GO:0005737//cytoplasm;GO:0005829//cytosol;GO:0005856//cytoskeleton;GO:0005859//muscle myosin complex;GO:0005865//striated muscle thin filame…	GO:0000166//nucleotide binding;GO:0002020//protease binding;GO:0003674//molecular_function;GO:0003779//actin binding;GO:0003824//catalytic activity;GO:0003993//acid phosphatase activity;GO:0004672//protein kinase activity;GO:0004674//protein serine/threonine kinase activity;GO:0004713//protein tyrosine kinase activity;GO:0005198//structural molecule activity;GO:0005200//structural constituent of …	GO:0000070//mitotic sister chromatid segregation;GO:0000278//mitotic cell cycle;GO:0000280//nuclear division;GO:0000819//sister chromatid segregation;GO:0001701//in utero embryonic development;GO:0001756//somitogenesis;GO:0001932//regulation of protein phosphorylation;GO:0002576//platelet degranulation;GO:0002791//regulation of peptide secretion;GO:0002793//positive regulation of peptide secretio…	--
MSTRG.6947.1	R6Z07_002851	0.950384	2.1782E-6	MSTRG.6947				--	--	TTN	XDA72527.1 taxid=9940 hypothetical protein R6Z07_002851 [Ovis aries]	Cellular Processes;Human Diseases;Human Diseases	Cell motility;Cardiovascular disease;Cardiovascular disease	ko04820//Cytoskeleton in muscle cells;ko05414//Dilated cardiomyopathy;ko05410//Hypertrophic cardiomyopathy	K12567;K12567;K12567	GO:0000228//nuclear chromosome;GO:0000793//condensed chromosome;GO:0000794//condensed nuclear chromosome;GO:0005575//cellular_component;GO:0005576//extracellular region;GO:0005622//intracellular anatomical structure;GO:0005634//nucleus;GO:0005694//chromosome;GO:0005737//cytoplasm;GO:0005829//cytosol;GO:0005856//cytoskeleton;GO:0005859//muscle myosin complex;GO:0005865//striated muscle thin filame…	GO:0000166//nucleotide binding;GO:0002020//protease binding;GO:0003674//molecular_function;GO:0003779//actin binding;GO:0003824//catalytic activity;GO:0003993//acid phosphatase activity;GO:0004672//protein kinase activity;GO:0004674//protein serine/threonine kinase activity;GO:0004713//protein tyrosine kinase activity;GO:0005198//structural molecule activity;GO:0005200//structural constituent of …	GO:0000070//mitotic sister chromatid segregation;GO:0000278//mitotic cell cycle;GO:0000280//nuclear division;GO:0000819//sister chromatid segregation;GO:0001701//in utero embryonic development;GO:0001756//somitogenesis;GO:0001932//regulation of protein phosphorylation;GO:0002576//platelet degranulation;GO:0002791//regulation of peptide secretion;GO:0002793//positive regulation of peptide secretio…	--
MSTRG.7007.1	R6Z07_002851	0.973998	8.9609E-8	MSTRG.7007				--	--	TTN	XDA72527.1 taxid=9940 hypothetical protein R6Z07_002851 [Ovis aries]	Cellular Processes;Human Diseases;Human Diseases	Cell motility;Cardiovascular disease;Cardiovascular disease	ko04820//Cytoskeleton in muscle cells;ko05414//Dilated cardiomyopathy;ko05410//Hypertrophic cardiomyopathy	K12567;K12567;K12567	GO:0000228//nuclear chromosome;GO:0000793//condensed chromosome;GO:0000794//condensed nuclear chromosome;GO:0005575//cellular_component;GO:0005576//extracellular region;GO:0005622//intracellular anatomical structure;GO:0005634//nucleus;GO:0005694//chromosome;GO:0005737//cytoplasm;GO:0005829//cytosol;GO:0005856//cytoskeleton;GO:0005859//muscle myosin complex;GO:0005865//striated muscle thin filame…	GO:0000166//nucleotide binding;GO:0002020//protease binding;GO:0003674//molecular_function;GO:0003779//actin binding;GO:0003824//catalytic activity;GO:0003993//acid phosphatase activity;GO:0004672//protein kinase activity;GO:0004674//protein serine/threonine kinase activity;GO:0004713//protein tyrosine kinase activity;GO:0005198//structural molecule activity;GO:0005200//structural constituent of …	GO:0000070//mitotic sister chromatid segregation;GO:0000278//mitotic cell cycle;GO:0000280//nuclear division;GO:0000819//sister chromatid segregation;GO:0001701//in utero embryonic development;GO:0001756//somitogenesis;GO:0001932//regulation of protein phosphorylation;GO:0002576//platelet degranulation;GO:0002791//regulation of peptide secretion;GO:0002793//positive regulation of peptide secretio…	--
MSTRG.7046.1	R6Z07_002851	0.95569	1.2486E-6	R6Z07_006126				--	--	TTN	XDA72527.1 taxid=9940 hypothetical protein R6Z07_002851 [Ovis aries]	Cellular Processes;Human Diseases;Human Diseases	Cell motility;Cardiovascular disease;Cardiovascular disease	ko04820//Cytoskeleton in muscle cells;ko05414//Dilated cardiomyopathy;ko05410//Hypertrophic cardiomyopathy	K12567;K12567;K12567	GO:0000228//nuclear chromosome;GO:0000793//condensed chromosome;GO:0000794//condensed nuclear chromosome;GO:0005575//cellular_component;GO:0005576//extracellular region;GO:0005622//intracellular anatomical structure;GO:0005634//nucleus;GO:0005694//chromosome;GO:0005737//cytoplasm;GO:0005829//cytosol;GO:0005856//cytoskeleton;GO:0005859//muscle myosin complex;GO:0005865//striated muscle thin filame…	GO:0000166//nucleotide binding;GO:0002020//protease binding;GO:0003674//molecular_function;GO:0003779//actin binding;GO:0003824//catalytic activity;GO:0003993//acid phosphatase activity;GO:0004672//protein kinase activity;GO:0004674//protein serine/threonine kinase activity;GO:0004713//protein tyrosine kinase activity;GO:0005198//structural molecule activity;GO:0005200//structural constituent of …	GO:0000070//mitotic sister chromatid segregation;GO:0000278//mitotic cell cycle;GO:0000280//nuclear division;GO:0000819//sister chromatid segregation;GO:0001701//in utero embryonic development;GO:0001756//somitogenesis;GO:0001932//regulation of protein phosphorylation;GO:0002576//platelet degranulation;GO:0002791//regulation of peptide secretion;GO:0002793//positive regulation of peptide secretio…	--
MSTRG.7048.1	R6Z07_002851	-0.95721	1.0513E-6	MSTRG.7048				--	--	TTN	XDA72527.1 taxid=9940 hypothetical protein R6Z07_002851 [Ovis aries]	Cellular Processes;Human Diseases;Human Diseases	Cell motility;Cardiovascular disease;Cardiovascular disease	ko04820//Cytoskeleton in muscle cells;ko05414//Dilated cardiomyopathy;ko05410//Hypertrophic cardiomyopathy	K12567;K12567;K12567	GO:0000228//nuclear chromosome;GO:0000793//condensed chromosome;GO:0000794//condensed nuclear chromosome;GO:0005575//cellular_component;GO:0005576//extracellular region;GO:0005622//intracellular anatomical structure;GO:0005634//nucleus;GO:0005694//chromosome;GO:0005737//cytoplasm;GO:0005829//cytosol;GO:0005856//cytoskeleton;GO:0005859//muscle myosin complex;GO:0005865//striated muscle thin filame…	GO:0000166//nucleotide binding;GO:0002020//protease binding;GO:0003674//molecular_function;GO:0003779//actin binding;GO:0003824//catalytic activity;GO:0003993//acid phosphatase activity;GO:0004672//protein kinase activity;GO:0004674//protein serine/threonine kinase activity;GO:0004713//protein tyrosine kinase activity;GO:0005198//structural molecule activity;GO:0005200//structural constituent of …	GO:0000070//mitotic sister chromatid segregation;GO:0000278//mitotic cell cycle;GO:0000280//nuclear division;GO:0000819//sister chromatid segregation;GO:0001701//in utero embryonic development;GO:0001756//somitogenesis;GO:0001932//regulation of protein phosphorylation;GO:0002576//platelet degranulation;GO:0002791//regulation of peptide secretion;GO:0002793//positive regulation of peptide secretio…	--
MSTRG.7419.2	R6Z07_002851	0.952725	1.7175E-6	R6Z07_006554				--	--	TTN	XDA72527.1 taxid=9940 hypothetical protein R6Z07_002851 [Ovis aries]	Cellular Processes;Human Diseases;Human Diseases	Cell motility;Cardiovascular disease;Cardiovascular disease	ko04820//Cytoskeleton in muscle cells;ko05414//Dilated cardiomyopathy;ko05410//Hypertrophic cardiomyopathy	K12567;K12567;K12567	GO:0000228//nuclear chromosome;GO:0000793//condensed chromosome;GO:0000794//condensed nuclear chromosome;GO:0005575//cellular_component;GO:0005576//extracellular region;GO:0005622//intracellular anatomical structure;GO:0005634//nucleus;GO:0005694//chromosome;GO:0005737//cytoplasm;GO:0005829//cytosol;GO:0005856//cytoskeleton;GO:0005859//muscle myosin complex;GO:0005865//striated muscle thin filame…	GO:0000166//nucleotide binding;GO:0002020//protease binding;GO:0003674//molecular_function;GO:0003779//actin binding;GO:0003824//catalytic activity;GO:0003993//acid phosphatase activity;GO:0004672//protein kinase activity;GO:0004674//protein serine/threonine kinase activity;GO:0004713//protein tyrosine kinase activity;GO:0005198//structural molecule activity;GO:0005200//structural constituent of …	GO:0000070//mitotic sister chromatid segregation;GO:0000278//mitotic cell cycle;GO:0000280//nuclear division;GO:0000819//sister chromatid segregation;GO:0001701//in utero embryonic development;GO:0001756//somitogenesis;GO:0001932//regulation of protein phosphorylation;GO:0002576//platelet degranulation;GO:0002791//regulation of peptide secretion;GO:0002793//positive regulation of peptide secretio…	--
MSTRG.7530.1	R6Z07_002851	0.959862	7.6689E-7	R6Z07_006673				--	--	TTN	XDA72527.1 taxid=9940 hypothetical protein R6Z07_002851 [Ovis aries]	Cellular Processes;Human Diseases;Human Diseases	Cell motility;Cardiovascular disease;Cardiovascular disease	ko04820//Cytoskeleton in muscle cells;ko05414//Dilated cardiomyopathy;ko05410//Hypertrophic cardiomyopathy	K12567;K12567;K12567	GO:0000228//nuclear chromosome;GO:0000793//condensed chromosome;GO:0000794//condensed nuclear chromosome;GO:0005575//cellular_component;GO:0005576//extracellular region;GO:0005622//intracellular anatomical structure;GO:0005634//nucleus;GO:0005694//chromosome;GO:0005737//cytoplasm;GO:0005829//cytosol;GO:0005856//cytoskeleton;GO:0005859//muscle myosin complex;GO:0005865//striated muscle thin filame…	GO:0000166//nucleotide binding;GO:0002020//protease binding;GO:0003674//molecular_function;GO:0003779//actin binding;GO:0003824//catalytic activity;GO:0003993//acid phosphatase activity;GO:0004672//protein kinase activity;GO:0004674//protein serine/threonine kinase activity;GO:0004713//protein tyrosine kinase activity;GO:0005198//structural molecule activity;GO:0005200//structural constituent of …	GO:0000070//mitotic sister chromatid segregation;GO:0000278//mitotic cell cycle;GO:0000280//nuclear division;GO:0000819//sister chromatid segregation;GO:0001701//in utero embryonic development;GO:0001756//somitogenesis;GO:0001932//regulation of protein phosphorylation;GO:0002576//platelet degranulation;GO:0002791//regulation of peptide secretion;GO:0002793//positive regulation of peptide secretio…	--
MSTRG.7599.3	R6Z07_002851	-0.964061	4.4451E-7	MSTRG.7599				--	--	TTN	XDA72527.1 taxid=9940 hypothetical protein R6Z07_002851 [Ovis aries]	Cellular Processes;Human Diseases;Human Diseases	Cell motility;Cardiovascular disease;Cardiovascular disease	ko04820//Cytoskeleton in muscle cells;ko05414//Dilated cardiomyopathy;ko05410//Hypertrophic cardiomyopathy	K12567;K12567;K12567	GO:0000228//nuclear chromosome;GO:0000793//condensed chromosome;GO:0000794//condensed nuclear chromosome;GO:0005575//cellular_component;GO:0005576//extracellular region;GO:0005622//intracellular anatomical structure;GO:0005634//nucleus;GO:0005694//chromosome;GO:0005737//cytoplasm;GO:0005829//cytosol;GO:0005856//cytoskeleton;GO:0005859//muscle myosin complex;GO:0005865//striated muscle thin filame…	GO:0000166//nucleotide binding;GO:0002020//protease binding;GO:0003674//molecular_function;GO:0003779//actin binding;GO:0003824//catalytic activity;GO:0003993//acid phosphatase activity;GO:0004672//protein kinase activity;GO:0004674//protein serine/threonine kinase activity;GO:0004713//protein tyrosine kinase activity;GO:0005198//structural molecule activity;GO:0005200//structural constituent of …	GO:0000070//mitotic sister chromatid segregation;GO:0000278//mitotic cell cycle;GO:0000280//nuclear division;GO:0000819//sister chromatid segregation;GO:0001701//in utero embryonic development;GO:0001756//somitogenesis;GO:0001932//regulation of protein phosphorylation;GO:0002576//platelet degranulation;GO:0002791//regulation of peptide secretion;GO:0002793//positive regulation of peptide secretio…	--
MSTRG.8123.1	R6Z07_002851	0.983236	1.0139E-8	MSTRG.8123				--	--	TTN	XDA72527.1 taxid=9940 hypothetical protein R6Z07_002851 [Ovis aries]	Cellular Processes;Human Diseases;Human Diseases	Cell motility;Cardiovascular disease;Cardiovascular disease	ko04820//Cytoskeleton in muscle cells;ko05414//Dilated cardiomyopathy;ko05410//Hypertrophic cardiomyopathy	K12567;K12567;K12567	GO:0000228//nuclear chromosome;GO:0000793//condensed chromosome;GO:0000794//condensed nuclear chromosome;GO:0005575//cellular_component;GO:0005576//extracellular region;GO:0005622//intracellular anatomical structure;GO:0005634//nucleus;GO:0005694//chromosome;GO:0005737//cytoplasm;GO:0005829//cytosol;GO:0005856//cytoskeleton;GO:0005859//muscle myosin complex;GO:0005865//striated muscle thin filame…	GO:0000166//nucleotide binding;GO:0002020//protease binding;GO:0003674//molecular_function;GO:0003779//actin binding;GO:0003824//catalytic activity;GO:0003993//acid phosphatase activity;GO:0004672//protein kinase activity;GO:0004674//protein serine/threonine kinase activity;GO:0004713//protein tyrosine kinase activity;GO:0005198//structural molecule activity;GO:0005200//structural constituent of …	GO:0000070//mitotic sister chromatid segregation;GO:0000278//mitotic cell cycle;GO:0000280//nuclear division;GO:0000819//sister chromatid segregation;GO:0001701//in utero embryonic development;GO:0001756//somitogenesis;GO:0001932//regulation of protein phosphorylation;GO:0002576//platelet degranulation;GO:0002791//regulation of peptide secretion;GO:0002793//positive regulation of peptide secretio…	--
MSTRG.8209.1	R6Z07_002851	-0.953801	1.5334E-6	MSTRG.8209				--	--	TTN	XDA72527.1 taxid=9940 hypothetical protein R6Z07_002851 [Ovis aries]	Cellular Processes;Human Diseases;Human Diseases	Cell motility;Cardiovascular disease;Cardiovascular disease	ko04820//Cytoskeleton in muscle cells;ko05414//Dilated cardiomyopathy;ko05410//Hypertrophic cardiomyopathy	K12567;K12567;K12567	GO:0000228//nuclear chromosome;GO:0000793//condensed chromosome;GO:0000794//condensed nuclear chromosome;GO:0005575//cellular_component;GO:0005576//extracellular region;GO:0005622//intracellular anatomical structure;GO:0005634//nucleus;GO:0005694//chromosome;GO:0005737//cytoplasm;GO:0005829//cytosol;GO:0005856//cytoskeleton;GO:0005859//muscle myosin complex;GO:0005865//striated muscle thin filame…	GO:0000166//nucleotide binding;GO:0002020//protease binding;GO:0003674//molecular_function;GO:0003779//actin binding;GO:0003824//catalytic activity;GO:0003993//acid phosphatase activity;GO:0004672//protein kinase activity;GO:0004674//protein serine/threonine kinase activity;GO:0004713//protein tyrosine kinase activity;GO:0005198//structural molecule activity;GO:0005200//structural constituent of …	GO:0000070//mitotic sister chromatid segregation;GO:0000278//mitotic cell cycle;GO:0000280//nuclear division;GO:0000819//sister chromatid segregation;GO:0001701//in utero embryonic development;GO:0001756//somitogenesis;GO:0001932//regulation of protein phosphorylation;GO:0002576//platelet degranulation;GO:0002791//regulation of peptide secretion;GO:0002793//positive regulation of peptide secretio…	--
[truncated: 953 more rows]
