# Supplementary material for: Metabolic Adaptation and Potential Regulatory Mechanisms of Longissimus Dorsi-Derived Skeletal Muscle Satellite Cells from Hu Sheep Under Insulin Induction
Source: Animals (Basel). 2026 Jun 24;16(13):1954. doi: 10.3390/ani16131954 (PMC13359524; doi:10.3390/ani16131954)
Supplement: Supplementary file 1 [file animals-16-01954-s001.zip › Table S2. ceRNA pairs.xlsx]

## Sheet: table
ncRNA_ID	mRNA_ID	miRNA_ID	hyper_test_p	corr	miRNA_NUM(both)(344)	miRNA_ID(both)	Symbol	Description	KEGG_A_class	KEGG_B_class	Pathway	K_ID	GO Component	GO Function	GO Process	TF_family	URL
MSTRG.16105.1	R6Z07_003233	miR-16-z	0.000255	0.958913	5	miR-16-z|miR-2447-z|miR-5606-x|oar-miR-150|oar-miR-16b	FN1	XP_004004957.2 taxid=9940 fibronectin isoform X8 [Ovis aries]	Human Diseases;Environmental Information Processing;Human Diseases;Cellular Processes;Cellular Processes;Human Diseases;Cellular Processes;Human Diseases;Human Diseases;Human Diseases;Human Diseases;Human Diseases;Environmental Information Processing	Cancer: overview;Signal transduction;Infectious disease: viral;Cell motility;Cell motility;Cancer: overview;Cellular community - eukaryotes;Infectious disease: bacterial;Infectious disease: parasitic;Endocrine and metabolic disease;Cancer: specific types;Infectious disease: bacterial;Signaling molecules and interaction	ko05200//Pathways in cancer;ko04151//PI3K-Akt signaling pathway;ko05165//Human papillomavirus infection;ko04810//Regulation of actin cytoskeleton;ko04820//Cytoskeleton in muscle cells;ko05205//Proteoglycans in cancer;ko04510//Focal adhesion;ko05135//Yersinia infection;ko05146//Amoebiasis;ko04933//AGE-RAGE signaling pathway in diabetic complications;ko05222//Small cell lung cancer;ko05100//Bacteri…	K05717;K05717;K05717;K05717;K05717;K05717;K05717;K05717;K05717;K05717;K05717;K05717;K05717	GO:0005575//cellular_component;GO:0005576//extracellular region;GO:0005615//extracellular space	GO:0003674//molecular_function;GO:0003993//acid phosphatase activity;GO:0005488//binding;GO:0005515//protein binding;GO:0005539//glycosaminoglycan binding;GO:0008201//heparin binding;GO:0019904//protein domain specific binding;GO:0043167//ion binding;GO:0043168//anion binding;GO:0046872//metal ion binding;GO:0097367//carbohydrate derivative binding;GO:0097718//disordered domain specific binding;G…	GO:0001525//angiogenesis;GO:0001568//blood vessel development;GO:0001944//vasculature development;GO:0002526//acute inflammatory response;GO:0006950//response to stress;GO:0006952//defense response;GO:0006953//acute-phase response;GO:0006954//inflammatory response;GO:0007155//cell adhesion;GO:0007275//multicellular organism development;GO:0008150//biological_process;GO:0008360//regulation of cell…	--	TRUE
MSTRG.16105.1	R6Z07_003233	miR-2447-z	0.000255	0.958913	5	miR-16-z|miR-2447-z|miR-5606-x|oar-miR-150|oar-miR-16b	FN1	XP_004004957.2 taxid=9940 fibronectin isoform X8 [Ovis aries]	Human Diseases;Environmental Information Processing;Human Diseases;Cellular Processes;Cellular Processes;Human Diseases;Cellular Processes;Human Diseases;Human Diseases;Human Diseases;Human Diseases;Human Diseases;Environmental Information Processing	Cancer: overview;Signal transduction;Infectious disease: viral;Cell motility;Cell motility;Cancer: overview;Cellular community - eukaryotes;Infectious disease: bacterial;Infectious disease: parasitic;Endocrine and metabolic disease;Cancer: specific types;Infectious disease: bacterial;Signaling molecules and interaction	ko05200//Pathways in cancer;ko04151//PI3K-Akt signaling pathway;ko05165//Human papillomavirus infection;ko04810//Regulation of actin cytoskeleton;ko04820//Cytoskeleton in muscle cells;ko05205//Proteoglycans in cancer;ko04510//Focal adhesion;ko05135//Yersinia infection;ko05146//Amoebiasis;ko04933//AGE-RAGE signaling pathway in diabetic complications;ko05222//Small cell lung cancer;ko05100//Bacteri…	K05717;K05717;K05717;K05717;K05717;K05717;K05717;K05717;K05717;K05717;K05717;K05717;K05717	GO:0005575//cellular_component;GO:0005576//extracellular region;GO:0005615//extracellular space	GO:0003674//molecular_function;GO:0003993//acid phosphatase activity;GO:0005488//binding;GO:0005515//protein binding;GO:0005539//glycosaminoglycan binding;GO:0008201//heparin binding;GO:0019904//protein domain specific binding;GO:0043167//ion binding;GO:0043168//anion binding;GO:0046872//metal ion binding;GO:0097367//carbohydrate derivative binding;GO:0097718//disordered domain specific binding;G…	GO:0001525//angiogenesis;GO:0001568//blood vessel development;GO:0001944//vasculature development;GO:0002526//acute inflammatory response;GO:0006950//response to stress;GO:0006952//defense response;GO:0006953//acute-phase response;GO:0006954//inflammatory response;GO:0007155//cell adhesion;GO:0007275//multicellular organism development;GO:0008150//biological_process;GO:0008360//regulation of cell…	--	TRUE
MSTRG.16105.1	R6Z07_003233	miR-5606-x	0.000255	0.958913	5	miR-16-z|miR-2447-z|miR-5606-x|oar-miR-150|oar-miR-16b	FN1	XP_004004957.2 taxid=9940 fibronectin isoform X8 [Ovis aries]	Human Diseases;Environmental Information Processing;Human Diseases;Cellular Processes;Cellular Processes;Human Diseases;Cellular Processes;Human Diseases;Human Diseases;Human Diseases;Human Diseases;Human Diseases;Environmental Information Processing	Cancer: overview;Signal transduction;Infectious disease: viral;Cell motility;Cell motility;Cancer: overview;Cellular community - eukaryotes;Infectious disease: bacterial;Infectious disease: parasitic;Endocrine and metabolic disease;Cancer: specific types;Infectious disease: bacterial;Signaling molecules and interaction	ko05200//Pathways in cancer;ko04151//PI3K-Akt signaling pathway;ko05165//Human papillomavirus infection;ko04810//Regulation of actin cytoskeleton;ko04820//Cytoskeleton in muscle cells;ko05205//Proteoglycans in cancer;ko04510//Focal adhesion;ko05135//Yersinia infection;ko05146//Amoebiasis;ko04933//AGE-RAGE signaling pathway in diabetic complications;ko05222//Small cell lung cancer;ko05100//Bacteri…	K05717;K05717;K05717;K05717;K05717;K05717;K05717;K05717;K05717;K05717;K05717;K05717;K05717	GO:0005575//cellular_component;GO:0005576//extracellular region;GO:0005615//extracellular space	GO:0003674//molecular_function;GO:0003993//acid phosphatase activity;GO:0005488//binding;GO:0005515//protein binding;GO:0005539//glycosaminoglycan binding;GO:0008201//heparin binding;GO:0019904//protein domain specific binding;GO:0043167//ion binding;GO:0043168//anion binding;GO:0046872//metal ion binding;GO:0097367//carbohydrate derivative binding;GO:0097718//disordered domain specific binding;G…	GO:0001525//angiogenesis;GO:0001568//blood vessel development;GO:0001944//vasculature development;GO:0002526//acute inflammatory response;GO:0006950//response to stress;GO:0006952//defense response;GO:0006953//acute-phase response;GO:0006954//inflammatory response;GO:0007155//cell adhesion;GO:0007275//multicellular organism development;GO:0008150//biological_process;GO:0008360//regulation of cell…	--	TRUE
MSTRG.16105.1	R6Z07_003233	oar-miR-150	0.000255	0.958913	5	miR-16-z|miR-2447-z|miR-5606-x|oar-miR-150|oar-miR-16b	FN1	XP_004004957.2 taxid=9940 fibronectin isoform X8 [Ovis aries]	Human Diseases;Environmental Information Processing;Human Diseases;Cellular Processes;Cellular Processes;Human Diseases;Cellular Processes;Human Diseases;Human Diseases;Human Diseases;Human Diseases;Human Diseases;Environmental Information Processing	Cancer: overview;Signal transduction;Infectious disease: viral;Cell motility;Cell motility;Cancer: overview;Cellular community - eukaryotes;Infectious disease: bacterial;Infectious disease: parasitic;Endocrine and metabolic disease;Cancer: specific types;Infectious disease: bacterial;Signaling molecules and interaction	ko05200//Pathways in cancer;ko04151//PI3K-Akt signaling pathway;ko05165//Human papillomavirus infection;ko04810//Regulation of actin cytoskeleton;ko04820//Cytoskeleton in muscle cells;ko05205//Proteoglycans in cancer;ko04510//Focal adhesion;ko05135//Yersinia infection;ko05146//Amoebiasis;ko04933//AGE-RAGE signaling pathway in diabetic complications;ko05222//Small cell lung cancer;ko05100//Bacteri…	K05717;K05717;K05717;K05717;K05717;K05717;K05717;K05717;K05717;K05717;K05717;K05717;K05717	GO:0005575//cellular_component;GO:0005576//extracellular region;GO:0005615//extracellular space	GO:0003674//molecular_function;GO:0003993//acid phosphatase activity;GO:0005488//binding;GO:0005515//protein binding;GO:0005539//glycosaminoglycan binding;GO:0008201//heparin binding;GO:0019904//protein domain specific binding;GO:0043167//ion binding;GO:0043168//anion binding;GO:0046872//metal ion binding;GO:0097367//carbohydrate derivative binding;GO:0097718//disordered domain specific binding;G…	GO:0001525//angiogenesis;GO:0001568//blood vessel development;GO:0001944//vasculature development;GO:0002526//acute inflammatory response;GO:0006950//response to stress;GO:0006952//defense response;GO:0006953//acute-phase response;GO:0006954//inflammatory response;GO:0007155//cell adhesion;GO:0007275//multicellular organism development;GO:0008150//biological_process;GO:0008360//regulation of cell…	--	TRUE
MSTRG.16105.1	R6Z07_003233	oar-miR-16b	0.000255	0.958913	5	miR-16-z|miR-2447-z|miR-5606-x|oar-miR-150|oar-miR-16b	FN1	XP_004004957.2 taxid=9940 fibronectin isoform X8 [Ovis aries]	Human Diseases;Environmental Information Processing;Human Diseases;Cellular Processes;Cellular Processes;Human Diseases;Cellular Processes;Human Diseases;Human Diseases;Human Diseases;Human Diseases;Human Diseases;Environmental Information Processing	Cancer: overview;Signal transduction;Infectious disease: viral;Cell motility;Cell motility;Cancer: overview;Cellular community - eukaryotes;Infectious disease: bacterial;Infectious disease: parasitic;Endocrine and metabolic disease;Cancer: specific types;Infectious disease: bacterial;Signaling molecules and interaction	ko05200//Pathways in cancer;ko04151//PI3K-Akt signaling pathway;ko05165//Human papillomavirus infection;ko04810//Regulation of actin cytoskeleton;ko04820//Cytoskeleton in muscle cells;ko05205//Proteoglycans in cancer;ko04510//Focal adhesion;ko05135//Yersinia infection;ko05146//Amoebiasis;ko04933//AGE-RAGE signaling pathway in diabetic complications;ko05222//Small cell lung cancer;ko05100//Bacteri…	K05717;K05717;K05717;K05717;K05717;K05717;K05717;K05717;K05717;K05717;K05717;K05717;K05717	GO:0005575//cellular_component;GO:0005576//extracellular region;GO:0005615//extracellular space	GO:0003674//molecular_function;GO:0003993//acid phosphatase activity;GO:0005488//binding;GO:0005515//protein binding;GO:0005539//glycosaminoglycan binding;GO:0008201//heparin binding;GO:0019904//protein domain specific binding;GO:0043167//ion binding;GO:0043168//anion binding;GO:0046872//metal ion binding;GO:0097367//carbohydrate derivative binding;GO:0097718//disordered domain specific binding;G…	GO:0001525//angiogenesis;GO:0001568//blood vessel development;GO:0001944//vasculature development;GO:0002526//acute inflammatory response;GO:0006950//response to stress;GO:0006952//defense response;GO:0006953//acute-phase response;GO:0006954//inflammatory response;GO:0007155//cell adhesion;GO:0007275//multicellular organism development;GO:0008150//biological_process;GO:0008360//regulation of cell…	--	TRUE
MSTRG.16536.1	R6Z07_002851	miR-219-y	0.010998	0.991823	3	miR-219-y|novel-m0089-3p|novel-m0090-3p	TTN	XDA72527.1 taxid=9940 hypothetical protein R6Z07_002851 [Ovis aries]	Cellular Processes;Human Diseases;Human Diseases	Cell motility;Cardiovascular disease;Cardiovascular disease	ko04820//Cytoskeleton in muscle cells;ko05414//Dilated cardiomyopathy;ko05410//Hypertrophic cardiomyopathy	K12567;K12567;K12567	GO:0000228//nuclear chromosome;GO:0000793//condensed chromosome;GO:0000794//condensed nuclear chromosome;GO:0005575//cellular_component;GO:0005576//extracellular region;GO:0005622//intracellular anatomical structure;GO:0005634//nucleus;GO:0005694//chromosome;GO:0005737//cytoplasm;GO:0005829//cytosol;GO:0005856//cytoskeleton;GO:0005859//muscle myosin complex;GO:0005865//striated muscle thin filame…	GO:0000166//nucleotide binding;GO:0002020//protease binding;GO:0003674//molecular_function;GO:0003779//actin binding;GO:0003824//catalytic activity;GO:0003993//acid phosphatase activity;GO:0004672//protein kinase activity;GO:0004674//protein serine/threonine kinase activity;GO:0004713//protein tyrosine kinase activity;GO:0005198//structural molecule activity;GO:0005200//structural constituent of …	GO:0000070//mitotic sister chromatid segregation;GO:0000278//mitotic cell cycle;GO:0000280//nuclear division;GO:0000819//sister chromatid segregation;GO:0001701//in utero embryonic development;GO:0001756//somitogenesis;GO:0001932//regulation of protein phosphorylation;GO:0002576//platelet degranulation;GO:0002791//regulation of peptide secretion;GO:0002793//positive regulation of peptide secretio…	--	TRUE
MSTRG.16536.1	R6Z07_002851	novel-m0089-3p	0.010998	0.991823	3	miR-219-y|novel-m0089-3p|novel-m0090-3p	TTN	XDA72527.1 taxid=9940 hypothetical protein R6Z07_002851 [Ovis aries]	Cellular Processes;Human Diseases;Human Diseases	Cell motility;Cardiovascular disease;Cardiovascular disease	ko04820//Cytoskeleton in muscle cells;ko05414//Dilated cardiomyopathy;ko05410//Hypertrophic cardiomyopathy	K12567;K12567;K12567	GO:0000228//nuclear chromosome;GO:0000793//condensed chromosome;GO:0000794//condensed nuclear chromosome;GO:0005575//cellular_component;GO:0005576//extracellular region;GO:0005622//intracellular anatomical structure;GO:0005634//nucleus;GO:0005694//chromosome;GO:0005737//cytoplasm;GO:0005829//cytosol;GO:0005856//cytoskeleton;GO:0005859//muscle myosin complex;GO:0005865//striated muscle thin filame…	GO:0000166//nucleotide binding;GO:0002020//protease binding;GO:0003674//molecular_function;GO:0003779//actin binding;GO:0003824//catalytic activity;GO:0003993//acid phosphatase activity;GO:0004672//protein kinase activity;GO:0004674//protein serine/threonine kinase activity;GO:0004713//protein tyrosine kinase activity;GO:0005198//structural molecule activity;GO:0005200//structural constituent of …	GO:0000070//mitotic sister chromatid segregation;GO:0000278//mitotic cell cycle;GO:0000280//nuclear division;GO:0000819//sister chromatid segregation;GO:0001701//in utero embryonic development;GO:0001756//somitogenesis;GO:0001932//regulation of protein phosphorylation;GO:0002576//platelet degranulation;GO:0002791//regulation of peptide secretion;GO:0002793//positive regulation of peptide secretio…	--	TRUE
MSTRG.16536.1	R6Z07_002851	novel-m0090-3p	0.010998	0.991823	3	miR-219-y|novel-m0089-3p|novel-m0090-3p	TTN	XDA72527.1 taxid=9940 hypothetical protein R6Z07_002851 [Ovis aries]	Cellular Processes;Human Diseases;Human Diseases	Cell motility;Cardiovascular disease;Cardiovascular disease	ko04820//Cytoskeleton in muscle cells;ko05414//Dilated cardiomyopathy;ko05410//Hypertrophic cardiomyopathy	K12567;K12567;K12567	GO:0000228//nuclear chromosome;GO:0000793//condensed chromosome;GO:0000794//condensed nuclear chromosome;GO:0005575//cellular_component;GO:0005576//extracellular region;GO:0005622//intracellular anatomical structure;GO:0005634//nucleus;GO:0005694//chromosome;GO:0005737//cytoplasm;GO:0005829//cytosol;GO:0005856//cytoskeleton;GO:0005859//muscle myosin complex;GO:0005865//striated muscle thin filame…	GO:0000166//nucleotide binding;GO:0002020//protease binding;GO:0003674//molecular_function;GO:0003779//actin binding;GO:0003824//catalytic activity;GO:0003993//acid phosphatase activity;GO:0004672//protein kinase activity;GO:0004674//protein serine/threonine kinase activity;GO:0004713//protein tyrosine kinase activity;GO:0005198//structural molecule activity;GO:0005200//structural constituent of …	GO:0000070//mitotic sister chromatid segregation;GO:0000278//mitotic cell cycle;GO:0000280//nuclear division;GO:0000819//sister chromatid segregation;GO:0001701//in utero embryonic development;GO:0001756//somitogenesis;GO:0001932//regulation of protein phosphorylation;GO:0002576//platelet degranulation;GO:0002791//regulation of peptide secretion;GO:0002793//positive regulation of peptide secretio…	--	TRUE
MSTRG.16536.1	R6Z07_003233	miR-218-z	4.5e-05	0.970741	7	miR-218-z|miR-219-y|miR-2447-z|miR-5606-x|novel-m0131-5p|oar-miR-150|oar-miR-16b	FN1	XP_004004957.2 taxid=9940 fibronectin isoform X8 [Ovis aries]	Human Diseases;Environmental Information Processing;Human Diseases;Cellular Processes;Cellular Processes;Human Diseases;Cellular Processes;Human Diseases;Human Diseases;Human Diseases;Human Diseases;Human Diseases;Environmental Information Processing	Cancer: overview;Signal transduction;Infectious disease: viral;Cell motility;Cell motility;Cancer: overview;Cellular community - eukaryotes;Infectious disease: bacterial;Infectious disease: parasitic;Endocrine and metabolic disease;Cancer: specific types;Infectious disease: bacterial;Signaling molecules and interaction	ko05200//Pathways in cancer;ko04151//PI3K-Akt signaling pathway;ko05165//Human papillomavirus infection;ko04810//Regulation of actin cytoskeleton;ko04820//Cytoskeleton in muscle cells;ko05205//Proteoglycans in cancer;ko04510//Focal adhesion;ko05135//Yersinia infection;ko05146//Amoebiasis;ko04933//AGE-RAGE signaling pathway in diabetic complications;ko05222//Small cell lung cancer;ko05100//Bacteri…	K05717;K05717;K05717;K05717;K05717;K05717;K05717;K05717;K05717;K05717;K05717;K05717;K05717	GO:0005575//cellular_component;GO:0005576//extracellular region;GO:0005615//extracellular space	GO:0003674//molecular_function;GO:0003993//acid phosphatase activity;GO:0005488//binding;GO:0005515//protein binding;GO:0005539//glycosaminoglycan binding;GO:0008201//heparin binding;GO:0019904//protein domain specific binding;GO:0043167//ion binding;GO:0043168//anion binding;GO:0046872//metal ion binding;GO:0097367//carbohydrate derivative binding;GO:0097718//disordered domain specific binding;G…	GO:0001525//angiogenesis;GO:0001568//blood vessel development;GO:0001944//vasculature development;GO:0002526//acute inflammatory response;GO:0006950//response to stress;GO:0006952//defense response;GO:0006953//acute-phase response;GO:0006954//inflammatory response;GO:0007155//cell adhesion;GO:0007275//multicellular organism development;GO:0008150//biological_process;GO:0008360//regulation of cell…	--	TRUE
MSTRG.16536.1	R6Z07_003233	miR-219-y	4.5e-05	0.970741	7	miR-218-z|miR-219-y|miR-2447-z|miR-5606-x|novel-m0131-5p|oar-miR-150|oar-miR-16b	FN1	XP_004004957.2 taxid=9940 fibronectin isoform X8 [Ovis aries]	Human Diseases;Environmental Information Processing;Human Diseases;Cellular Processes;Cellular Processes;Human Diseases;Cellular Processes;Human Diseases;Human Diseases;Human Diseases;Human Diseases;Human Diseases;Environmental Information Processing	Cancer: overview;Signal transduction;Infectious disease: viral;Cell motility;Cell motility;Cancer: overview;Cellular community - eukaryotes;Infectious disease: bacterial;Infectious disease: parasitic;Endocrine and metabolic disease;Cancer: specific types;Infectious disease: bacterial;Signaling molecules and interaction	ko05200//Pathways in cancer;ko04151//PI3K-Akt signaling pathway;ko05165//Human papillomavirus infection;ko04810//Regulation of actin cytoskeleton;ko04820//Cytoskeleton in muscle cells;ko05205//Proteoglycans in cancer;ko04510//Focal adhesion;ko05135//Yersinia infection;ko05146//Amoebiasis;ko04933//AGE-RAGE signaling pathway in diabetic complications;ko05222//Small cell lung cancer;ko05100//Bacteri…	K05717;K05717;K05717;K05717;K05717;K05717;K05717;K05717;K05717;K05717;K05717;K05717;K05717	GO:0005575//cellular_component;GO:0005576//extracellular region;GO:0005615//extracellular space	GO:0003674//molecular_function;GO:0003993//acid phosphatase activity;GO:0005488//binding;GO:0005515//protein binding;GO:0005539//glycosaminoglycan binding;GO:0008201//heparin binding;GO:0019904//protein domain specific binding;GO:0043167//ion binding;GO:0043168//anion binding;GO:0046872//metal ion binding;GO:0097367//carbohydrate derivative binding;GO:0097718//disordered domain specific binding;G…	GO:0001525//angiogenesis;GO:0001568//blood vessel development;GO:0001944//vasculature development;GO:0002526//acute inflammatory response;GO:0006950//response to stress;GO:0006952//defense response;GO:0006953//acute-phase response;GO:0006954//inflammatory response;GO:0007155//cell adhesion;GO:0007275//multicellular organism development;GO:0008150//biological_process;GO:0008360//regulation of cell…	--	TRUE
MSTRG.16536.1	R6Z07_003233	miR-2447-z	4.5e-05	0.970741	7	miR-218-z|miR-219-y|miR-2447-z|miR-5606-x|novel-m0131-5p|oar-miR-150|oar-miR-16b	FN1	XP_004004957.2 taxid=9940 fibronectin isoform X8 [Ovis aries]	Human Diseases;Environmental Information Processing;Human Diseases;Cellular Processes;Cellular Processes;Human Diseases;Cellular Processes;Human Diseases;Human Diseases;Human Diseases;Human Diseases;Human Diseases;Environmental Information Processing	Cancer: overview;Signal transduction;Infectious disease: viral;Cell motility;Cell motility;Cancer: overview;Cellular community - eukaryotes;Infectious disease: bacterial;Infectious disease: parasitic;Endocrine and metabolic disease;Cancer: specific types;Infectious disease: bacterial;Signaling molecules and interaction	ko05200//Pathways in cancer;ko04151//PI3K-Akt signaling pathway;ko05165//Human papillomavirus infection;ko04810//Regulation of actin cytoskeleton;ko04820//Cytoskeleton in muscle cells;ko05205//Proteoglycans in cancer;ko04510//Focal adhesion;ko05135//Yersinia infection;ko05146//Amoebiasis;ko04933//AGE-RAGE signaling pathway in diabetic complications;ko05222//Small cell lung cancer;ko05100//Bacteri…	K05717;K05717;K05717;K05717;K05717;K05717;K05717;K05717;K05717;K05717;K05717;K05717;K05717	GO:0005575//cellular_component;GO:0005576//extracellular region;GO:0005615//extracellular space	GO:0003674//molecular_function;GO:0003993//acid phosphatase activity;GO:0005488//binding;GO:0005515//protein binding;GO:0005539//glycosaminoglycan binding;GO:0008201//heparin binding;GO:0019904//protein domain specific binding;GO:0043167//ion binding;GO:0043168//anion binding;GO:0046872//metal ion binding;GO:0097367//carbohydrate derivative binding;GO:0097718//disordered domain specific binding;G…	GO:0001525//angiogenesis;GO:0001568//blood vessel development;GO:0001944//vasculature development;GO:0002526//acute inflammatory response;GO:0006950//response to stress;GO:0006952//defense response;GO:0006953//acute-phase response;GO:0006954//inflammatory response;GO:0007155//cell adhesion;GO:0007275//multicellular organism development;GO:0008150//biological_process;GO:0008360//regulation of cell…	--	TRUE
MSTRG.16536.1	R6Z07_003233	miR-5606-x	4.5e-05	0.970741	7	miR-218-z|miR-219-y|miR-2447-z|miR-5606-x|novel-m0131-5p|oar-miR-150|oar-miR-16b	FN1	XP_004004957.2 taxid=9940 fibronectin isoform X8 [Ovis aries]	Human Diseases;Environmental Information Processing;Human Diseases;Cellular Processes;Cellular Processes;Human Diseases;Cellular Processes;Human Diseases;Human Diseases;Human Diseases;Human Diseases;Human Diseases;Environmental Information Processing	Cancer: overview;Signal transduction;Infectious disease: viral;Cell motility;Cell motility;Cancer: overview;Cellular community - eukaryotes;Infectious disease: bacterial;Infectious disease: parasitic;Endocrine and metabolic disease;Cancer: specific types;Infectious disease: bacterial;Signaling molecules and interaction	ko05200//Pathways in cancer;ko04151//PI3K-Akt signaling pathway;ko05165//Human papillomavirus infection;ko04810//Regulation of actin cytoskeleton;ko04820//Cytoskeleton in muscle cells;ko05205//Proteoglycans in cancer;ko04510//Focal adhesion;ko05135//Yersinia infection;ko05146//Amoebiasis;ko04933//AGE-RAGE signaling pathway in diabetic complications;ko05222//Small cell lung cancer;ko05100//Bacteri…	K05717;K05717;K05717;K05717;K05717;K05717;K05717;K05717;K05717;K05717;K05717;K05717;K05717	GO:0005575//cellular_component;GO:0005576//extracellular region;GO:0005615//extracellular space	GO:0003674//molecular_function;GO:0003993//acid phosphatase activity;GO:0005488//binding;GO:0005515//protein binding;GO:0005539//glycosaminoglycan binding;GO:0008201//heparin binding;GO:0019904//protein domain specific binding;GO:0043167//ion binding;GO:0043168//anion binding;GO:0046872//metal ion binding;GO:0097367//carbohydrate derivative binding;GO:0097718//disordered domain specific binding;G…	GO:0001525//angiogenesis;GO:0001568//blood vessel development;GO:0001944//vasculature development;GO:0002526//acute inflammatory response;GO:0006950//response to stress;GO:0006952//defense response;GO:0006953//acute-phase response;GO:0006954//inflammatory response;GO:0007155//cell adhesion;GO:0007275//multicellular organism development;GO:0008150//biological_process;GO:0008360//regulation of cell…	--	TRUE
MSTRG.16536.1	R6Z07_003233	novel-m0131-5p	4.5e-05	0.970741	7	miR-218-z|miR-219-y|miR-2447-z|miR-5606-x|novel-m0131-5p|oar-miR-150|oar-miR-16b	FN1	XP_004004957.2 taxid=9940 fibronectin isoform X8 [Ovis aries]	Human Diseases;Environmental Information Processing;Human Diseases;Cellular Processes;Cellular Processes;Human Diseases;Cellular Processes;Human Diseases;Human Diseases;Human Diseases;Human Diseases;Human Diseases;Environmental Information Processing	Cancer: overview;Signal transduction;Infectious disease: viral;Cell motility;Cell motility;Cancer: overview;Cellular community - eukaryotes;Infectious disease: bacterial;Infectious disease: parasitic;Endocrine and metabolic disease;Cancer: specific types;Infectious disease: bacterial;Signaling molecules and interaction	ko05200//Pathways in cancer;ko04151//PI3K-Akt signaling pathway;ko05165//Human papillomavirus infection;ko04810//Regulation of actin cytoskeleton;ko04820//Cytoskeleton in muscle cells;ko05205//Proteoglycans in cancer;ko04510//Focal adhesion;ko05135//Yersinia infection;ko05146//Amoebiasis;ko04933//AGE-RAGE signaling pathway in diabetic complications;ko05222//Small cell lung cancer;ko05100//Bacteri…	K05717;K05717;K05717;K05717;K05717;K05717;K05717;K05717;K05717;K05717;K05717;K05717;K05717	GO:0005575//cellular_component;GO:0005576//extracellular region;GO:0005615//extracellular space	GO:0003674//molecular_function;GO:0003993//acid phosphatase activity;GO:0005488//binding;GO:0005515//protein binding;GO:0005539//glycosaminoglycan binding;GO:0008201//heparin binding;GO:0019904//protein domain specific binding;GO:0043167//ion binding;GO:0043168//anion binding;GO:0046872//metal ion binding;GO:0097367//carbohydrate derivative binding;GO:0097718//disordered domain specific binding;G…	GO:0001525//angiogenesis;GO:0001568//blood vessel development;GO:0001944//vasculature development;GO:0002526//acute inflammatory response;GO:0006950//response to stress;GO:0006952//defense response;GO:0006953//acute-phase response;GO:0006954//inflammatory response;GO:0007155//cell adhesion;GO:0007275//multicellular organism development;GO:0008150//biological_process;GO:0008360//regulation of cell…	--	TRUE
MSTRG.16536.1	R6Z07_003233	oar-miR-150	4.5e-05	0.970741	7	miR-218-z|miR-219-y|miR-2447-z|miR-5606-x|novel-m0131-5p|oar-miR-150|oar-miR-16b	FN1	XP_004004957.2 taxid=9940 fibronectin isoform X8 [Ovis aries]	Human Diseases;Environmental Information Processing;Human Diseases;Cellular Processes;Cellular Processes;Human Diseases;Cellular Processes;Human Diseases;Human Diseases;Human Diseases;Human Diseases;Human Diseases;Environmental Information Processing	Cancer: overview;Signal transduction;Infectious disease: viral;Cell motility;Cell motility;Cancer: overview;Cellular community - eukaryotes;Infectious disease: bacterial;Infectious disease: parasitic;Endocrine and metabolic disease;Cancer: specific types;Infectious disease: bacterial;Signaling molecules and interaction	ko05200//Pathways in cancer;ko04151//PI3K-Akt signaling pathway;ko05165//Human papillomavirus infection;ko04810//Regulation of actin cytoskeleton;ko04820//Cytoskeleton in muscle cells;ko05205//Proteoglycans in cancer;ko04510//Focal adhesion;ko05135//Yersinia infection;ko05146//Amoebiasis;ko04933//AGE-RAGE signaling pathway in diabetic complications;ko05222//Small cell lung cancer;ko05100//Bacteri…	K05717;K05717;K05717;K05717;K05717;K05717;K05717;K05717;K05717;K05717;K05717;K05717;K05717	GO:0005575//cellular_component;GO:0005576//extracellular region;GO:0005615//extracellular space	GO:0003674//molecular_function;GO:0003993//acid phosphatase activity;GO:0005488//binding;GO:0005515//protein binding;GO:0005539//glycosaminoglycan binding;GO:0008201//heparin binding;GO:0019904//protein domain specific binding;GO:0043167//ion binding;GO:0043168//anion binding;GO:0046872//metal ion binding;GO:0097367//carbohydrate derivative binding;GO:0097718//disordered domain specific binding;G…	GO:0001525//angiogenesis;GO:0001568//blood vessel development;GO:0001944//vasculature development;GO:0002526//acute inflammatory response;GO:0006950//response to stress;GO:0006952//defense response;GO:0006953//acute-phase response;GO:0006954//inflammatory response;GO:0007155//cell adhesion;GO:0007275//multicellular organism development;GO:0008150//biological_process;GO:0008360//regulation of cell…	--	TRUE
MSTRG.16536.1	R6Z07_003233	oar-miR-16b	4.5e-05	0.970741	7	miR-218-z|miR-219-y|miR-2447-z|miR-5606-x|novel-m0131-5p|oar-miR-150|oar-miR-16b	FN1	XP_004004957.2 taxid=9940 fibronectin isoform X8 [Ovis aries]	Human Diseases;Environmental Information Processing;Human Diseases;Cellular Processes;Cellular Processes;Human Diseases;Cellular Processes;Human Diseases;Human Diseases;Human Diseases;Human Diseases;Human Diseases;Environmental Information Processing	Cancer: overview;Signal transduction;Infectious disease: viral;Cell motility;Cell motility;Cancer: overview;Cellular community - eukaryotes;Infectious disease: bacterial;Infectious disease: parasitic;Endocrine and metabolic disease;Cancer: specific types;Infectious disease: bacterial;Signaling molecules and interaction	ko05200//Pathways in cancer;ko04151//PI3K-Akt signaling pathway;ko05165//Human papillomavirus infection;ko04810//Regulation of actin cytoskeleton;ko04820//Cytoskeleton in muscle cells;ko05205//Proteoglycans in cancer;ko04510//Focal adhesion;ko05135//Yersinia infection;ko05146//Amoebiasis;ko04933//AGE-RAGE signaling pathway in diabetic complications;ko05222//Small cell lung cancer;ko05100//Bacteri…	K05717;K05717;K05717;K05717;K05717;K05717;K05717;K05717;K05717;K05717;K05717;K05717;K05717	GO:0005575//cellular_component;GO:0005576//extracellular region;GO:0005615//extracellular space	GO:0003674//molecular_function;GO:0003993//acid phosphatase activity;GO:0005488//binding;GO:0005515//protein binding;GO:0005539//glycosaminoglycan binding;GO:0008201//heparin binding;GO:0019904//protein domain specific binding;GO:0043167//ion binding;GO:0043168//anion binding;GO:0046872//metal ion binding;GO:0097367//carbohydrate derivative binding;GO:0097718//disordered domain specific binding;G…	GO:0001525//angiogenesis;GO:0001568//blood vessel development;GO:0001944//vasculature development;GO:0002526//acute inflammatory response;GO:0006950//response to stress;GO:0006952//defense response;GO:0006953//acute-phase response;GO:0006954//inflammatory response;GO:0007155//cell adhesion;GO:0007275//multicellular organism development;GO:0008150//biological_process;GO:0008360//regulation of cell…	--	TRUE
MSTRG.16536.1	R6Z07_004999	miR-25-x	0.000921	0.970183	5	miR-25-x|miR-4301-z|miR-5606-x|novel-m0078-3p|oar-miR-150	ITGA7	XP_027823424.1 taxid=9940 integrin alpha-7 isoform X3 [Ovis aries]	Environmental Information Processing;Human Diseases;Cellular Processes;Cellular Processes;Cellular Processes;Human Diseases;Human Diseases;Human Diseases;Environmental Information Processing	Signal transduction;Infectious disease: viral;Cell motility;Cell motility;Cellular community - eukaryotes;Cardiovascular disease;Cardiovascular disease;Cardiovascular disease;Signaling molecules and interaction	ko04151//PI3K-Akt signaling pathway;ko05165//Human papillomavirus infection;ko04810//Regulation of actin cytoskeleton;ko04820//Cytoskeleton in muscle cells;ko04510//Focal adhesion;ko05414//Dilated cardiomyopathy;ko05410//Hypertrophic cardiomyopathy;ko05412//Arrhythmogenic right ventricular cardiomyopathy;ko04512//ECM-receptor interaction	K06583;K06583;K06583;K06583;K06583;K06583;K06583;K06583;K06583	GO:0005575//cellular_component;GO:0005622//intracellular anatomical structure;GO:0005737//cytoplasm;GO:0005886//plasma membrane;GO:0005887//integral component of plasma membrane;GO:0005912//adherens junction;GO:0005927//muscle tendon junction;GO:0008305//integrin complex;GO:0009986//cell surface;GO:0016020//membrane;GO:0016021//integral component of membrane;GO:0030054//cell junction;GO:0030055//…	GO:0003674//molecular_function;GO:0005102//signaling receptor binding;GO:0005178//integrin binding;GO:0005488//binding;GO:0005515//protein binding;GO:0043167//ion binding;GO:0043169//cation binding;GO:0043236//laminin binding;GO:0044877//protein-containing complex binding;GO:0046872//metal ion binding;GO:0046982//protein heterodimerization activity;GO:0046983//protein dimerization activity;GO:005…	GO:0001568//blood vessel development;GO:0001704//formation of primary germ layer;GO:0001706//endoderm formation;GO:0001944//vasculature development;GO:0006928//movement of cell or subcellular component;GO:0007154//cell communication;GO:0007155//cell adhesion;GO:0007160//cell-matrix adhesion;GO:0007165//signal transduction;GO:0007166//cell surface receptor signaling pathway;GO:0007229//integrin-me…	--	TRUE
MSTRG.16536.1	R6Z07_004999	miR-4301-z	0.000921	0.970183	5	miR-25-x|miR-4301-z|miR-5606-x|novel-m0078-3p|oar-miR-150	ITGA7	XP_027823424.1 taxid=9940 integrin alpha-7 isoform X3 [Ovis aries]	Environmental Information Processing;Human Diseases;Cellular Processes;Cellular Processes;Cellular Processes;Human Diseases;Human Diseases;Human Diseases;Environmental Information Processing	Signal transduction;Infectious disease: viral;Cell motility;Cell motility;Cellular community - eukaryotes;Cardiovascular disease;Cardiovascular disease;Cardiovascular disease;Signaling molecules and interaction	ko04151//PI3K-Akt signaling pathway;ko05165//Human papillomavirus infection;ko04810//Regulation of actin cytoskeleton;ko04820//Cytoskeleton in muscle cells;ko04510//Focal adhesion;ko05414//Dilated cardiomyopathy;ko05410//Hypertrophic cardiomyopathy;ko05412//Arrhythmogenic right ventricular cardiomyopathy;ko04512//ECM-receptor interaction	K06583;K06583;K06583;K06583;K06583;K06583;K06583;K06583;K06583	GO:0005575//cellular_component;GO:0005622//intracellular anatomical structure;GO:0005737//cytoplasm;GO:0005886//plasma membrane;GO:0005887//integral component of plasma membrane;GO:0005912//adherens junction;GO:0005927//muscle tendon junction;GO:0008305//integrin complex;GO:0009986//cell surface;GO:0016020//membrane;GO:0016021//integral component of membrane;GO:0030054//cell junction;GO:0030055//…	GO:0003674//molecular_function;GO:0005102//signaling receptor binding;GO:0005178//integrin binding;GO:0005488//binding;GO:0005515//protein binding;GO:0043167//ion binding;GO:0043169//cation binding;GO:0043236//laminin binding;GO:0044877//protein-containing complex binding;GO:0046872//metal ion binding;GO:0046982//protein heterodimerization activity;GO:0046983//protein dimerization activity;GO:005…	GO:0001568//blood vessel development;GO:0001704//formation of primary germ layer;GO:0001706//endoderm formation;GO:0001944//vasculature development;GO:0006928//movement of cell or subcellular component;GO:0007154//cell communication;GO:0007155//cell adhesion;GO:0007160//cell-matrix adhesion;GO:0007165//signal transduction;GO:0007166//cell surface receptor signaling pathway;GO:0007229//integrin-me…	--	TRUE
MSTRG.16536.1	R6Z07_004999	miR-5606-x	0.000921	0.970183	5	miR-25-x|miR-4301-z|miR-5606-x|novel-m0078-3p|oar-miR-150	ITGA7	XP_027823424.1 taxid=9940 integrin alpha-7 isoform X3 [Ovis aries]	Environmental Information Processing;Human Diseases;Cellular Processes;Cellular Processes;Cellular Processes;Human Diseases;Human Diseases;Human Diseases;Environmental Information Processing	Signal transduction;Infectious disease: viral;Cell motility;Cell motility;Cellular community - eukaryotes;Cardiovascular disease;Cardiovascular disease;Cardiovascular disease;Signaling molecules and interaction	ko04151//PI3K-Akt signaling pathway;ko05165//Human papillomavirus infection;ko04810//Regulation of actin cytoskeleton;ko04820//Cytoskeleton in muscle cells;ko04510//Focal adhesion;ko05414//Dilated cardiomyopathy;ko05410//Hypertrophic cardiomyopathy;ko05412//Arrhythmogenic right ventricular cardiomyopathy;ko04512//ECM-receptor interaction	K06583;K06583;K06583;K06583;K06583;K06583;K06583;K06583;K06583	GO:0005575//cellular_component;GO:0005622//intracellular anatomical structure;GO:0005737//cytoplasm;GO:0005886//plasma membrane;GO:0005887//integral component of plasma membrane;GO:0005912//adherens junction;GO:0005927//muscle tendon junction;GO:0008305//integrin complex;GO:0009986//cell surface;GO:0016020//membrane;GO:0016021//integral component of membrane;GO:0030054//cell junction;GO:0030055//…	GO:0003674//molecular_function;GO:0005102//signaling receptor binding;GO:0005178//integrin binding;GO:0005488//binding;GO:0005515//protein binding;GO:0043167//ion binding;GO:0043169//cation binding;GO:0043236//laminin binding;GO:0044877//protein-containing complex binding;GO:0046872//metal ion binding;GO:0046982//protein heterodimerization activity;GO:0046983//protein dimerization activity;GO:005…	GO:0001568//blood vessel development;GO:0001704//formation of primary germ layer;GO:0001706//endoderm formation;GO:0001944//vasculature development;GO:0006928//movement of cell or subcellular component;GO:0007154//cell communication;GO:0007155//cell adhesion;GO:0007160//cell-matrix adhesion;GO:0007165//signal transduction;GO:0007166//cell surface receptor signaling pathway;GO:0007229//integrin-me…	--	TRUE
MSTRG.16536.1	R6Z07_004999	novel-m0078-3p	0.000921	0.970183	5	miR-25-x|miR-4301-z|miR-5606-x|novel-m0078-3p|oar-miR-150	ITGA7	XP_027823424.1 taxid=9940 integrin alpha-7 isoform X3 [Ovis aries]	Environmental Information Processing;Human Diseases;Cellular Processes;Cellular Processes;Cellular Processes;Human Diseases;Human Diseases;Human Diseases;Environmental Information Processing	Signal transduction;Infectious disease: viral;Cell motility;Cell motility;Cellular community - eukaryotes;Cardiovascular disease;Cardiovascular disease;Cardiovascular disease;Signaling molecules and interaction	ko04151//PI3K-Akt signaling pathway;ko05165//Human papillomavirus infection;ko04810//Regulation of actin cytoskeleton;ko04820//Cytoskeleton in muscle cells;ko04510//Focal adhesion;ko05414//Dilated cardiomyopathy;ko05410//Hypertrophic cardiomyopathy;ko05412//Arrhythmogenic right ventricular cardiomyopathy;ko04512//ECM-receptor interaction	K06583;K06583;K06583;K06583;K06583;K06583;K06583;K06583;K06583	GO:0005575//cellular_component;GO:0005622//intracellular anatomical structure;GO:0005737//cytoplasm;GO:0005886//plasma membrane;GO:0005887//integral component of plasma membrane;GO:0005912//adherens junction;GO:0005927//muscle tendon junction;GO:0008305//integrin complex;GO:0009986//cell surface;GO:0016020//membrane;GO:0016021//integral component of membrane;GO:0030054//cell junction;GO:0030055//…	GO:0003674//molecular_function;GO:0005102//signaling receptor binding;GO:0005178//integrin binding;GO:0005488//binding;GO:0005515//protein binding;GO:0043167//ion binding;GO:0043169//cation binding;GO:0043236//laminin binding;GO:0044877//protein-containing complex binding;GO:0046872//metal ion binding;GO:0046982//protein heterodimerization activity;GO:0046983//protein dimerization activity;GO:005…	GO:0001568//blood vessel development;GO:0001704//formation of primary germ layer;GO:0001706//endoderm formation;GO:0001944//vasculature development;GO:0006928//movement of cell or subcellular component;GO:0007154//cell communication;GO:0007155//cell adhesion;GO:0007160//cell-matrix adhesion;GO:0007165//signal transduction;GO:0007166//cell surface receptor signaling pathway;GO:0007229//integrin-me…	--	TRUE
MSTRG.16536.1	R6Z07_004999	oar-miR-150	0.000921	0.970183	5	miR-25-x|miR-4301-z|miR-5606-x|novel-m0078-3p|oar-miR-150	ITGA7	XP_027823424.1 taxid=9940 integrin alpha-7 isoform X3 [Ovis aries]	Environmental Information Processing;Human Diseases;Cellular Processes;Cellular Processes;Cellular Processes;Human Diseases;Human Diseases;Human Diseases;Environmental Information Processing	Signal transduction;Infectious disease: viral;Cell motility;Cell motility;Cellular community - eukaryotes;Cardiovascular disease;Cardiovascular disease;Cardiovascular disease;Signaling molecules and interaction	ko04151//PI3K-Akt signaling pathway;ko05165//Human papillomavirus infection;ko04810//Regulation of actin cytoskeleton;ko04820//Cytoskeleton in muscle cells;ko04510//Focal adhesion;ko05414//Dilated cardiomyopathy;ko05410//Hypertrophic cardiomyopathy;ko05412//Arrhythmogenic right ventricular cardiomyopathy;ko04512//ECM-receptor interaction	K06583;K06583;K06583;K06583;K06583;K06583;K06583;K06583;K06583	GO:0005575//cellular_component;GO:0005622//intracellular anatomical structure;GO:0005737//cytoplasm;GO:0005886//plasma membrane;GO:0005887//integral component of plasma membrane;GO:0005912//adherens junction;GO:0005927//muscle tendon junction;GO:0008305//integrin complex;GO:0009986//cell surface;GO:0016020//membrane;GO:0016021//integral component of membrane;GO:0030054//cell junction;GO:0030055//…	GO:0003674//molecular_function;GO:0005102//signaling receptor binding;GO:0005178//integrin binding;GO:0005488//binding;GO:0005515//protein binding;GO:0043167//ion binding;GO:0043169//cation binding;GO:0043236//laminin binding;GO:0044877//protein-containing complex binding;GO:0046872//metal ion binding;GO:0046982//protein heterodimerization activity;GO:0046983//protein dimerization activity;GO:005…	GO:0001568//blood vessel development;GO:0001704//formation of primary germ layer;GO:0001706//endoderm formation;GO:0001944//vasculature development;GO:0006928//movement of cell or subcellular component;GO:0007154//cell communication;GO:0007155//cell adhesion;GO:0007160//cell-matrix adhesion;GO:0007165//signal transduction;GO:0007166//cell surface receptor signaling pathway;GO:0007229//integrin-me…	--	TRUE
MSTRG.16536.1	R6Z07_005051	miR-1343-x	0.005931	0.987505	4	miR-1343-x|miR-2447-z|novel-m0050-3p|oar-miR-29b	IGF1	XP_012015032.1 taxid=9940 insulin-like growth factor I isoform X7 [Ovis aries]	Human Diseases;Environmental Information Processing;Environmental Information Processing;Environmental Information Processing;Environmental Information Processing;Human Diseases;Human Diseases;Cellular Processes;Environmental Information Processing;Cellular Processes;Human Diseases;Environmental Information Processing;Cellular Processes;Environmental Information Processing;Environmental Informati…	Cancer: overview;Signal transduction;Signal transduction;Signal transduction;Signal transduction;Cancer: overview;Cancer: overview;Cellular community - eukaryotes;Signal transduction;Cellular community - eukaryotes;Cancer: specific types;Signal transduction;Cell growth and death;Signal transduction;Signal transduction;Endocrine system;Sensory system;Cardiovascular disease;Endocrine system;Cancer:…	ko05200//Pathways in cancer;ko04151//PI3K-Akt signaling pathway;ko04015//Rap1 signaling pathway;ko04010//MAPK signaling pathway;ko04014//Ras signaling pathway;ko05205//Proteoglycans in cancer;ko05202//Transcriptional misregulation in cancer;ko04510//Focal adhesion;ko04150//mTOR signaling pathway;ko04550//Signaling pathways regulating pluripotency of stem cells;ko05224//Breast cancer;ko04068//FoxO…	K05459;K05459;K05459;K05459;K05459;K05459;K05459;K05459;K05459;K05459;K05459;K05459;K05459;K05459;K05459;K05459;K05459;K05459;K05459;K05459;K05459;K05459;K05459;K05459;K05459;K05459;K05459;K05459;K05459;K05459;K05459	GO:0005575//cellular_component;GO:0005576//extracellular region;GO:0005614//interstitial matrix;GO:0005615//extracellular space;GO:0005622//intracellular anatomical structure;GO:0005737//cytoplasm;GO:0005829//cytosol;GO:0005886//plasma membrane;GO:0012505//endomembrane system;GO:0016020//membrane;GO:0016942//insulin-like growth factor binding protein complex;GO:0030133//transport vesicle;GO:00301…	GO:0003674//molecular_function;GO:0005102//signaling receptor binding;GO:0005158//insulin receptor binding;GO:0005159//insulin-like growth factor receptor binding;GO:0005178//integrin binding;GO:0005179//hormone activity;GO:0005488//binding;GO:0005496//steroid binding;GO:0005515//protein binding;GO:0008047//enzyme activator activity;GO:0008083//growth factor activity;GO:0008289//lipid binding;GO:…	GO:0000003//reproduction;GO:0000165//MAPK cascade;GO:0001501//skeletal system development;GO:0001503//ossification;GO:0001505//regulation of neurotransmitter levels;GO:0001558//regulation of cell growth;GO:0001649//osteoblast differentiation;GO:0001655//urogenital system development;GO:0001666//response to hypoxia;GO:0001678//cellular glucose homeostasis;GO:0001763//morphogenesis of a branching s…	--	TRUE
MSTRG.16536.1	R6Z07_005051	miR-2447-z	0.005931	0.987505	4	miR-1343-x|miR-2447-z|novel-m0050-3p|oar-miR-29b	IGF1	XP_012015032.1 taxid=9940 insulin-like growth factor I isoform X7 [Ovis aries]	Human Diseases;Environmental Information Processing;Environmental Information Processing;Environmental Information Processing;Environmental Information Processing;Human Diseases;Human Diseases;Cellular Processes;Environmental Information Processing;Cellular Processes;Human Diseases;Environmental Information Processing;Cellular Processes;Environmental Information Processing;Environmental Informati…	Cancer: overview;Signal transduction;Signal transduction;Signal transduction;Signal transduction;Cancer: overview;Cancer: overview;Cellular community - eukaryotes;Signal transduction;Cellular community - eukaryotes;Cancer: specific types;Signal transduction;Cell growth and death;Signal transduction;Signal transduction;Endocrine system;Sensory system;Cardiovascular disease;Endocrine system;Cancer:…	ko05200//Pathways in cancer;ko04151//PI3K-Akt signaling pathway;ko04015//Rap1 signaling pathway;ko04010//MAPK signaling pathway;ko04014//Ras signaling pathway;ko05205//Proteoglycans in cancer;ko05202//Transcriptional misregulation in cancer;ko04510//Focal adhesion;ko04150//mTOR signaling pathway;ko04550//Signaling pathways regulating pluripotency of stem cells;ko05224//Breast cancer;ko04068//FoxO…	K05459;K05459;K05459;K05459;K05459;K05459;K05459;K05459;K05459;K05459;K05459;K05459;K05459;K05459;K05459;K05459;K05459;K05459;K05459;K05459;K05459;K05459;K05459;K05459;K05459;K05459;K05459;K05459;K05459;K05459;K05459	GO:0005575//cellular_component;GO:0005576//extracellular region;GO:0005614//interstitial matrix;GO:0005615//extracellular space;GO:0005622//intracellular anatomical structure;GO:0005737//cytoplasm;GO:0005829//cytosol;GO:0005886//plasma membrane;GO:0012505//endomembrane system;GO:0016020//membrane;GO:0016942//insulin-like growth factor binding protein complex;GO:0030133//transport vesicle;GO:00301…	GO:0003674//molecular_function;GO:0005102//signaling receptor binding;GO:0005158//insulin receptor binding;GO:0005159//insulin-like growth factor receptor binding;GO:0005178//integrin binding;GO:0005179//hormone activity;GO:0005488//binding;GO:0005496//steroid binding;GO:0005515//protein binding;GO:0008047//enzyme activator activity;GO:0008083//growth factor activity;GO:0008289//lipid binding;GO:…	GO:0000003//reproduction;GO:0000165//MAPK cascade;GO:0001501//skeletal system development;GO:0001503//ossification;GO:0001505//regulation of neurotransmitter levels;GO:0001558//regulation of cell growth;GO:0001649//osteoblast differentiation;GO:0001655//urogenital system development;GO:0001666//response to hypoxia;GO:0001678//cellular glucose homeostasis;GO:0001763//morphogenesis of a branching s…	--	TRUE
MSTRG.16536.1	R6Z07_005051	novel-m0050-3p	0.005931	0.987505	4	miR-1343-x|miR-2447-z|novel-m0050-3p|oar-miR-29b	IGF1	XP_012015032.1 taxid=9940 insulin-like growth factor I isoform X7 [Ovis aries]	Human Diseases;Environmental Information Processing;Environmental Information Processing;Environmental Information Processing;Environmental Information Processing;Human Diseases;Human Diseases;Cellular Processes;Environmental Information Processing;Cellular Processes;Human Diseases;Environmental Information Processing;Cellular Processes;Environmental Information Processing;Environmental Informati…	Cancer: overview;Signal transduction;Signal transduction;Signal transduction;Signal transduction;Cancer: overview;Cancer: overview;Cellular community - eukaryotes;Signal transduction;Cellular community - eukaryotes;Cancer: specific types;Signal transduction;Cell growth and death;Signal transduction;Signal transduction;Endocrine system;Sensory system;Cardiovascular disease;Endocrine system;Cancer:…	ko05200//Pathways in cancer;ko04151//PI3K-Akt signaling pathway;ko04015//Rap1 signaling pathway;ko04010//MAPK signaling pathway;ko04014//Ras signaling pathway;ko05205//Proteoglycans in cancer;ko05202//Transcriptional misregulation in cancer;ko04510//Focal adhesion;ko04150//mTOR signaling pathway;ko04550//Signaling pathways regulating pluripotency of stem cells;ko05224//Breast cancer;ko04068//FoxO…	K05459;K05459;K05459;K05459;K05459;K05459;K05459;K05459;K05459;K05459;K05459;K05459;K05459;K05459;K05459;K05459;K05459;K05459;K05459;K05459;K05459;K05459;K05459;K05459;K05459;K05459;K05459;K05459;K05459;K05459;K05459	GO:0005575//cellular_component;GO:0005576//extracellular region;GO:0005614//interstitial matrix;GO:0005615//extracellular space;GO:0005622//intracellular anatomical structure;GO:0005737//cytoplasm;GO:0005829//cytosol;GO:0005886//plasma membrane;GO:0012505//endomembrane system;GO:0016020//membrane;GO:0016942//insulin-like growth factor binding protein complex;GO:0030133//transport vesicle;GO:00301…	GO:0003674//molecular_function;GO:0005102//signaling receptor binding;GO:0005158//insulin receptor binding;GO:0005159//insulin-like growth factor receptor binding;GO:0005178//integrin binding;GO:0005179//hormone activity;GO:0005488//binding;GO:0005496//steroid binding;GO:0005515//protein binding;GO:0008047//enzyme activator activity;GO:0008083//growth factor activity;GO:0008289//lipid binding;GO:…	GO:0000003//reproduction;GO:0000165//MAPK cascade;GO:0001501//skeletal system development;GO:0001503//ossification;GO:0001505//regulation of neurotransmitter levels;GO:0001558//regulation of cell growth;GO:0001649//osteoblast differentiation;GO:0001655//urogenital system development;GO:0001666//response to hypoxia;GO:0001678//cellular glucose homeostasis;GO:0001763//morphogenesis of a branching s…	--	TRUE
MSTRG.16536.1	R6Z07_005051	oar-miR-29b	0.005931	0.987505	4	miR-1343-x|miR-2447-z|novel-m0050-3p|oar-miR-29b	IGF1	XP_012015032.1 taxid=9940 insulin-like growth factor I isoform X7 [Ovis aries]	Human Diseases;Environmental Information Processing;Environmental Information Processing;Environmental Information Processing;Environmental Information Processing;Human Diseases;Human Diseases;Cellular Processes;Environmental Information Processing;Cellular Processes;Human Diseases;Environmental Information Processing;Cellular Processes;Environmental Information Processing;Environmental Informati…	Cancer: overview;Signal transduction;Signal transduction;Signal transduction;Signal transduction;Cancer: overview;Cancer: overview;Cellular community - eukaryotes;Signal transduction;Cellular community - eukaryotes;Cancer: specific types;Signal transduction;Cell growth and death;Signal transduction;Signal transduction;Endocrine system;Sensory system;Cardiovascular disease;Endocrine system;Cancer:…	ko05200//Pathways in cancer;ko04151//PI3K-Akt signaling pathway;ko04015//Rap1 signaling pathway;ko04010//MAPK signaling pathway;ko04014//Ras signaling pathway;ko05205//Proteoglycans in cancer;ko05202//Transcriptional misregulation in cancer;ko04510//Focal adhesion;ko04150//mTOR signaling pathway;ko04550//Signaling pathways regulating pluripotency of stem cells;ko05224//Breast cancer;ko04068//FoxO…	K05459;K05459;K05459;K05459;K05459;K05459;K05459;K05459;K05459;K05459;K05459;K05459;K05459;K05459;K05459;K05459;K05459;K05459;K05459;K05459;K05459;K05459;K05459;K05459;K05459;K05459;K05459;K05459;K05459;K05459;K05459	GO:0005575//cellular_component;GO:0005576//extracellular region;GO:0005614//interstitial matrix;GO:0005615//extracellular space;GO:0005622//intracellular anatomical structure;GO:0005737//cytoplasm;GO:0005829//cytosol;GO:0005886//plasma membrane;GO:0012505//endomembrane system;GO:0016020//membrane;GO:0016942//insulin-like growth factor binding protein complex;GO:0030133//transport vesicle;GO:00301…	GO:0003674//molecular_function;GO:0005102//signaling receptor binding;GO:0005158//insulin receptor binding;GO:0005159//insulin-like growth factor receptor binding;GO:0005178//integrin binding;GO:0005179//hormone activity;GO:0005488//binding;GO:0005496//steroid binding;GO:0005515//protein binding;GO:0008047//enzyme activator activity;GO:0008083//growth factor activity;GO:0008289//lipid binding;GO:…	GO:0000003//reproduction;GO:0000165//MAPK cascade;GO:0001501//skeletal system development;GO:0001503//ossification;GO:0001505//regulation of neurotransmitter levels;GO:0001558//regulation of cell growth;GO:0001649//osteoblast differentiation;GO:0001655//urogenital system development;GO:0001666//response to hypoxia;GO:0001678//cellular glucose homeostasis;GO:0001763//morphogenesis of a branching s…	--	TRUE
MSTRG.19147.1	R6Z07_002851	miR-1246-z	3.2e-05	0.989381	5	miR-1246-z|miR-219-y|novel-m0089-3p|novel-m0090-3p|oar-miR-218a	TTN	XDA72527.1 taxid=9940 hypothetical protein R6Z07_002851 [Ovis aries]	Cellular Processes;Human Diseases;Human Diseases	Cell motility;Cardiovascular disease;Cardiovascular disease	ko04820//Cytoskeleton in muscle cells;ko05414//Dilated cardiomyopathy;ko05410//Hypertrophic cardiomyopathy	K12567;K12567;K12567	GO:0000228//nuclear chromosome;GO:0000793//condensed chromosome;GO:0000794//condensed nuclear chromosome;GO:0005575//cellular_component;GO:0005576//extracellular region;GO:0005622//intracellular anatomical structure;GO:0005634//nucleus;GO:0005694//chromosome;GO:0005737//cytoplasm;GO:0005829//cytosol;GO:0005856//cytoskeleton;GO:0005859//muscle myosin complex;GO:0005865//striated muscle thin filame…	GO:0000166//nucleotide binding;GO:0002020//protease binding;GO:0003674//molecular_function;GO:0003779//actin binding;GO:0003824//catalytic activity;GO:0003993//acid phosphatase activity;GO:0004672//protein kinase activity;GO:0004674//protein serine/threonine kinase activity;GO:0004713//protein tyrosine kinase activity;GO:0005198//structural molecule activity;GO:0005200//structural constituent of …	GO:0000070//mitotic sister chromatid segregation;GO:0000278//mitotic cell cycle;GO:0000280//nuclear division;GO:0000819//sister chromatid segregation;GO:0001701//in utero embryonic development;GO:0001756//somitogenesis;GO:0001932//regulation of protein phosphorylation;GO:0002576//platelet degranulation;GO:0002791//regulation of peptide secretion;GO:0002793//positive regulation of peptide secretio…	--	TRUE
MSTRG.19147.1	R6Z07_002851	miR-219-y	3.2e-05	0.989381	5	miR-1246-z|miR-219-y|novel-m0089-3p|novel-m0090-3p|oar-miR-218a	TTN	XDA72527.1 taxid=9940 hypothetical protein R6Z07_002851 [Ovis aries]	Cellular Processes;Human Diseases;Human Diseases	Cell motility;Cardiovascular disease;Cardiovascular disease	ko04820//Cytoskeleton in muscle cells;ko05414//Dilated cardiomyopathy;ko05410//Hypertrophic cardiomyopathy	K12567;K12567;K12567	GO:0000228//nuclear chromosome;GO:0000793//condensed chromosome;GO:0000794//condensed nuclear chromosome;GO:0005575//cellular_component;GO:0005576//extracellular region;GO:0005622//intracellular anatomical structure;GO:0005634//nucleus;GO:0005694//chromosome;GO:0005737//cytoplasm;GO:0005829//cytosol;GO:0005856//cytoskeleton;GO:0005859//muscle myosin complex;GO:0005865//striated muscle thin filame…	GO:0000166//nucleotide binding;GO:0002020//protease binding;GO:0003674//molecular_function;GO:0003779//actin binding;GO:0003824//catalytic activity;GO:0003993//acid phosphatase activity;GO:0004672//protein kinase activity;GO:0004674//protein serine/threonine kinase activity;GO:0004713//protein tyrosine kinase activity;GO:0005198//structural molecule activity;GO:0005200//structural constituent of …	GO:0000070//mitotic sister chromatid segregation;GO:0000278//mitotic cell cycle;GO:0000280//nuclear division;GO:0000819//sister chromatid segregation;GO:0001701//in utero embryonic development;GO:0001756//somitogenesis;GO:0001932//regulation of protein phosphorylation;GO:0002576//platelet degranulation;GO:0002791//regulation of peptide secretion;GO:0002793//positive regulation of peptide secretio…	--	TRUE
MSTRG.19147.1	R6Z07_002851	novel-m0089-3p	3.2e-05	0.989381	5	miR-1246-z|miR-219-y|novel-m0089-3p|novel-m0090-3p|oar-miR-218a	TTN	XDA72527.1 taxid=9940 hypothetical protein R6Z07_002851 [Ovis aries]	Cellular Processes;Human Diseases;Human Diseases	Cell motility;Cardiovascular disease;Cardiovascular disease	ko04820//Cytoskeleton in muscle cells;ko05414//Dilated cardiomyopathy;ko05410//Hypertrophic cardiomyopathy	K12567;K12567;K12567	GO:0000228//nuclear chromosome;GO:0000793//condensed chromosome;GO:0000794//condensed nuclear chromosome;GO:0005575//cellular_component;GO:0005576//extracellular region;GO:0005622//intracellular anatomical structure;GO:0005634//nucleus;GO:0005694//chromosome;GO:0005737//cytoplasm;GO:0005829//cytosol;GO:0005856//cytoskeleton;GO:0005859//muscle myosin complex;GO:0005865//striated muscle thin filame…	GO:0000166//nucleotide binding;GO:0002020//protease binding;GO:0003674//molecular_function;GO:0003779//actin binding;GO:0003824//catalytic activity;GO:0003993//acid phosphatase activity;GO:0004672//protein kinase activity;GO:0004674//protein serine/threonine kinase activity;GO:0004713//protein tyrosine kinase activity;GO:0005198//structural molecule activity;GO:0005200//structural constituent of …	GO:0000070//mitotic sister chromatid segregation;GO:0000278//mitotic cell cycle;GO:0000280//nuclear division;GO:0000819//sister chromatid segregation;GO:0001701//in utero embryonic development;GO:0001756//somitogenesis;GO:0001932//regulation of protein phosphorylation;GO:0002576//platelet degranulation;GO:0002791//regulation of peptide secretion;GO:0002793//positive regulation of peptide secretio…	--	TRUE
MSTRG.19147.1	R6Z07_002851	novel-m0090-3p	3.2e-05	0.989381	5	miR-1246-z|miR-219-y|novel-m0089-3p|novel-m0090-3p|oar-miR-218a	TTN	XDA72527.1 taxid=9940 hypothetical protein R6Z07_002851 [Ovis aries]	Cellular Processes;Human Diseases;Human Diseases	Cell motility;Cardiovascular disease;Cardiovascular disease	ko04820//Cytoskeleton in muscle cells;ko05414//Dilated cardiomyopathy;ko05410//Hypertrophic cardiomyopathy	K12567;K12567;K12567	GO:0000228//nuclear chromosome;GO:0000793//condensed chromosome;GO:0000794//condensed nuclear chromosome;GO:0005575//cellular_component;GO:0005576//extracellular region;GO:0005622//intracellular anatomical structure;GO:0005634//nucleus;GO:0005694//chromosome;GO:0005737//cytoplasm;GO:0005829//cytosol;GO:0005856//cytoskeleton;GO:0005859//muscle myosin complex;GO:0005865//striated muscle thin filame…	GO:0000166//nucleotide binding;GO:0002020//protease binding;GO:0003674//molecular_function;GO:0003779//actin binding;GO:0003824//catalytic activity;GO:0003993//acid phosphatase activity;GO:0004672//protein kinase activity;GO:0004674//protein serine/threonine kinase activity;GO:0004713//protein tyrosine kinase activity;GO:0005198//structural molecule activity;GO:0005200//structural constituent of …	GO:0000070//mitotic sister chromatid segregation;GO:0000278//mitotic cell cycle;GO:0000280//nuclear division;GO:0000819//sister chromatid segregation;GO:0001701//in utero embryonic development;GO:0001756//somitogenesis;GO:0001932//regulation of protein phosphorylation;GO:0002576//platelet degranulation;GO:0002791//regulation of peptide secretion;GO:0002793//positive regulation of peptide secretio…	--	TRUE
MSTRG.19147.1	R6Z07_002851	oar-miR-218a	3.2e-05	0.989381	5	miR-1246-z|miR-219-y|novel-m0089-3p|novel-m0090-3p|oar-miR-218a	TTN	XDA72527.1 taxid=9940 hypothetical protein R6Z07_002851 [Ovis aries]	Cellular Processes;Human Diseases;Human Diseases	Cell motility;Cardiovascular disease;Cardiovascular disease	ko04820//Cytoskeleton in muscle cells;ko05414//Dilated cardiomyopathy;ko05410//Hypertrophic cardiomyopathy	K12567;K12567;K12567	GO:0000228//nuclear chromosome;GO:0000793//condensed chromosome;GO:0000794//condensed nuclear chromosome;GO:0005575//cellular_component;GO:0005576//extracellular region;GO:0005622//intracellular anatomical structure;GO:0005634//nucleus;GO:0005694//chromosome;GO:0005737//cytoplasm;GO:0005829//cytosol;GO:0005856//cytoskeleton;GO:0005859//muscle myosin complex;GO:0005865//striated muscle thin filame…	GO:0000166//nucleotide binding;GO:0002020//protease binding;GO:0003674//molecular_function;GO:0003779//actin binding;GO:0003824//catalytic activity;GO:0003993//acid phosphatase activity;GO:0004672//protein kinase activity;GO:0004674//protein serine/threonine kinase activity;GO:0004713//protein tyrosine kinase activity;GO:0005198//structural molecule activity;GO:0005200//structural constituent of …	GO:0000070//mitotic sister chromatid segregation;GO:0000278//mitotic cell cycle;GO:0000280//nuclear division;GO:0000819//sister chromatid segregation;GO:0001701//in utero embryonic development;GO:0001756//somitogenesis;GO:0001932//regulation of protein phosphorylation;GO:0002576//platelet degranulation;GO:0002791//regulation of peptide secretion;GO:0002793//positive regulation of peptide secretio…	--	TRUE
MSTRG.19147.1	R6Z07_003233	miR-150-z	0.000496	0.967307	6	miR-150-z|miR-219-y|miR-2447-z|oar-miR-150|oar-miR-200b|oar-miR-218a	FN1	XP_004004957.2 taxid=9940 fibronectin isoform X8 [Ovis aries]	Human Diseases;Environmental Information Processing;Human Diseases;Cellular Processes;Cellular Processes;Human Diseases;Cellular Processes;Human Diseases;Human Diseases;Human Diseases;Human Diseases;Human Diseases;Environmental Information Processing	Cancer: overview;Signal transduction;Infectious disease: viral;Cell motility;Cell motility;Cancer: overview;Cellular community - eukaryotes;Infectious disease: bacterial;Infectious disease: parasitic;Endocrine and metabolic disease;Cancer: specific types;Infectious disease: bacterial;Signaling molecules and interaction	ko05200//Pathways in cancer;ko04151//PI3K-Akt signaling pathway;ko05165//Human papillomavirus infection;ko04810//Regulation of actin cytoskeleton;ko04820//Cytoskeleton in muscle cells;ko05205//Proteoglycans in cancer;ko04510//Focal adhesion;ko05135//Yersinia infection;ko05146//Amoebiasis;ko04933//AGE-RAGE signaling pathway in diabetic complications;ko05222//Small cell lung cancer;ko05100//Bacteri…	K05717;K05717;K05717;K05717;K05717;K05717;K05717;K05717;K05717;K05717;K05717;K05717;K05717	GO:0005575//cellular_component;GO:0005576//extracellular region;GO:0005615//extracellular space	GO:0003674//molecular_function;GO:0003993//acid phosphatase activity;GO:0005488//binding;GO:0005515//protein binding;GO:0005539//glycosaminoglycan binding;GO:0008201//heparin binding;GO:0019904//protein domain specific binding;GO:0043167//ion binding;GO:0043168//anion binding;GO:0046872//metal ion binding;GO:0097367//carbohydrate derivative binding;GO:0097718//disordered domain specific binding;G…	GO:0001525//angiogenesis;GO:0001568//blood vessel development;GO:0001944//vasculature development;GO:0002526//acute inflammatory response;GO:0006950//response to stress;GO:0006952//defense response;GO:0006953//acute-phase response;GO:0006954//inflammatory response;GO:0007155//cell adhesion;GO:0007275//multicellular organism development;GO:0008150//biological_process;GO:0008360//regulation of cell…	--	TRUE
MSTRG.19147.1	R6Z07_003233	miR-219-y	0.000496	0.967307	6	miR-150-z|miR-219-y|miR-2447-z|oar-miR-150|oar-miR-200b|oar-miR-218a	FN1	XP_004004957.2 taxid=9940 fibronectin isoform X8 [Ovis aries]	Human Diseases;Environmental Information Processing;Human Diseases;Cellular Processes;Cellular Processes;Human Diseases;Cellular Processes;Human Diseases;Human Diseases;Human Diseases;Human Diseases;Human Diseases;Environmental Information Processing	Cancer: overview;Signal transduction;Infectious disease: viral;Cell motility;Cell motility;Cancer: overview;Cellular community - eukaryotes;Infectious disease: bacterial;Infectious disease: parasitic;Endocrine and metabolic disease;Cancer: specific types;Infectious disease: bacterial;Signaling molecules and interaction	ko05200//Pathways in cancer;ko04151//PI3K-Akt signaling pathway;ko05165//Human papillomavirus infection;ko04810//Regulation of actin cytoskeleton;ko04820//Cytoskeleton in muscle cells;ko05205//Proteoglycans in cancer;ko04510//Focal adhesion;ko05135//Yersinia infection;ko05146//Amoebiasis;ko04933//AGE-RAGE signaling pathway in diabetic complications;ko05222//Small cell lung cancer;ko05100//Bacteri…	K05717;K05717;K05717;K05717;K05717;K05717;K05717;K05717;K05717;K05717;K05717;K05717;K05717	GO:0005575//cellular_component;GO:0005576//extracellular region;GO:0005615//extracellular space	GO:0003674//molecular_function;GO:0003993//acid phosphatase activity;GO:0005488//binding;GO:0005515//protein binding;GO:0005539//glycosaminoglycan binding;GO:0008201//heparin binding;GO:0019904//protein domain specific binding;GO:0043167//ion binding;GO:0043168//anion binding;GO:0046872//metal ion binding;GO:0097367//carbohydrate derivative binding;GO:0097718//disordered domain specific binding;G…	GO:0001525//angiogenesis;GO:0001568//blood vessel development;GO:0001944//vasculature development;GO:0002526//acute inflammatory response;GO:0006950//response to stress;GO:0006952//defense response;GO:0006953//acute-phase response;GO:0006954//inflammatory response;GO:0007155//cell adhesion;GO:0007275//multicellular organism development;GO:0008150//biological_process;GO:0008360//regulation of cell…	--	TRUE
MSTRG.19147.1	R6Z07_003233	miR-2447-z	0.000496	0.967307	6	miR-150-z|miR-219-y|miR-2447-z|oar-miR-150|oar-miR-200b|oar-miR-218a	FN1	XP_004004957.2 taxid=9940 fibronectin isoform X8 [Ovis aries]	Human Diseases;Environmental Information Processing;Human Diseases;Cellular Processes;Cellular Processes;Human Diseases;Cellular Processes;Human Diseases;Human Diseases;Human Diseases;Human Diseases;Human Diseases;Environmental Information Processing	Cancer: overview;Signal transduction;Infectious disease: viral;Cell motility;Cell motility;Cancer: overview;Cellular community - eukaryotes;Infectious disease: bacterial;Infectious disease: parasitic;Endocrine and metabolic disease;Cancer: specific types;Infectious disease: bacterial;Signaling molecules and interaction	ko05200//Pathways in cancer;ko04151//PI3K-Akt signaling pathway;ko05165//Human papillomavirus infection;ko04810//Regulation of actin cytoskeleton;ko04820//Cytoskeleton in muscle cells;ko05205//Proteoglycans in cancer;ko04510//Focal adhesion;ko05135//Yersinia infection;ko05146//Amoebiasis;ko04933//AGE-RAGE signaling pathway in diabetic complications;ko05222//Small cell lung cancer;ko05100//Bacteri…	K05717;K05717;K05717;K05717;K05717;K05717;K05717;K05717;K05717;K05717;K05717;K05717;K05717	GO:0005575//cellular_component;GO:0005576//extracellular region;GO:0005615//extracellular space	GO:0003674//molecular_function;GO:0003993//acid phosphatase activity;GO:0005488//binding;GO:0005515//protein binding;GO:0005539//glycosaminoglycan binding;GO:0008201//heparin binding;GO:0019904//protein domain specific binding;GO:0043167//ion binding;GO:0043168//anion binding;GO:0046872//metal ion binding;GO:0097367//carbohydrate derivative binding;GO:0097718//disordered domain specific binding;G…	GO:0001525//angiogenesis;GO:0001568//blood vessel development;GO:0001944//vasculature development;GO:0002526//acute inflammatory response;GO:0006950//response to stress;GO:0006952//defense response;GO:0006953//acute-phase response;GO:0006954//inflammatory response;GO:0007155//cell adhesion;GO:0007275//multicellular organism development;GO:0008150//biological_process;GO:0008360//regulation of cell…	--	TRUE
MSTRG.19147.1	R6Z07_003233	oar-miR-150	0.000496	0.967307	6	miR-150-z|miR-219-y|miR-2447-z|oar-miR-150|oar-miR-200b|oar-miR-218a	FN1	XP_004004957.2 taxid=9940 fibronectin isoform X8 [Ovis aries]	Human Diseases;Environmental Information Processing;Human Diseases;Cellular Processes;Cellular Processes;Human Diseases;Cellular Processes;Human Diseases;Human Diseases;Human Diseases;Human Diseases;Human Diseases;Environmental Information Processing	Cancer: overview;Signal transduction;Infectious disease: viral;Cell motility;Cell motility;Cancer: overview;Cellular community - eukaryotes;Infectious disease: bacterial;Infectious disease: parasitic;Endocrine and metabolic disease;Cancer: specific types;Infectious disease: bacterial;Signaling molecules and interaction	ko05200//Pathways in cancer;ko04151//PI3K-Akt signaling pathway;ko05165//Human papillomavirus infection;ko04810//Regulation of actin cytoskeleton;ko04820//Cytoskeleton in muscle cells;ko05205//Proteoglycans in cancer;ko04510//Focal adhesion;ko05135//Yersinia infection;ko05146//Amoebiasis;ko04933//AGE-RAGE signaling pathway in diabetic complications;ko05222//Small cell lung cancer;ko05100//Bacteri…	K05717;K05717;K05717;K05717;K05717;K05717;K05717;K05717;K05717;K05717;K05717;K05717;K05717	GO:0005575//cellular_component;GO:0005576//extracellular region;GO:0005615//extracellular space	GO:0003674//molecular_function;GO:0003993//acid phosphatase activity;GO:0005488//binding;GO:0005515//protein binding;GO:0005539//glycosaminoglycan binding;GO:0008201//heparin binding;GO:0019904//protein domain specific binding;GO:0043167//ion binding;GO:0043168//anion binding;GO:0046872//metal ion binding;GO:0097367//carbohydrate derivative binding;GO:0097718//disordered domain specific binding;G…	GO:0001525//angiogenesis;GO:0001568//blood vessel development;GO:0001944//vasculature development;GO:0002526//acute inflammatory response;GO:0006950//response to stress;GO:0006952//defense response;GO:0006953//acute-phase response;GO:0006954//inflammatory response;GO:0007155//cell adhesion;GO:0007275//multicellular organism development;GO:0008150//biological_process;GO:0008360//regulation of cell…	--	TRUE
MSTRG.19147.1	R6Z07_003233	oar-miR-200b	0.000496	0.967307	6	miR-150-z|miR-219-y|miR-2447-z|oar-miR-150|oar-miR-200b|oar-miR-218a	FN1	XP_004004957.2 taxid=9940 fibronectin isoform X8 [Ovis aries]	Human Diseases;Environmental Information Processing;Human Diseases;Cellular Processes;Cellular Processes;Human Diseases;Cellular Processes;Human Diseases;Human Diseases;Human Diseases;Human Diseases;Human Diseases;Environmental Information Processing	Cancer: overview;Signal transduction;Infectious disease: viral;Cell motility;Cell motility;Cancer: overview;Cellular community - eukaryotes;Infectious disease: bacterial;Infectious disease: parasitic;Endocrine and metabolic disease;Cancer: specific types;Infectious disease: bacterial;Signaling molecules and interaction	ko05200//Pathways in cancer;ko04151//PI3K-Akt signaling pathway;ko05165//Human papillomavirus infection;ko04810//Regulation of actin cytoskeleton;ko04820//Cytoskeleton in muscle cells;ko05205//Proteoglycans in cancer;ko04510//Focal adhesion;ko05135//Yersinia infection;ko05146//Amoebiasis;ko04933//AGE-RAGE signaling pathway in diabetic complications;ko05222//Small cell lung cancer;ko05100//Bacteri…	K05717;K05717;K05717;K05717;K05717;K05717;K05717;K05717;K05717;K05717;K05717;K05717;K05717	GO:0005575//cellular_component;GO:0005576//extracellular region;GO:0005615//extracellular space	GO:0003674//molecular_function;GO:0003993//acid phosphatase activity;GO:0005488//binding;GO:0005515//protein binding;GO:0005539//glycosaminoglycan binding;GO:0008201//heparin binding;GO:0019904//protein domain specific binding;GO:0043167//ion binding;GO:0043168//anion binding;GO:0046872//metal ion binding;GO:0097367//carbohydrate derivative binding;GO:0097718//disordered domain specific binding;G…	GO:0001525//angiogenesis;GO:0001568//blood vessel development;GO:0001944//vasculature development;GO:0002526//acute inflammatory response;GO:0006950//response to stress;GO:0006952//defense response;GO:0006953//acute-phase response;GO:0006954//inflammatory response;GO:0007155//cell adhesion;GO:0007275//multicellular organism development;GO:0008150//biological_process;GO:0008360//regulation of cell…	--	TRUE
MSTRG.19147.1	R6Z07_003233	oar-miR-218a	0.000496	0.967307	6	miR-150-z|miR-219-y|miR-2447-z|oar-miR-150|oar-miR-200b|oar-miR-218a	FN1	XP_004004957.2 taxid=9940 fibronectin isoform X8 [Ovis aries]	Human Diseases;Environmental Information Processing;Human Diseases;Cellular Processes;Cellular Processes;Human Diseases;Cellular Processes;Human Diseases;Human Diseases;Human Diseases;Human Diseases;Human Diseases;Environmental Information Processing	Cancer: overview;Signal transduction;Infectious disease: viral;Cell motility;Cell motility;Cancer: overview;Cellular community - eukaryotes;Infectious disease: bacterial;Infectious disease: parasitic;Endocrine and metabolic disease;Cancer: specific types;Infectious disease: bacterial;Signaling molecules and interaction	ko05200//Pathways in cancer;ko04151//PI3K-Akt signaling pathway;ko05165//Human papillomavirus infection;ko04810//Regulation of actin cytoskeleton;ko04820//Cytoskeleton in muscle cells;ko05205//Proteoglycans in cancer;ko04510//Focal adhesion;ko05135//Yersinia infection;ko05146//Amoebiasis;ko04933//AGE-RAGE signaling pathway in diabetic complications;ko05222//Small cell lung cancer;ko05100//Bacteri…	K05717;K05717;K05717;K05717;K05717;K05717;K05717;K05717;K05717;K05717;K05717;K05717;K05717	GO:0005575//cellular_component;GO:0005576//extracellular region;GO:0005615//extracellular space	GO:0003674//molecular_function;GO:0003993//acid phosphatase activity;GO:0005488//binding;GO:0005515//protein binding;GO:0005539//glycosaminoglycan binding;GO:0008201//heparin binding;GO:0019904//protein domain specific binding;GO:0043167//ion binding;GO:0043168//anion binding;GO:0046872//metal ion binding;GO:0097367//carbohydrate derivative binding;GO:0097718//disordered domain specific binding;G…	GO:0001525//angiogenesis;GO:0001568//blood vessel development;GO:0001944//vasculature development;GO:0002526//acute inflammatory response;GO:0006950//response to stress;GO:0006952//defense response;GO:0006953//acute-phase response;GO:0006954//inflammatory response;GO:0007155//cell adhesion;GO:0007275//multicellular organism development;GO:0008150//biological_process;GO:0008360//regulation of cell…	--	TRUE
MSTRG.19147.1	R6Z07_005406	miR-221-x	0.008436	0.981584	4	miR-221-x|miR-222-x|miR-4301-z|novel-m0102-3p	CCND2	XDA75123.1 taxid=9940 hypothetical protein R6Z07_005406 [Ovis aries]	Human Diseases;Environmental Information Processing;Human Diseases;Human Diseases;Human Diseases;Human Diseases;Environmental Information Processing;Human Diseases;Cellular Processes;Environmental Information Processing;Environmental Information Processing;Human Diseases;Human Diseases;Cellular Processes;Cellular Processes;Environmental Information Processing;Cellular Processes;Organismal Systems…	Cancer: overview;Signal transduction;Infectious disease: viral;Infectious disease: viral;Infectious disease: viral;Cancer: overview;Signal transduction;Cancer: overview;Cellular community - eukaryotes;Signal transduction;Signal transduction;Infectious disease: viral;Cancer: overview;Cell growth and death;Cell growth and death;Signal transduction;Cell growth and death;Endocrine system;Signal trans…	ko05200//Pathways in cancer;ko04151//PI3K-Akt signaling pathway;ko05165//Human papillomavirus infection;ko05166//Human T-cell leukemia virus 1 infection;ko05169//Epstein-Barr virus infection;ko05202//Transcriptional misregulation in cancer;ko04630//JAK-STAT signaling pathway;ko05203//Viral carcinogenesis;ko04510//Focal adhesion;ko04310//Wnt signaling pathway;ko04390//Hippo signaling pathway;ko051…	K10151;K10151;K10151;K10151;K10151;K10151;K10151;K10151;K10151;K10151;K10151;K10151;K10151;K10151;K10151;K10151;K10151;K10151;K10151	GO:0000307//cyclin-dependent protein kinase holoenzyme complex;GO:0000785//chromatin;GO:0005575//cellular_component;GO:0005622//intracellular anatomical structure;GO:0005634//nucleus;GO:0005635//nuclear envelope;GO:0005654//nucleoplasm;GO:0005694//chromosome;GO:0005730//nucleolus;GO:0005737//cytoplasm;GO:0005829//cytosol;GO:0012505//endomembrane system;GO:0016020//membrane;GO:0031090//organelle m…	GO:0003674//molecular_function;GO:0005488//binding;GO:0005515//protein binding;GO:0019899//enzyme binding;GO:0019900//kinase binding;GO:0019901//protein kinase binding	GO:0000003//reproduction;GO:0000079//regulation of cyclin-dependent protein serine/threonine kinase activity;GO:0000082//G1/S transition of mitotic cell cycle;GO:0000278//mitotic cell cycle;GO:0001541//ovarian follicle development;GO:0001889//liver development;GO:0001932//regulation of protein phosphorylation;GO:0001934//positive regulation of protein phosphorylation;GO:0003006//developmental pro…	--	TRUE
MSTRG.19147.1	R6Z07_005406	miR-222-x	0.008436	0.981584	4	miR-221-x|miR-222-x|miR-4301-z|novel-m0102-3p	CCND2	XDA75123.1 taxid=9940 hypothetical protein R6Z07_005406 [Ovis aries]	Human Diseases;Environmental Information Processing;Human Diseases;Human Diseases;Human Diseases;Human Diseases;Environmental Information Processing;Human Diseases;Cellular Processes;Environmental Information Processing;Environmental Information Processing;Human Diseases;Human Diseases;Cellular Processes;Cellular Processes;Environmental Information Processing;Cellular Processes;Organismal Systems…	Cancer: overview;Signal transduction;Infectious disease: viral;Infectious disease: viral;Infectious disease: viral;Cancer: overview;Signal transduction;Cancer: overview;Cellular community - eukaryotes;Signal transduction;Signal transduction;Infectious disease: viral;Cancer: overview;Cell growth and death;Cell growth and death;Signal transduction;Cell growth and death;Endocrine system;Signal trans…	ko05200//Pathways in cancer;ko04151//PI3K-Akt signaling pathway;ko05165//Human papillomavirus infection;ko05166//Human T-cell leukemia virus 1 infection;ko05169//Epstein-Barr virus infection;ko05202//Transcriptional misregulation in cancer;ko04630//JAK-STAT signaling pathway;ko05203//Viral carcinogenesis;ko04510//Focal adhesion;ko04310//Wnt signaling pathway;ko04390//Hippo signaling pathway;ko051…	K10151;K10151;K10151;K10151;K10151;K10151;K10151;K10151;K10151;K10151;K10151;K10151;K10151;K10151;K10151;K10151;K10151;K10151;K10151	GO:0000307//cyclin-dependent protein kinase holoenzyme complex;GO:0000785//chromatin;GO:0005575//cellular_component;GO:0005622//intracellular anatomical structure;GO:0005634//nucleus;GO:0005635//nuclear envelope;GO:0005654//nucleoplasm;GO:0005694//chromosome;GO:0005730//nucleolus;GO:0005737//cytoplasm;GO:0005829//cytosol;GO:0012505//endomembrane system;GO:0016020//membrane;GO:0031090//organelle m…	GO:0003674//molecular_function;GO:0005488//binding;GO:0005515//protein binding;GO:0019899//enzyme binding;GO:0019900//kinase binding;GO:0019901//protein kinase binding	GO:0000003//reproduction;GO:0000079//regulation of cyclin-dependent protein serine/threonine kinase activity;GO:0000082//G1/S transition of mitotic cell cycle;GO:0000278//mitotic cell cycle;GO:0001541//ovarian follicle development;GO:0001889//liver development;GO:0001932//regulation of protein phosphorylation;GO:0001934//positive regulation of protein phosphorylation;GO:0003006//developmental pro…	--	TRUE
MSTRG.19147.1	R6Z07_005406	miR-4301-z	0.008436	0.981584	4	miR-221-x|miR-222-x|miR-4301-z|novel-m0102-3p	CCND2	XDA75123.1 taxid=9940 hypothetical protein R6Z07_005406 [Ovis aries]	Human Diseases;Environmental Information Processing;Human Diseases;Human Diseases;Human Diseases;Human Diseases;Environmental Information Processing;Human Diseases;Cellular Processes;Environmental Information Processing;Environmental Information Processing;Human Diseases;Human Diseases;Cellular Processes;Cellular Processes;Environmental Information Processing;Cellular Processes;Organismal Systems…	Cancer: overview;Signal transduction;Infectious disease: viral;Infectious disease: viral;Infectious disease: viral;Cancer: overview;Signal transduction;Cancer: overview;Cellular community - eukaryotes;Signal transduction;Signal transduction;Infectious disease: viral;Cancer: overview;Cell growth and death;Cell growth and death;Signal transduction;Cell growth and death;Endocrine system;Signal trans…	ko05200//Pathways in cancer;ko04151//PI3K-Akt signaling pathway;ko05165//Human papillomavirus infection;ko05166//Human T-cell leukemia virus 1 infection;ko05169//Epstein-Barr virus infection;ko05202//Transcriptional misregulation in cancer;ko04630//JAK-STAT signaling pathway;ko05203//Viral carcinogenesis;ko04510//Focal adhesion;ko04310//Wnt signaling pathway;ko04390//Hippo signaling pathway;ko051…	K10151;K10151;K10151;K10151;K10151;K10151;K10151;K10151;K10151;K10151;K10151;K10151;K10151;K10151;K10151;K10151;K10151;K10151;K10151	GO:0000307//cyclin-dependent protein kinase holoenzyme complex;GO:0000785//chromatin;GO:0005575//cellular_component;GO:0005622//intracellular anatomical structure;GO:0005634//nucleus;GO:0005635//nuclear envelope;GO:0005654//nucleoplasm;GO:0005694//chromosome;GO:0005730//nucleolus;GO:0005737//cytoplasm;GO:0005829//cytosol;GO:0012505//endomembrane system;GO:0016020//membrane;GO:0031090//organelle m…	GO:0003674//molecular_function;GO:0005488//binding;GO:0005515//protein binding;GO:0019899//enzyme binding;GO:0019900//kinase binding;GO:0019901//protein kinase binding	GO:0000003//reproduction;GO:0000079//regulation of cyclin-dependent protein serine/threonine kinase activity;GO:0000082//G1/S transition of mitotic cell cycle;GO:0000278//mitotic cell cycle;GO:0001541//ovarian follicle development;GO:0001889//liver development;GO:0001932//regulation of protein phosphorylation;GO:0001934//positive regulation of protein phosphorylation;GO:0003006//developmental pro…	--	TRUE
MSTRG.19147.1	R6Z07_005406	novel-m0102-3p	0.008436	0.981584	4	miR-221-x|miR-222-x|miR-4301-z|novel-m0102-3p	CCND2	XDA75123.1 taxid=9940 hypothetical protein R6Z07_005406 [Ovis aries]	Human Diseases;Environmental Information Processing;Human Diseases;Human Diseases;Human Diseases;Human Diseases;Environmental Information Processing;Human Diseases;Cellular Processes;Environmental Information Processing;Environmental Information Processing;Human Diseases;Human Diseases;Cellular Processes;Cellular Processes;Environmental Information Processing;Cellular Processes;Organismal Systems…	Cancer: overview;Signal transduction;Infectious disease: viral;Infectious disease: viral;Infectious disease: viral;Cancer: overview;Signal transduction;Cancer: overview;Cellular community - eukaryotes;Signal transduction;Signal transduction;Infectious disease: viral;Cancer: overview;Cell growth and death;Cell growth and death;Signal transduction;Cell growth and death;Endocrine system;Signal trans…	ko05200//Pathways in cancer;ko04151//PI3K-Akt signaling pathway;ko05165//Human papillomavirus infection;ko05166//Human T-cell leukemia virus 1 infection;ko05169//Epstein-Barr virus infection;ko05202//Transcriptional misregulation in cancer;ko04630//JAK-STAT signaling pathway;ko05203//Viral carcinogenesis;ko04510//Focal adhesion;ko04310//Wnt signaling pathway;ko04390//Hippo signaling pathway;ko051…	K10151;K10151;K10151;K10151;K10151;K10151;K10151;K10151;K10151;K10151;K10151;K10151;K10151;K10151;K10151;K10151;K10151;K10151;K10151	GO:0000307//cyclin-dependent protein kinase holoenzyme complex;GO:0000785//chromatin;GO:0005575//cellular_component;GO:0005622//intracellular anatomical structure;GO:0005634//nucleus;GO:0005635//nuclear envelope;GO:0005654//nucleoplasm;GO:0005694//chromosome;GO:0005730//nucleolus;GO:0005737//cytoplasm;GO:0005829//cytosol;GO:0012505//endomembrane system;GO:0016020//membrane;GO:0031090//organelle m…	GO:0003674//molecular_function;GO:0005488//binding;GO:0005515//protein binding;GO:0019899//enzyme binding;GO:0019900//kinase binding;GO:0019901//protein kinase binding	GO:0000003//reproduction;GO:0000079//regulation of cyclin-dependent protein serine/threonine kinase activity;GO:0000082//G1/S transition of mitotic cell cycle;GO:0000278//mitotic cell cycle;GO:0001541//ovarian follicle development;GO:0001889//liver development;GO:0001932//regulation of protein phosphorylation;GO:0001934//positive regulation of protein phosphorylation;GO:0003006//developmental pro…	--	TRUE
MSTRG.19147.1	R6Z07_014860	miR-4301-z	0.011554	0.965798	4	miR-4301-z|novel-m0038-3p|novel-m0039-3p|novel-m0050-3p	PIK3R1	KAG5199098.1 taxid=9940 hypothetical protein JEQ12_006798 [Ovis aries]	Human Diseases;Human Diseases;Human Diseases;Human Diseases;Environmental Information Processing;Human Diseases;Environmental Information Processing;Human Diseases;Human Diseases;Environmental Information Processing;Human Diseases;Human Diseases;Human Diseases;Human Diseases;Human Diseases;Cellular Processes;Environmental Information Processing;Human Diseases;Human Diseases;Environmental Informat…	Cancer: overview;Infectious disease: viral;Infectious disease: viral;Neurodegenerative disease;Signal transduction;Infectious disease: viral;Signal transduction;Neurodegenerative disease;Infectious disease: viral;Signal transduction;Infectious disease: bacterial;Infectious disease: viral;Infectious disease: viral;Cardiovascular disease;Infectious disease: viral;Cell motility;Signal transduction;C…	ko05200//Pathways in cancer;ko05168//Herpes simplex virus 1 infection;ko05171//Coronavirus disease - COVID-19;ko05010//Alzheimer disease;ko04151//PI3K-Akt signaling pathway;ko05165//Human papillomavirus infection;ko04015//Rap1 signaling pathway;ko05020//Prion disease;ko05170//Human immunodeficiency virus 1 infection;ko04014//Ras signaling pathway;ko05131//Shigellosis;ko05166//Human T-cell leukemi…	K02649;K02649;K02649;K02649;K02649;K02649;K02649;K02649;K02649;K02649;K02649;K02649;K02649;K02649;K02649;K02649;K02649;K02649;K02649;K02649;K02649;K02649;K02649;K02649;K02649;K02649;K02649;K02649;K02649;K02649;K02649;K02649;K02649;K02649;K02649;K02649;K02649;K02649;K02649;K02649;K02649;K02649;K02649;K02649;K02649;K02649;K02649;K02649;K02649;K02649;K02649;K02649;K02649;K02649;K02649;K02649;K02649;…	GO:0005575//cellular_component;GO:0005622//intracellular anatomical structure;GO:0005634//nucleus;GO:0005737//cytoplasm;GO:0005783//endoplasmic reticulum;GO:0005794//Golgi apparatus;GO:0005801//cis-Golgi network;GO:0005829//cytosol;GO:0005886//plasma membrane;GO:0005911//cell-cell junction;GO:0005942//phosphatidylinositol 3-kinase complex;GO:0005943//phosphatidylinositol 3-kinase complex, class I…	GO:0001784//phosphotyrosine residue binding;GO:0003674//molecular_function;GO:0003824//catalytic activity;GO:0005068//transmembrane receptor protein tyrosine kinase adaptor activity;GO:0005102//signaling receptor binding;GO:0005126//cytokine receptor binding;GO:0005158//insulin receptor binding;GO:0005159//insulin-like growth factor receptor binding;GO:0005161//platelet-derived growth factor rece…	GO:0000902//cell morphogenesis;GO:0000904//cell morphogenesis involved in differentiation;GO:0001101//response to acid chemical;GO:0001678//cellular glucose homeostasis;GO:0001775//cell activation;GO:0001817//regulation of cytokine production;GO:0001819//positive regulation of cytokine production;GO:0001878//response to yeast;GO:0001932//regulation of protein phosphorylation;GO:0001934//positive …	--	TRUE
MSTRG.19147.1	R6Z07_014860	novel-m0038-3p	0.011554	0.965798	4	miR-4301-z|novel-m0038-3p|novel-m0039-3p|novel-m0050-3p	PIK3R1	KAG5199098.1 taxid=9940 hypothetical protein JEQ12_006798 [Ovis aries]	Human Diseases;Human Diseases;Human Diseases;Human Diseases;Environmental Information Processing;Human Diseases;Environmental Information Processing;Human Diseases;Human Diseases;Environmental Information Processing;Human Diseases;Human Diseases;Human Diseases;Human Diseases;Human Diseases;Cellular Processes;Environmental Information Processing;Human Diseases;Human Diseases;Environmental Informat…	Cancer: overview;Infectious disease: viral;Infectious disease: viral;Neurodegenerative disease;Signal transduction;Infectious disease: viral;Signal transduction;Neurodegenerative disease;Infectious disease: viral;Signal transduction;Infectious disease: bacterial;Infectious disease: viral;Infectious disease: viral;Cardiovascular disease;Infectious disease: viral;Cell motility;Signal transduction;C…	ko05200//Pathways in cancer;ko05168//Herpes simplex virus 1 infection;ko05171//Coronavirus disease - COVID-19;ko05010//Alzheimer disease;ko04151//PI3K-Akt signaling pathway;ko05165//Human papillomavirus infection;ko04015//Rap1 signaling pathway;ko05020//Prion disease;ko05170//Human immunodeficiency virus 1 infection;ko04014//Ras signaling pathway;ko05131//Shigellosis;ko05166//Human T-cell leukemi…	K02649;K02649;K02649;K02649;K02649;K02649;K02649;K02649;K02649;K02649;K02649;K02649;K02649;K02649;K02649;K02649;K02649;K02649;K02649;K02649;K02649;K02649;K02649;K02649;K02649;K02649;K02649;K02649;K02649;K02649;K02649;K02649;K02649;K02649;K02649;K02649;K02649;K02649;K02649;K02649;K02649;K02649;K02649;K02649;K02649;K02649;K02649;K02649;K02649;K02649;K02649;K02649;K02649;K02649;K02649;K02649;K02649;…	GO:0005575//cellular_component;GO:0005622//intracellular anatomical structure;GO:0005634//nucleus;GO:0005737//cytoplasm;GO:0005783//endoplasmic reticulum;GO:0005794//Golgi apparatus;GO:0005801//cis-Golgi network;GO:0005829//cytosol;GO:0005886//plasma membrane;GO:0005911//cell-cell junction;GO:0005942//phosphatidylinositol 3-kinase complex;GO:0005943//phosphatidylinositol 3-kinase complex, class I…	GO:0001784//phosphotyrosine residue binding;GO:0003674//molecular_function;GO:0003824//catalytic activity;GO:0005068//transmembrane receptor protein tyrosine kinase adaptor activity;GO:0005102//signaling receptor binding;GO:0005126//cytokine receptor binding;GO:0005158//insulin receptor binding;GO:0005159//insulin-like growth factor receptor binding;GO:0005161//platelet-derived growth factor rece…	GO:0000902//cell morphogenesis;GO:0000904//cell morphogenesis involved in differentiation;GO:0001101//response to acid chemical;GO:0001678//cellular glucose homeostasis;GO:0001775//cell activation;GO:0001817//regulation of cytokine production;GO:0001819//positive regulation of cytokine production;GO:0001878//response to yeast;GO:0001932//regulation of protein phosphorylation;GO:0001934//positive …	--	TRUE
MSTRG.19147.1	R6Z07_014860	novel-m0039-3p	0.011554	0.965798	4	miR-4301-z|novel-m0038-3p|novel-m0039-3p|novel-m0050-3p	PIK3R1	KAG5199098.1 taxid=9940 hypothetical protein JEQ12_006798 [Ovis aries]	Human Diseases;Human Diseases;Human Diseases;Human Diseases;Environmental Information Processing;Human Diseases;Environmental Information Processing;Human Diseases;Human Diseases;Environmental Information Processing;Human Diseases;Human Diseases;Human Diseases;Human Diseases;Human Diseases;Cellular Processes;Environmental Information Processing;Human Diseases;Human Diseases;Environmental Informat…	Cancer: overview;Infectious disease: viral;Infectious disease: viral;Neurodegenerative disease;Signal transduction;Infectious disease: viral;Signal transduction;Neurodegenerative disease;Infectious disease: viral;Signal transduction;Infectious disease: bacterial;Infectious disease: viral;Infectious disease: viral;Cardiovascular disease;Infectious disease: viral;Cell motility;Signal transduction;C…	ko05200//Pathways in cancer;ko05168//Herpes simplex virus 1 infection;ko05171//Coronavirus disease - COVID-19;ko05010//Alzheimer disease;ko04151//PI3K-Akt signaling pathway;ko05165//Human papillomavirus infection;ko04015//Rap1 signaling pathway;ko05020//Prion disease;ko05170//Human immunodeficiency virus 1 infection;ko04014//Ras signaling pathway;ko05131//Shigellosis;ko05166//Human T-cell leukemi…	K02649;K02649;K02649;K02649;K02649;K02649;K02649;K02649;K02649;K02649;K02649;K02649;K02649;K02649;K02649;K02649;K02649;K02649;K02649;K02649;K02649;K02649;K02649;K02649;K02649;K02649;K02649;K02649;K02649;K02649;K02649;K02649;K02649;K02649;K02649;K02649;K02649;K02649;K02649;K02649;K02649;K02649;K02649;K02649;K02649;K02649;K02649;K02649;K02649;K02649;K02649;K02649;K02649;K02649;K02649;K02649;K02649;…	GO:0005575//cellular_component;GO:0005622//intracellular anatomical structure;GO:0005634//nucleus;GO:0005737//cytoplasm;GO:0005783//endoplasmic reticulum;GO:0005794//Golgi apparatus;GO:0005801//cis-Golgi network;GO:0005829//cytosol;GO:0005886//plasma membrane;GO:0005911//cell-cell junction;GO:0005942//phosphatidylinositol 3-kinase complex;GO:0005943//phosphatidylinositol 3-kinase complex, class I…	GO:0001784//phosphotyrosine residue binding;GO:0003674//molecular_function;GO:0003824//catalytic activity;GO:0005068//transmembrane receptor protein tyrosine kinase adaptor activity;GO:0005102//signaling receptor binding;GO:0005126//cytokine receptor binding;GO:0005158//insulin receptor binding;GO:0005159//insulin-like growth factor receptor binding;GO:0005161//platelet-derived growth factor rece…	GO:0000902//cell morphogenesis;GO:0000904//cell morphogenesis involved in differentiation;GO:0001101//response to acid chemical;GO:0001678//cellular glucose homeostasis;GO:0001775//cell activation;GO:0001817//regulation of cytokine production;GO:0001819//positive regulation of cytokine production;GO:0001878//response to yeast;GO:0001932//regulation of protein phosphorylation;GO:0001934//positive …	--	TRUE
MSTRG.19147.1	R6Z07_014860	novel-m0050-3p	0.011554	0.965798	4	miR-4301-z|novel-m0038-3p|novel-m0039-3p|novel-m0050-3p	PIK3R1	KAG5199098.1 taxid=9940 hypothetical protein JEQ12_006798 [Ovis aries]	Human Diseases;Human Diseases;Human Diseases;Human Diseases;Environmental Information Processing;Human Diseases;Environmental Information Processing;Human Diseases;Human Diseases;Environmental Information Processing;Human Diseases;Human Diseases;Human Diseases;Human Diseases;Human Diseases;Cellular Processes;Environmental Information Processing;Human Diseases;Human Diseases;Environmental Informat…	Cancer: overview;Infectious disease: viral;Infectious disease: viral;Neurodegenerative disease;Signal transduction;Infectious disease: viral;Signal transduction;Neurodegenerative disease;Infectious disease: viral;Signal transduction;Infectious disease: bacterial;Infectious disease: viral;Infectious disease: viral;Cardiovascular disease;Infectious disease: viral;Cell motility;Signal transduction;C…	ko05200//Pathways in cancer;ko05168//Herpes simplex virus 1 infection;ko05171//Coronavirus disease - COVID-19;ko05010//Alzheimer disease;ko04151//PI3K-Akt signaling pathway;ko05165//Human papillomavirus infection;ko04015//Rap1 signaling pathway;ko05020//Prion disease;ko05170//Human immunodeficiency virus 1 infection;ko04014//Ras signaling pathway;ko05131//Shigellosis;ko05166//Human T-cell leukemi…	K02649;K02649;K02649;K02649;K02649;K02649;K02649;K02649;K02649;K02649;K02649;K02649;K02649;K02649;K02649;K02649;K02649;K02649;K02649;K02649;K02649;K02649;K02649;K02649;K02649;K02649;K02649;K02649;K02649;K02649;K02649;K02649;K02649;K02649;K02649;K02649;K02649;K02649;K02649;K02649;K02649;K02649;K02649;K02649;K02649;K02649;K02649;K02649;K02649;K02649;K02649;K02649;K02649;K02649;K02649;K02649;K02649;…	GO:0005575//cellular_component;GO:0005622//intracellular anatomical structure;GO:0005634//nucleus;GO:0005737//cytoplasm;GO:0005783//endoplasmic reticulum;GO:0005794//Golgi apparatus;GO:0005801//cis-Golgi network;GO:0005829//cytosol;GO:0005886//plasma membrane;GO:0005911//cell-cell junction;GO:0005942//phosphatidylinositol 3-kinase complex;GO:0005943//phosphatidylinositol 3-kinase complex, class I…	GO:0001784//phosphotyrosine residue binding;GO:0003674//molecular_function;GO:0003824//catalytic activity;GO:0005068//transmembrane receptor protein tyrosine kinase adaptor activity;GO:0005102//signaling receptor binding;GO:0005126//cytokine receptor binding;GO:0005158//insulin receptor binding;GO:0005159//insulin-like growth factor receptor binding;GO:0005161//platelet-derived growth factor rece…	GO:0000902//cell morphogenesis;GO:0000904//cell morphogenesis involved in differentiation;GO:0001101//response to acid chemical;GO:0001678//cellular glucose homeostasis;GO:0001775//cell activation;GO:0001817//regulation of cytokine production;GO:0001819//positive regulation of cytokine production;GO:0001878//response to yeast;GO:0001932//regulation of protein phosphorylation;GO:0001934//positive …	--	TRUE
MSTRG.19147.1	R6Z07_016592	miR-92-x	0.047741	0.964016	2	miR-92-x|oar-miR-200b	DAG1	XDA86578.1 taxid=9940 hypothetical protein R6Z07_016592 [Ovis aries]	Cellular Processes;Human Diseases;Human Diseases;Human Diseases;Human Diseases;Environmental Information Processing	Cell motility;Cardiovascular disease;Cardiovascular disease;Cardiovascular disease;Cardiovascular disease;Signaling molecules and interaction	ko04820//Cytoskeleton in muscle cells;ko05416//Viral myocarditis;ko05414//Dilated cardiomyopathy;ko05410//Hypertrophic cardiomyopathy;ko05412//Arrhythmogenic right ventricular cardiomyopathy;ko04512//ECM-receptor interaction	K06265;K06265;K06265;K06265;K06265;K06265	GO:0005575//cellular_component;GO:0005576//extracellular region;GO:0005604//basement membrane;GO:0005615//extracellular space;GO:0005622//intracellular anatomical structure;GO:0005634//nucleus;GO:0005654//nucleoplasm;GO:0005737//cytoplasm;GO:0005783//endoplasmic reticulum;GO:0005788//endoplasmic reticulum lumen;GO:0005794//Golgi apparatus;GO:0005796//Golgi lumen;GO:0005829//cytosol;GO:0005856//cy…	GO:0001618//virus receptor activity;GO:0002162//dystroglycan binding;GO:0003674//molecular_function;GO:0003779//actin binding;GO:0005198//structural molecule activity;GO:0005488//binding;GO:0005509//calcium ion binding;GO:0005515//protein binding;GO:0008092//cytoskeletal protein binding;GO:0008307//structural constituent of muscle;GO:0015631//tubulin binding;GO:0017166//vinculin binding;GO:001990…	GO:0000003//reproduction;GO:0000226//microtubule cytoskeleton organization;GO:0000578//embryonic axis specification;GO:0000902//cell morphogenesis;GO:0000904//cell morphogenesis involved in differentiation;GO:0001525//angiogenesis;GO:0001568//blood vessel development;GO:0001763//morphogenesis of a branching structure;GO:0001932//regulation of protein phosphorylation;GO:0001933//negative regulatio…	--	TRUE
MSTRG.19147.1	R6Z07_016592	oar-miR-200b	0.047741	0.964016	2	miR-92-x|oar-miR-200b	DAG1	XDA86578.1 taxid=9940 hypothetical protein R6Z07_016592 [Ovis aries]	Cellular Processes;Human Diseases;Human Diseases;Human Diseases;Human Diseases;Environmental Information Processing	Cell motility;Cardiovascular disease;Cardiovascular disease;Cardiovascular disease;Cardiovascular disease;Signaling molecules and interaction	ko04820//Cytoskeleton in muscle cells;ko05416//Viral myocarditis;ko05414//Dilated cardiomyopathy;ko05410//Hypertrophic cardiomyopathy;ko05412//Arrhythmogenic right ventricular cardiomyopathy;ko04512//ECM-receptor interaction	K06265;K06265;K06265;K06265;K06265;K06265	GO:0005575//cellular_component;GO:0005576//extracellular region;GO:0005604//basement membrane;GO:0005615//extracellular space;GO:0005622//intracellular anatomical structure;GO:0005634//nucleus;GO:0005654//nucleoplasm;GO:0005737//cytoplasm;GO:0005783//endoplasmic reticulum;GO:0005788//endoplasmic reticulum lumen;GO:0005794//Golgi apparatus;GO:0005796//Golgi lumen;GO:0005829//cytosol;GO:0005856//cy…	GO:0001618//virus receptor activity;GO:0002162//dystroglycan binding;GO:0003674//molecular_function;GO:0003779//actin binding;GO:0005198//structural molecule activity;GO:0005488//binding;GO:0005509//calcium ion binding;GO:0005515//protein binding;GO:0008092//cytoskeletal protein binding;GO:0008307//structural constituent of muscle;GO:0015631//tubulin binding;GO:0017166//vinculin binding;GO:001990…	GO:0000003//reproduction;GO:0000226//microtubule cytoskeleton organization;GO:0000578//embryonic axis specification;GO:0000902//cell morphogenesis;GO:0000904//cell morphogenesis involved in differentiation;GO:0001525//angiogenesis;GO:0001568//blood vessel development;GO:0001763//morphogenesis of a branching structure;GO:0001932//regulation of protein phosphorylation;GO:0001933//negative regulatio…	--	TRUE
MSTRG.19602.1	R6Z07_005051	miR-1343-x	0.000249	0.971299	4	miR-1343-x|miR-454-z|miR-93-y|oar-miR-29b	IGF1	XP_012015032.1 taxid=9940 insulin-like growth factor I isoform X7 [Ovis aries]	Human Diseases;Environmental Information Processing;Environmental Information Processing;Environmental Information Processing;Environmental Information Processing;Human Diseases;Human Diseases;Cellular Processes;Environmental Information Processing;Cellular Processes;Human Diseases;Environmental Information Processing;Cellular Processes;Environmental Information Processing;Environmental Informati…	Cancer: overview;Signal transduction;Signal transduction;Signal transduction;Signal transduction;Cancer: overview;Cancer: overview;Cellular community - eukaryotes;Signal transduction;Cellular community - eukaryotes;Cancer: specific types;Signal transduction;Cell growth and death;Signal transduction;Signal transduction;Endocrine system;Sensory system;Cardiovascular disease;Endocrine system;Cancer:…	ko05200//Pathways in cancer;ko04151//PI3K-Akt signaling pathway;ko04015//Rap1 signaling pathway;ko04010//MAPK signaling pathway;ko04014//Ras signaling pathway;ko05205//Proteoglycans in cancer;ko05202//Transcriptional misregulation in cancer;ko04510//Focal adhesion;ko04150//mTOR signaling pathway;ko04550//Signaling pathways regulating pluripotency of stem cells;ko05224//Breast cancer;ko04068//FoxO…	K05459;K05459;K05459;K05459;K05459;K05459;K05459;K05459;K05459;K05459;K05459;K05459;K05459;K05459;K05459;K05459;K05459;K05459;K05459;K05459;K05459;K05459;K05459;K05459;K05459;K05459;K05459;K05459;K05459;K05459;K05459	GO:0005575//cellular_component;GO:0005576//extracellular region;GO:0005614//interstitial matrix;GO:0005615//extracellular space;GO:0005622//intracellular anatomical structure;GO:0005737//cytoplasm;GO:0005829//cytosol;GO:0005886//plasma membrane;GO:0012505//endomembrane system;GO:0016020//membrane;GO:0016942//insulin-like growth factor binding protein complex;GO:0030133//transport vesicle;GO:00301…	GO:0003674//molecular_function;GO:0005102//signaling receptor binding;GO:0005158//insulin receptor binding;GO:0005159//insulin-like growth factor receptor binding;GO:0005178//integrin binding;GO:0005179//hormone activity;GO:0005488//binding;GO:0005496//steroid binding;GO:0005515//protein binding;GO:0008047//enzyme activator activity;GO:0008083//growth factor activity;GO:0008289//lipid binding;GO:…	GO:0000003//reproduction;GO:0000165//MAPK cascade;GO:0001501//skeletal system development;GO:0001503//ossification;GO:0001505//regulation of neurotransmitter levels;GO:0001558//regulation of cell growth;GO:0001649//osteoblast differentiation;GO:0001655//urogenital system development;GO:0001666//response to hypoxia;GO:0001678//cellular glucose homeostasis;GO:0001763//morphogenesis of a branching s…	--	TRUE
MSTRG.19602.1	R6Z07_005051	miR-454-z	0.000249	0.971299	4	miR-1343-x|miR-454-z|miR-93-y|oar-miR-29b	IGF1	XP_012015032.1 taxid=9940 insulin-like growth factor I isoform X7 [Ovis aries]	Human Diseases;Environmental Information Processing;Environmental Information Processing;Environmental Information Processing;Environmental Information Processing;Human Diseases;Human Diseases;Cellular Processes;Environmental Information Processing;Cellular Processes;Human Diseases;Environmental Information Processing;Cellular Processes;Environmental Information Processing;Environmental Informati…	Cancer: overview;Signal transduction;Signal transduction;Signal transduction;Signal transduction;Cancer: overview;Cancer: overview;Cellular community - eukaryotes;Signal transduction;Cellular community - eukaryotes;Cancer: specific types;Signal transduction;Cell growth and death;Signal transduction;Signal transduction;Endocrine system;Sensory system;Cardiovascular disease;Endocrine system;Cancer:…	ko05200//Pathways in cancer;ko04151//PI3K-Akt signaling pathway;ko04015//Rap1 signaling pathway;ko04010//MAPK signaling pathway;ko04014//Ras signaling pathway;ko05205//Proteoglycans in cancer;ko05202//Transcriptional misregulation in cancer;ko04510//Focal adhesion;ko04150//mTOR signaling pathway;ko04550//Signaling pathways regulating pluripotency of stem cells;ko05224//Breast cancer;ko04068//FoxO…	K05459;K05459;K05459;K05459;K05459;K05459;K05459;K05459;K05459;K05459;K05459;K05459;K05459;K05459;K05459;K05459;K05459;K05459;K05459;K05459;K05459;K05459;K05459;K05459;K05459;K05459;K05459;K05459;K05459;K05459;K05459	GO:0005575//cellular_component;GO:0005576//extracellular region;GO:0005614//interstitial matrix;GO:0005615//extracellular space;GO:0005622//intracellular anatomical structure;GO:0005737//cytoplasm;GO:0005829//cytosol;GO:0005886//plasma membrane;GO:0012505//endomembrane system;GO:0016020//membrane;GO:0016942//insulin-like growth factor binding protein complex;GO:0030133//transport vesicle;GO:00301…	GO:0003674//molecular_function;GO:0005102//signaling receptor binding;GO:0005158//insulin receptor binding;GO:0005159//insulin-like growth factor receptor binding;GO:0005178//integrin binding;GO:0005179//hormone activity;GO:0005488//binding;GO:0005496//steroid binding;GO:0005515//protein binding;GO:0008047//enzyme activator activity;GO:0008083//growth factor activity;GO:0008289//lipid binding;GO:…	GO:0000003//reproduction;GO:0000165//MAPK cascade;GO:0001501//skeletal system development;GO:0001503//ossification;GO:0001505//regulation of neurotransmitter levels;GO:0001558//regulation of cell growth;GO:0001649//osteoblast differentiation;GO:0001655//urogenital system development;GO:0001666//response to hypoxia;GO:0001678//cellular glucose homeostasis;GO:0001763//morphogenesis of a branching s…	--	TRUE
MSTRG.19602.1	R6Z07_005051	miR-93-y	0.000249	0.971299	4	miR-1343-x|miR-454-z|miR-93-y|oar-miR-29b	IGF1	XP_012015032.1 taxid=9940 insulin-like growth factor I isoform X7 [Ovis aries]	Human Diseases;Environmental Information Processing;Environmental Information Processing;Environmental Information Processing;Environmental Information Processing;Human Diseases;Human Diseases;Cellular Processes;Environmental Information Processing;Cellular Processes;Human Diseases;Environmental Information Processing;Cellular Processes;Environmental Information Processing;Environmental Informati…	Cancer: overview;Signal transduction;Signal transduction;Signal transduction;Signal transduction;Cancer: overview;Cancer: overview;Cellular community - eukaryotes;Signal transduction;Cellular community - eukaryotes;Cancer: specific types;Signal transduction;Cell growth and death;Signal transduction;Signal transduction;Endocrine system;Sensory system;Cardiovascular disease;Endocrine system;Cancer:…	ko05200//Pathways in cancer;ko04151//PI3K-Akt signaling pathway;ko04015//Rap1 signaling pathway;ko04010//MAPK signaling pathway;ko04014//Ras signaling pathway;ko05205//Proteoglycans in cancer;ko05202//Transcriptional misregulation in cancer;ko04510//Focal adhesion;ko04150//mTOR signaling pathway;ko04550//Signaling pathways regulating pluripotency of stem cells;ko05224//Breast cancer;ko04068//FoxO…	K05459;K05459;K05459;K05459;K05459;K05459;K05459;K05459;K05459;K05459;K05459;K05459;K05459;K05459;K05459;K05459;K05459;K05459;K05459;K05459;K05459;K05459;K05459;K05459;K05459;K05459;K05459;K05459;K05459;K05459;K05459	GO:0005575//cellular_component;GO:0005576//extracellular region;GO:0005614//interstitial matrix;GO:0005615//extracellular space;GO:0005622//intracellular anatomical structure;GO:0005737//cytoplasm;GO:0005829//cytosol;GO:0005886//plasma membrane;GO:0012505//endomembrane system;GO:0016020//membrane;GO:0016942//insulin-like growth factor binding protein complex;GO:0030133//transport vesicle;GO:00301…	GO:0003674//molecular_function;GO:0005102//signaling receptor binding;GO:0005158//insulin receptor binding;GO:0005159//insulin-like growth factor receptor binding;GO:0005178//integrin binding;GO:0005179//hormone activity;GO:0005488//binding;GO:0005496//steroid binding;GO:0005515//protein binding;GO:0008047//enzyme activator activity;GO:0008083//growth factor activity;GO:0008289//lipid binding;GO:…	GO:0000003//reproduction;GO:0000165//MAPK cascade;GO:0001501//skeletal system development;GO:0001503//ossification;GO:0001505//regulation of neurotransmitter levels;GO:0001558//regulation of cell growth;GO:0001649//osteoblast differentiation;GO:0001655//urogenital system development;GO:0001666//response to hypoxia;GO:0001678//cellular glucose homeostasis;GO:0001763//morphogenesis of a branching s…	--	TRUE
MSTRG.19602.1	R6Z07_005051	oar-miR-29b	0.000249	0.971299	4	miR-1343-x|miR-454-z|miR-93-y|oar-miR-29b	IGF1	XP_012015032.1 taxid=9940 insulin-like growth factor I isoform X7 [Ovis aries]	Human Diseases;Environmental Information Processing;Environmental Information Processing;Environmental Information Processing;Environmental Information Processing;Human Diseases;Human Diseases;Cellular Processes;Environmental Information Processing;Cellular Processes;Human Diseases;Environmental Information Processing;Cellular Processes;Environmental Information Processing;Environmental Informati…	Cancer: overview;Signal transduction;Signal transduction;Signal transduction;Signal transduction;Cancer: overview;Cancer: overview;Cellular community - eukaryotes;Signal transduction;Cellular community - eukaryotes;Cancer: specific types;Signal transduction;Cell growth and death;Signal transduction;Signal transduction;Endocrine system;Sensory system;Cardiovascular disease;Endocrine system;Cancer:…	ko05200//Pathways in cancer;ko04151//PI3K-Akt signaling pathway;ko04015//Rap1 signaling pathway;ko04010//MAPK signaling pathway;ko04014//Ras signaling pathway;ko05205//Proteoglycans in cancer;ko05202//Transcriptional misregulation in cancer;ko04510//Focal adhesion;ko04150//mTOR signaling pathway;ko04550//Signaling pathways regulating pluripotency of stem cells;ko05224//Breast cancer;ko04068//FoxO…	K05459;K05459;K05459;K05459;K05459;K05459;K05459;K05459;K05459;K05459;K05459;K05459;K05459;K05459;K05459;K05459;K05459;K05459;K05459;K05459;K05459;K05459;K05459;K05459;K05459;K05459;K05459;K05459;K05459;K05459;K05459	GO:0005575//cellular_component;GO:0005576//extracellular region;GO:0005614//interstitial matrix;GO:0005615//extracellular space;GO:0005622//intracellular anatomical structure;GO:0005737//cytoplasm;GO:0005829//cytosol;GO:0005886//plasma membrane;GO:0012505//endomembrane system;GO:0016020//membrane;GO:0016942//insulin-like growth factor binding protein complex;GO:0030133//transport vesicle;GO:00301…	GO:0003674//molecular_function;GO:0005102//signaling receptor binding;GO:0005158//insulin receptor binding;GO:0005159//insulin-like growth factor receptor binding;GO:0005178//integrin binding;GO:0005179//hormone activity;GO:0005488//binding;GO:0005496//steroid binding;GO:0005515//protein binding;GO:0008047//enzyme activator activity;GO:0008083//growth factor activity;GO:0008289//lipid binding;GO:…	GO:0000003//reproduction;GO:0000165//MAPK cascade;GO:0001501//skeletal system development;GO:0001503//ossification;GO:0001505//regulation of neurotransmitter levels;GO:0001558//regulation of cell growth;GO:0001649//osteoblast differentiation;GO:0001655//urogenital system development;GO:0001666//response to hypoxia;GO:0001678//cellular glucose homeostasis;GO:0001763//morphogenesis of a branching s…	--	TRUE
MSTRG.19602.1	R6Z07_016592	miR-92-x	0.010546	0.951568	2	miR-92-x|oar-miR-29a	DAG1	XDA86578.1 taxid=9940 hypothetical protein R6Z07_016592 [Ovis aries]	Cellular Processes;Human Diseases;Human Diseases;Human Diseases;Human Diseases;Environmental Information Processing	Cell motility;Cardiovascular disease;Cardiovascular disease;Cardiovascular disease;Cardiovascular disease;Signaling molecules and interaction	ko04820//Cytoskeleton in muscle cells;ko05416//Viral myocarditis;ko05414//Dilated cardiomyopathy;ko05410//Hypertrophic cardiomyopathy;ko05412//Arrhythmogenic right ventricular cardiomyopathy;ko04512//ECM-receptor interaction	K06265;K06265;K06265;K06265;K06265;K06265	GO:0005575//cellular_component;GO:0005576//extracellular region;GO:0005604//basement membrane;GO:0005615//extracellular space;GO:0005622//intracellular anatomical structure;GO:0005634//nucleus;GO:0005654//nucleoplasm;GO:0005737//cytoplasm;GO:0005783//endoplasmic reticulum;GO:0005788//endoplasmic reticulum lumen;GO:0005794//Golgi apparatus;GO:0005796//Golgi lumen;GO:0005829//cytosol;GO:0005856//cy…	GO:0001618//virus receptor activity;GO:0002162//dystroglycan binding;GO:0003674//molecular_function;GO:0003779//actin binding;GO:0005198//structural molecule activity;GO:0005488//binding;GO:0005509//calcium ion binding;GO:0005515//protein binding;GO:0008092//cytoskeletal protein binding;GO:0008307//structural constituent of muscle;GO:0015631//tubulin binding;GO:0017166//vinculin binding;GO:001990…	GO:0000003//reproduction;GO:0000226//microtubule cytoskeleton organization;GO:0000578//embryonic axis specification;GO:0000902//cell morphogenesis;GO:0000904//cell morphogenesis involved in differentiation;GO:0001525//angiogenesis;GO:0001568//blood vessel development;GO:0001763//morphogenesis of a branching structure;GO:0001932//regulation of protein phosphorylation;GO:0001933//negative regulatio…	--	TRUE
MSTRG.19602.1	R6Z07_016592	oar-miR-29a	0.010546	0.951568	2	miR-92-x|oar-miR-29a	DAG1	XDA86578.1 taxid=9940 hypothetical protein R6Z07_016592 [Ovis aries]	Cellular Processes;Human Diseases;Human Diseases;Human Diseases;Human Diseases;Environmental Information Processing	Cell motility;Cardiovascular disease;Cardiovascular disease;Cardiovascular disease;Cardiovascular disease;Signaling molecules and interaction	ko04820//Cytoskeleton in muscle cells;ko05416//Viral myocarditis;ko05414//Dilated cardiomyopathy;ko05410//Hypertrophic cardiomyopathy;ko05412//Arrhythmogenic right ventricular cardiomyopathy;ko04512//ECM-receptor interaction	K06265;K06265;K06265;K06265;K06265;K06265	GO:0005575//cellular_component;GO:0005576//extracellular region;GO:0005604//basement membrane;GO:0005615//extracellular space;GO:0005622//intracellular anatomical structure;GO:0005634//nucleus;GO:0005654//nucleoplasm;GO:0005737//cytoplasm;GO:0005783//endoplasmic reticulum;GO:0005788//endoplasmic reticulum lumen;GO:0005794//Golgi apparatus;GO:0005796//Golgi lumen;GO:0005829//cytosol;GO:0005856//cy…	GO:0001618//virus receptor activity;GO:0002162//dystroglycan binding;GO:0003674//molecular_function;GO:0003779//actin binding;GO:0005198//structural molecule activity;GO:0005488//binding;GO:0005509//calcium ion binding;GO:0005515//protein binding;GO:0008092//cytoskeletal protein binding;GO:0008307//structural constituent of muscle;GO:0015631//tubulin binding;GO:0017166//vinculin binding;GO:001990…	GO:0000003//reproduction;GO:0000226//microtubule cytoskeleton organization;GO:0000578//embryonic axis specification;GO:0000902//cell morphogenesis;GO:0000904//cell morphogenesis involved in differentiation;GO:0001525//angiogenesis;GO:0001568//blood vessel development;GO:0001763//morphogenesis of a branching structure;GO:0001932//regulation of protein phosphorylation;GO:0001933//negative regulatio…	--	TRUE
MSTRG.21288.1	R6Z07_002851	novel-m0089-3p	0.041755	0.989632	2	novel-m0089-3p|novel-m0090-3p	TTN	XDA72527.1 taxid=9940 hypothetical protein R6Z07_002851 [Ovis aries]	Cellular Processes;Human Diseases;Human Diseases	Cell motility;Cardiovascular disease;Cardiovascular disease	ko04820//Cytoskeleton in muscle cells;ko05414//Dilated cardiomyopathy;ko05410//Hypertrophic cardiomyopathy	K12567;K12567;K12567	GO:0000228//nuclear chromosome;GO:0000793//condensed chromosome;GO:0000794//condensed nuclear chromosome;GO:0005575//cellular_component;GO:0005576//extracellular region;GO:0005622//intracellular anatomical structure;GO:0005634//nucleus;GO:0005694//chromosome;GO:0005737//cytoplasm;GO:0005829//cytosol;GO:0005856//cytoskeleton;GO:0005859//muscle myosin complex;GO:0005865//striated muscle thin filame…	GO:0000166//nucleotide binding;GO:0002020//protease binding;GO:0003674//molecular_function;GO:0003779//actin binding;GO:0003824//catalytic activity;GO:0003993//acid phosphatase activity;GO:0004672//protein kinase activity;GO:0004674//protein serine/threonine kinase activity;GO:0004713//protein tyrosine kinase activity;GO:0005198//structural molecule activity;GO:0005200//structural constituent of …	GO:0000070//mitotic sister chromatid segregation;GO:0000278//mitotic cell cycle;GO:0000280//nuclear division;GO:0000819//sister chromatid segregation;GO:0001701//in utero embryonic development;GO:0001756//somitogenesis;GO:0001932//regulation of protein phosphorylation;GO:0002576//platelet degranulation;GO:0002791//regulation of peptide secretion;GO:0002793//positive regulation of peptide secretio…	--	TRUE
MSTRG.21288.1	R6Z07_002851	novel-m0090-3p	0.041755	0.989632	2	novel-m0089-3p|novel-m0090-3p	TTN	XDA72527.1 taxid=9940 hypothetical protein R6Z07_002851 [Ovis aries]	Cellular Processes;Human Diseases;Human Diseases	Cell motility;Cardiovascular disease;Cardiovascular disease	ko04820//Cytoskeleton in muscle cells;ko05414//Dilated cardiomyopathy;ko05410//Hypertrophic cardiomyopathy	K12567;K12567;K12567	GO:0000228//nuclear chromosome;GO:0000793//condensed chromosome;GO:0000794//condensed nuclear chromosome;GO:0005575//cellular_component;GO:0005576//extracellular region;GO:0005622//intracellular anatomical structure;GO:0005634//nucleus;GO:0005694//chromosome;GO:0005737//cytoplasm;GO:0005829//cytosol;GO:0005856//cytoskeleton;GO:0005859//muscle myosin complex;GO:0005865//striated muscle thin filame…	GO:0000166//nucleotide binding;GO:0002020//protease binding;GO:0003674//molecular_function;GO:0003779//actin binding;GO:0003824//catalytic activity;GO:0003993//acid phosphatase activity;GO:0004672//protein kinase activity;GO:0004674//protein serine/threonine kinase activity;GO:0004713//protein tyrosine kinase activity;GO:0005198//structural molecule activity;GO:0005200//structural constituent of …	GO:0000070//mitotic sister chromatid segregation;GO:0000278//mitotic cell cycle;GO:0000280//nuclear division;GO:0000819//sister chromatid segregation;GO:0001701//in utero embryonic development;GO:0001756//somitogenesis;GO:0001932//regulation of protein phosphorylation;GO:0002576//platelet degranulation;GO:0002791//regulation of peptide secretion;GO:0002793//positive regulation of peptide secretio…	--	TRUE
MSTRG.21288.1	R6Z07_003233	miR-16-z	0.005192	0.967566	4	miR-16-z|miR-5606-x|oar-miR-150|oar-miR-16b	FN1	XP_004004957.2 taxid=9940 fibronectin isoform X8 [Ovis aries]	Human Diseases;Environmental Information Processing;Human Diseases;Cellular Processes;Cellular Processes;Human Diseases;Cellular Processes;Human Diseases;Human Diseases;Human Diseases;Human Diseases;Human Diseases;Environmental Information Processing	Cancer: overview;Signal transduction;Infectious disease: viral;Cell motility;Cell motility;Cancer: overview;Cellular community - eukaryotes;Infectious disease: bacterial;Infectious disease: parasitic;Endocrine and metabolic disease;Cancer: specific types;Infectious disease: bacterial;Signaling molecules and interaction	ko05200//Pathways in cancer;ko04151//PI3K-Akt signaling pathway;ko05165//Human papillomavirus infection;ko04810//Regulation of actin cytoskeleton;ko04820//Cytoskeleton in muscle cells;ko05205//Proteoglycans in cancer;ko04510//Focal adhesion;ko05135//Yersinia infection;ko05146//Amoebiasis;ko04933//AGE-RAGE signaling pathway in diabetic complications;ko05222//Small cell lung cancer;ko05100//Bacteri…	K05717;K05717;K05717;K05717;K05717;K05717;K05717;K05717;K05717;K05717;K05717;K05717;K05717	GO:0005575//cellular_component;GO:0005576//extracellular region;GO:0005615//extracellular space	GO:0003674//molecular_function;GO:0003993//acid phosphatase activity;GO:0005488//binding;GO:0005515//protein binding;GO:0005539//glycosaminoglycan binding;GO:0008201//heparin binding;GO:0019904//protein domain specific binding;GO:0043167//ion binding;GO:0043168//anion binding;GO:0046872//metal ion binding;GO:0097367//carbohydrate derivative binding;GO:0097718//disordered domain specific binding;G…	GO:0001525//angiogenesis;GO:0001568//blood vessel development;GO:0001944//vasculature development;GO:0002526//acute inflammatory response;GO:0006950//response to stress;GO:0006952//defense response;GO:0006953//acute-phase response;GO:0006954//inflammatory response;GO:0007155//cell adhesion;GO:0007275//multicellular organism development;GO:0008150//biological_process;GO:0008360//regulation of cell…	--	TRUE
MSTRG.21288.1	R6Z07_003233	miR-5606-x	0.005192	0.967566	4	miR-16-z|miR-5606-x|oar-miR-150|oar-miR-16b	FN1	XP_004004957.2 taxid=9940 fibronectin isoform X8 [Ovis aries]	Human Diseases;Environmental Information Processing;Human Diseases;Cellular Processes;Cellular Processes;Human Diseases;Cellular Processes;Human Diseases;Human Diseases;Human Diseases;Human Diseases;Human Diseases;Environmental Information Processing	Cancer: overview;Signal transduction;Infectious disease: viral;Cell motility;Cell motility;Cancer: overview;Cellular community - eukaryotes;Infectious disease: bacterial;Infectious disease: parasitic;Endocrine and metabolic disease;Cancer: specific types;Infectious disease: bacterial;Signaling molecules and interaction	ko05200//Pathways in cancer;ko04151//PI3K-Akt signaling pathway;ko05165//Human papillomavirus infection;ko04810//Regulation of actin cytoskeleton;ko04820//Cytoskeleton in muscle cells;ko05205//Proteoglycans in cancer;ko04510//Focal adhesion;ko05135//Yersinia infection;ko05146//Amoebiasis;ko04933//AGE-RAGE signaling pathway in diabetic complications;ko05222//Small cell lung cancer;ko05100//Bacteri…	K05717;K05717;K05717;K05717;K05717;K05717;K05717;K05717;K05717;K05717;K05717;K05717;K05717	GO:0005575//cellular_component;GO:0005576//extracellular region;GO:0005615//extracellular space	GO:0003674//molecular_function;GO:0003993//acid phosphatase activity;GO:0005488//binding;GO:0005515//protein binding;GO:0005539//glycosaminoglycan binding;GO:0008201//heparin binding;GO:0019904//protein domain specific binding;GO:0043167//ion binding;GO:0043168//anion binding;GO:0046872//metal ion binding;GO:0097367//carbohydrate derivative binding;GO:0097718//disordered domain specific binding;G…	GO:0001525//angiogenesis;GO:0001568//blood vessel development;GO:0001944//vasculature development;GO:0002526//acute inflammatory response;GO:0006950//response to stress;GO:0006952//defense response;GO:0006953//acute-phase response;GO:0006954//inflammatory response;GO:0007155//cell adhesion;GO:0007275//multicellular organism development;GO:0008150//biological_process;GO:0008360//regulation of cell…	--	TRUE
MSTRG.21288.1	R6Z07_003233	oar-miR-150	0.005192	0.967566	4	miR-16-z|miR-5606-x|oar-miR-150|oar-miR-16b	FN1	XP_004004957.2 taxid=9940 fibronectin isoform X8 [Ovis aries]	Human Diseases;Environmental Information Processing;Human Diseases;Cellular Processes;Cellular Processes;Human Diseases;Cellular Processes;Human Diseases;Human Diseases;Human Diseases;Human Diseases;Human Diseases;Environmental Information Processing	Cancer: overview;Signal transduction;Infectious disease: viral;Cell motility;Cell motility;Cancer: overview;Cellular community - eukaryotes;Infectious disease: bacterial;Infectious disease: parasitic;Endocrine and metabolic disease;Cancer: specific types;Infectious disease: bacterial;Signaling molecules and interaction	ko05200//Pathways in cancer;ko04151//PI3K-Akt signaling pathway;ko05165//Human papillomavirus infection;ko04810//Regulation of actin cytoskeleton;ko04820//Cytoskeleton in muscle cells;ko05205//Proteoglycans in cancer;ko04510//Focal adhesion;ko05135//Yersinia infection;ko05146//Amoebiasis;ko04933//AGE-RAGE signaling pathway in diabetic complications;ko05222//Small cell lung cancer;ko05100//Bacteri…	K05717;K05717;K05717;K05717;K05717;K05717;K05717;K05717;K05717;K05717;K05717;K05717;K05717	GO:0005575//cellular_component;GO:0005576//extracellular region;GO:0005615//extracellular space	GO:0003674//molecular_function;GO:0003993//acid phosphatase activity;GO:0005488//binding;GO:0005515//protein binding;GO:0005539//glycosaminoglycan binding;GO:0008201//heparin binding;GO:0019904//protein domain specific binding;GO:0043167//ion binding;GO:0043168//anion binding;GO:0046872//metal ion binding;GO:0097367//carbohydrate derivative binding;GO:0097718//disordered domain specific binding;G…	GO:0001525//angiogenesis;GO:0001568//blood vessel development;GO:0001944//vasculature development;GO:0002526//acute inflammatory response;GO:0006950//response to stress;GO:0006952//defense response;GO:0006953//acute-phase response;GO:0006954//inflammatory response;GO:0007155//cell adhesion;GO:0007275//multicellular organism development;GO:0008150//biological_process;GO:0008360//regulation of cell…	--	TRUE
MSTRG.21288.1	R6Z07_003233	oar-miR-16b	0.005192	0.967566	4	miR-16-z|miR-5606-x|oar-miR-150|oar-miR-16b	FN1	XP_004004957.2 taxid=9940 fibronectin isoform X8 [Ovis aries]	Human Diseases;Environmental Information Processing;Human Diseases;Cellular Processes;Cellular Processes;Human Diseases;Cellular Processes;Human Diseases;Human Diseases;Human Diseases;Human Diseases;Human Diseases;Environmental Information Processing	Cancer: overview;Signal transduction;Infectious disease: viral;Cell motility;Cell motility;Cancer: overview;Cellular community - eukaryotes;Infectious disease: bacterial;Infectious disease: parasitic;Endocrine and metabolic disease;Cancer: specific types;Infectious disease: bacterial;Signaling molecules and interaction	ko05200//Pathways in cancer;ko04151//PI3K-Akt signaling pathway;ko05165//Human papillomavirus infection;ko04810//Regulation of actin cytoskeleton;ko04820//Cytoskeleton in muscle cells;ko05205//Proteoglycans in cancer;ko04510//Focal adhesion;ko05135//Yersinia infection;ko05146//Amoebiasis;ko04933//AGE-RAGE signaling pathway in diabetic complications;ko05222//Small cell lung cancer;ko05100//Bacteri…	K05717;K05717;K05717;K05717;K05717;K05717;K05717;K05717;K05717;K05717;K05717;K05717;K05717	GO:0005575//cellular_component;GO:0005576//extracellular region;GO:0005615//extracellular space	GO:0003674//molecular_function;GO:0003993//acid phosphatase activity;GO:0005488//binding;GO:0005515//protein binding;GO:0005539//glycosaminoglycan binding;GO:0008201//heparin binding;GO:0019904//protein domain specific binding;GO:0043167//ion binding;GO:0043168//anion binding;GO:0046872//metal ion binding;GO:0097367//carbohydrate derivative binding;GO:0097718//disordered domain specific binding;G…	GO:0001525//angiogenesis;GO:0001568//blood vessel development;GO:0001944//vasculature development;GO:0002526//acute inflammatory response;GO:0006950//response to stress;GO:0006952//defense response;GO:0006953//acute-phase response;GO:0006954//inflammatory response;GO:0007155//cell adhesion;GO:0007275//multicellular organism development;GO:0008150//biological_process;GO:0008360//regulation of cell…	--	TRUE
MSTRG.21288.1	R6Z07_005406	miR-221-x	0.016784	0.981848	3	miR-221-x|miR-222-x|novel-m0102-3p	CCND2	XDA75123.1 taxid=9940 hypothetical protein R6Z07_005406 [Ovis aries]	Human Diseases;Environmental Information Processing;Human Diseases;Human Diseases;Human Diseases;Human Diseases;Environmental Information Processing;Human Diseases;Cellular Processes;Environmental Information Processing;Environmental Information Processing;Human Diseases;Human Diseases;Cellular Processes;Cellular Processes;Environmental Information Processing;Cellular Processes;Organismal Systems…	Cancer: overview;Signal transduction;Infectious disease: viral;Infectious disease: viral;Infectious disease: viral;Cancer: overview;Signal transduction;Cancer: overview;Cellular community - eukaryotes;Signal transduction;Signal transduction;Infectious disease: viral;Cancer: overview;Cell growth and death;Cell growth and death;Signal transduction;Cell growth and death;Endocrine system;Signal trans…	ko05200//Pathways in cancer;ko04151//PI3K-Akt signaling pathway;ko05165//Human papillomavirus infection;ko05166//Human T-cell leukemia virus 1 infection;ko05169//Epstein-Barr virus infection;ko05202//Transcriptional misregulation in cancer;ko04630//JAK-STAT signaling pathway;ko05203//Viral carcinogenesis;ko04510//Focal adhesion;ko04310//Wnt signaling pathway;ko04390//Hippo signaling pathway;ko051…	K10151;K10151;K10151;K10151;K10151;K10151;K10151;K10151;K10151;K10151;K10151;K10151;K10151;K10151;K10151;K10151;K10151;K10151;K10151	GO:0000307//cyclin-dependent protein kinase holoenzyme complex;GO:0000785//chromatin;GO:0005575//cellular_component;GO:0005622//intracellular anatomical structure;GO:0005634//nucleus;GO:0005635//nuclear envelope;GO:0005654//nucleoplasm;GO:0005694//chromosome;GO:0005730//nucleolus;GO:0005737//cytoplasm;GO:0005829//cytosol;GO:0012505//endomembrane system;GO:0016020//membrane;GO:0031090//organelle m…	GO:0003674//molecular_function;GO:0005488//binding;GO:0005515//protein binding;GO:0019899//enzyme binding;GO:0019900//kinase binding;GO:0019901//protein kinase binding	GO:0000003//reproduction;GO:0000079//regulation of cyclin-dependent protein serine/threonine kinase activity;GO:0000082//G1/S transition of mitotic cell cycle;GO:0000278//mitotic cell cycle;GO:0001541//ovarian follicle development;GO:0001889//liver development;GO:0001932//regulation of protein phosphorylation;GO:0001934//positive regulation of protein phosphorylation;GO:0003006//developmental pro…	--	TRUE
MSTRG.21288.1	R6Z07_005406	miR-222-x	0.016784	0.981848	3	miR-221-x|miR-222-x|novel-m0102-3p	CCND2	XDA75123.1 taxid=9940 hypothetical protein R6Z07_005406 [Ovis aries]	Human Diseases;Environmental Information Processing;Human Diseases;Human Diseases;Human Diseases;Human Diseases;Environmental Information Processing;Human Diseases;Cellular Processes;Environmental Information Processing;Environmental Information Processing;Human Diseases;Human Diseases;Cellular Processes;Cellular Processes;Environmental Information Processing;Cellular Processes;Organismal Systems…	Cancer: overview;Signal transduction;Infectious disease: viral;Infectious disease: viral;Infectious disease: viral;Cancer: overview;Signal transduction;Cancer: overview;Cellular community - eukaryotes;Signal transduction;Signal transduction;Infectious disease: viral;Cancer: overview;Cell growth and death;Cell growth and death;Signal transduction;Cell growth and death;Endocrine system;Signal trans…	ko05200//Pathways in cancer;ko04151//PI3K-Akt signaling pathway;ko05165//Human papillomavirus infection;ko05166//Human T-cell leukemia virus 1 infection;ko05169//Epstein-Barr virus infection;ko05202//Transcriptional misregulation in cancer;ko04630//JAK-STAT signaling pathway;ko05203//Viral carcinogenesis;ko04510//Focal adhesion;ko04310//Wnt signaling pathway;ko04390//Hippo signaling pathway;ko051…	K10151;K10151;K10151;K10151;K10151;K10151;K10151;K10151;K10151;K10151;K10151;K10151;K10151;K10151;K10151;K10151;K10151;K10151;K10151	GO:0000307//cyclin-dependent protein kinase holoenzyme complex;GO:0000785//chromatin;GO:0005575//cellular_component;GO:0005622//intracellular anatomical structure;GO:0005634//nucleus;GO:0005635//nuclear envelope;GO:0005654//nucleoplasm;GO:0005694//chromosome;GO:0005730//nucleolus;GO:0005737//cytoplasm;GO:0005829//cytosol;GO:0012505//endomembrane system;GO:0016020//membrane;GO:0031090//organelle m…	GO:0003674//molecular_function;GO:0005488//binding;GO:0005515//protein binding;GO:0019899//enzyme binding;GO:0019900//kinase binding;GO:0019901//protein kinase binding	GO:0000003//reproduction;GO:0000079//regulation of cyclin-dependent protein serine/threonine kinase activity;GO:0000082//G1/S transition of mitotic cell cycle;GO:0000278//mitotic cell cycle;GO:0001541//ovarian follicle development;GO:0001889//liver development;GO:0001932//regulation of protein phosphorylation;GO:0001934//positive regulation of protein phosphorylation;GO:0003006//developmental pro…	--	TRUE
MSTRG.21288.1	R6Z07_005406	novel-m0102-3p	0.016784	0.981848	3	miR-221-x|miR-222-x|novel-m0102-3p	CCND2	XDA75123.1 taxid=9940 hypothetical protein R6Z07_005406 [Ovis aries]	Human Diseases;Environmental Information Processing;Human Diseases;Human Diseases;Human Diseases;Human Diseases;Environmental Information Processing;Human Diseases;Cellular Processes;Environmental Information Processing;Environmental Information Processing;Human Diseases;Human Diseases;Cellular Processes;Cellular Processes;Environmental Information Processing;Cellular Processes;Organismal Systems…	Cancer: overview;Signal transduction;Infectious disease: viral;Infectious disease: viral;Infectious disease: viral;Cancer: overview;Signal transduction;Cancer: overview;Cellular community - eukaryotes;Signal transduction;Signal transduction;Infectious disease: viral;Cancer: overview;Cell growth and death;Cell growth and death;Signal transduction;Cell growth and death;Endocrine system;Signal trans…	ko05200//Pathways in cancer;ko04151//PI3K-Akt signaling pathway;ko05165//Human papillomavirus infection;ko05166//Human T-cell leukemia virus 1 infection;ko05169//Epstein-Barr virus infection;ko05202//Transcriptional misregulation in cancer;ko04630//JAK-STAT signaling pathway;ko05203//Viral carcinogenesis;ko04510//Focal adhesion;ko04310//Wnt signaling pathway;ko04390//Hippo signaling pathway;ko051…	K10151;K10151;K10151;K10151;K10151;K10151;K10151;K10151;K10151;K10151;K10151;K10151;K10151;K10151;K10151;K10151;K10151;K10151;K10151	GO:0000307//cyclin-dependent protein kinase holoenzyme complex;GO:0000785//chromatin;GO:0005575//cellular_component;GO:0005622//intracellular anatomical structure;GO:0005634//nucleus;GO:0005635//nuclear envelope;GO:0005654//nucleoplasm;GO:0005694//chromosome;GO:0005730//nucleolus;GO:0005737//cytoplasm;GO:0005829//cytosol;GO:0012505//endomembrane system;GO:0016020//membrane;GO:0031090//organelle m…	GO:0003674//molecular_function;GO:0005488//binding;GO:0005515//protein binding;GO:0019899//enzyme binding;GO:0019900//kinase binding;GO:0019901//protein kinase binding	GO:0000003//reproduction;GO:0000079//regulation of cyclin-dependent protein serine/threonine kinase activity;GO:0000082//G1/S transition of mitotic cell cycle;GO:0000278//mitotic cell cycle;GO:0001541//ovarian follicle development;GO:0001889//liver development;GO:0001932//regulation of protein phosphorylation;GO:0001934//positive regulation of protein phosphorylation;GO:0003006//developmental pro…	--	TRUE
MSTRG.5819.1	R6Z07_003233	miR-2447-z	0.027465	0.969373	5	miR-2447-z|miR-363-y|miR-5606-x|miR-92-y|oar-miR-150	FN1	XP_004004957.2 taxid=9940 fibronectin isoform X8 [Ovis aries]	Human Diseases;Environmental Information Processing;Human Diseases;Cellular Processes;Cellular Processes;Human Diseases;Cellular Processes;Human Diseases;Human Diseases;Human Diseases;Human Diseases;Human Diseases;Environmental Information Processing	Cancer: overview;Signal transduction;Infectious disease: viral;Cell motility;Cell motility;Cancer: overview;Cellular community - eukaryotes;Infectious disease: bacterial;Infectious disease: parasitic;Endocrine and metabolic disease;Cancer: specific types;Infectious disease: bacterial;Signaling molecules and interaction	ko05200//Pathways in cancer;ko04151//PI3K-Akt signaling pathway;ko05165//Human papillomavirus infection;ko04810//Regulation of actin cytoskeleton;ko04820//Cytoskeleton in muscle cells;ko05205//Proteoglycans in cancer;ko04510//Focal adhesion;ko05135//Yersinia infection;ko05146//Amoebiasis;ko04933//AGE-RAGE signaling pathway in diabetic complications;ko05222//Small cell lung cancer;ko05100//Bacteri…	K05717;K05717;K05717;K05717;K05717;K05717;K05717;K05717;K05717;K05717;K05717;K05717;K05717	GO:0005575//cellular_component;GO:0005576//extracellular region;GO:0005615//extracellular space	GO:0003674//molecular_function;GO:0003993//acid phosphatase activity;GO:0005488//binding;GO:0005515//protein binding;GO:0005539//glycosaminoglycan binding;GO:0008201//heparin binding;GO:0019904//protein domain specific binding;GO:0043167//ion binding;GO:0043168//anion binding;GO:0046872//metal ion binding;GO:0097367//carbohydrate derivative binding;GO:0097718//disordered domain specific binding;G…	GO:0001525//angiogenesis;GO:0001568//blood vessel development;GO:0001944//vasculature development;GO:0002526//acute inflammatory response;GO:0006950//response to stress;GO:0006952//defense response;GO:0006953//acute-phase response;GO:0006954//inflammatory response;GO:0007155//cell adhesion;GO:0007275//multicellular organism development;GO:0008150//biological_process;GO:0008360//regulation of cell…	--	TRUE
MSTRG.5819.1	R6Z07_003233	miR-363-y	0.027465	0.969373	5	miR-2447-z|miR-363-y|miR-5606-x|miR-92-y|oar-miR-150	FN1	XP_004004957.2 taxid=9940 fibronectin isoform X8 [Ovis aries]	Human Diseases;Environmental Information Processing;Human Diseases;Cellular Processes;Cellular Processes;Human Diseases;Cellular Processes;Human Diseases;Human Diseases;Human Diseases;Human Diseases;Human Diseases;Environmental Information Processing	Cancer: overview;Signal transduction;Infectious disease: viral;Cell motility;Cell motility;Cancer: overview;Cellular community - eukaryotes;Infectious disease: bacterial;Infectious disease: parasitic;Endocrine and metabolic disease;Cancer: specific types;Infectious disease: bacterial;Signaling molecules and interaction	ko05200//Pathways in cancer;ko04151//PI3K-Akt signaling pathway;ko05165//Human papillomavirus infection;ko04810//Regulation of actin cytoskeleton;ko04820//Cytoskeleton in muscle cells;ko05205//Proteoglycans in cancer;ko04510//Focal adhesion;ko05135//Yersinia infection;ko05146//Amoebiasis;ko04933//AGE-RAGE signaling pathway in diabetic complications;ko05222//Small cell lung cancer;ko05100//Bacteri…	K05717;K05717;K05717;K05717;K05717;K05717;K05717;K05717;K05717;K05717;K05717;K05717;K05717	GO:0005575//cellular_component;GO:0005576//extracellular region;GO:0005615//extracellular space	GO:0003674//molecular_function;GO:0003993//acid phosphatase activity;GO:0005488//binding;GO:0005515//protein binding;GO:0005539//glycosaminoglycan binding;GO:0008201//heparin binding;GO:0019904//protein domain specific binding;GO:0043167//ion binding;GO:0043168//anion binding;GO:0046872//metal ion binding;GO:0097367//carbohydrate derivative binding;GO:0097718//disordered domain specific binding;G…	GO:0001525//angiogenesis;GO:0001568//blood vessel development;GO:0001944//vasculature development;GO:0002526//acute inflammatory response;GO:0006950//response to stress;GO:0006952//defense response;GO:0006953//acute-phase response;GO:0006954//inflammatory response;GO:0007155//cell adhesion;GO:0007275//multicellular organism development;GO:0008150//biological_process;GO:0008360//regulation of cell…	--	TRUE
MSTRG.5819.1	R6Z07_003233	miR-5606-x	0.027465	0.969373	5	miR-2447-z|miR-363-y|miR-5606-x|miR-92-y|oar-miR-150	FN1	XP_004004957.2 taxid=9940 fibronectin isoform X8 [Ovis aries]	Human Diseases;Environmental Information Processing;Human Diseases;Cellular Processes;Cellular Processes;Human Diseases;Cellular Processes;Human Diseases;Human Diseases;Human Diseases;Human Diseases;Human Diseases;Environmental Information Processing	Cancer: overview;Signal transduction;Infectious disease: viral;Cell motility;Cell motility;Cancer: overview;Cellular community - eukaryotes;Infectious disease: bacterial;Infectious disease: parasitic;Endocrine and metabolic disease;Cancer: specific types;Infectious disease: bacterial;Signaling molecules and interaction	ko05200//Pathways in cancer;ko04151//PI3K-Akt signaling pathway;ko05165//Human papillomavirus infection;ko04810//Regulation of actin cytoskeleton;ko04820//Cytoskeleton in muscle cells;ko05205//Proteoglycans in cancer;ko04510//Focal adhesion;ko05135//Yersinia infection;ko05146//Amoebiasis;ko04933//AGE-RAGE signaling pathway in diabetic complications;ko05222//Small cell lung cancer;ko05100//Bacteri…	K05717;K05717;K05717;K05717;K05717;K05717;K05717;K05717;K05717;K05717;K05717;K05717;K05717	GO:0005575//cellular_component;GO:0005576//extracellular region;GO:0005615//extracellular space	GO:0003674//molecular_function;GO:0003993//acid phosphatase activity;GO:0005488//binding;GO:0005515//protein binding;GO:0005539//glycosaminoglycan binding;GO:0008201//heparin binding;GO:0019904//protein domain specific binding;GO:0043167//ion binding;GO:0043168//anion binding;GO:0046872//metal ion binding;GO:0097367//carbohydrate derivative binding;GO:0097718//disordered domain specific binding;G…	GO:0001525//angiogenesis;GO:0001568//blood vessel development;GO:0001944//vasculature development;GO:0002526//acute inflammatory response;GO:0006950//response to stress;GO:0006952//defense response;GO:0006953//acute-phase response;GO:0006954//inflammatory response;GO:0007155//cell adhesion;GO:0007275//multicellular organism development;GO:0008150//biological_process;GO:0008360//regulation of cell…	--	TRUE
MSTRG.5819.1	R6Z07_003233	miR-92-y	0.027465	0.969373	5	miR-2447-z|miR-363-y|miR-5606-x|miR-92-y|oar-miR-150	FN1	XP_004004957.2 taxid=9940 fibronectin isoform X8 [Ovis aries]	Human Diseases;Environmental Information Processing;Human Diseases;Cellular Processes;Cellular Processes;Human Diseases;Cellular Processes;Human Diseases;Human Diseases;Human Diseases;Human Diseases;Human Diseases;Environmental Information Processing	Cancer: overview;Signal transduction;Infectious disease: viral;Cell motility;Cell motility;Cancer: overview;Cellular community - eukaryotes;Infectious disease: bacterial;Infectious disease: parasitic;Endocrine and metabolic disease;Cancer: specific types;Infectious disease: bacterial;Signaling molecules and interaction	ko05200//Pathways in cancer;ko04151//PI3K-Akt signaling pathway;ko05165//Human papillomavirus infection;ko04810//Regulation of actin cytoskeleton;ko04820//Cytoskeleton in muscle cells;ko05205//Proteoglycans in cancer;ko04510//Focal adhesion;ko05135//Yersinia infection;ko05146//Amoebiasis;ko04933//AGE-RAGE signaling pathway in diabetic complications;ko05222//Small cell lung cancer;ko05100//Bacteri…	K05717;K05717;K05717;K05717;K05717;K05717;K05717;K05717;K05717;K05717;K05717;K05717;K05717	GO:0005575//cellular_component;GO:0005576//extracellular region;GO:0005615//extracellular space	GO:0003674//molecular_function;GO:0003993//acid phosphatase activity;GO:0005488//binding;GO:0005515//protein binding;GO:0005539//glycosaminoglycan binding;GO:0008201//heparin binding;GO:0019904//protein domain specific binding;GO:0043167//ion binding;GO:0043168//anion binding;GO:0046872//metal ion binding;GO:0097367//carbohydrate derivative binding;GO:0097718//disordered domain specific binding;G…	GO:0001525//angiogenesis;GO:0001568//blood vessel development;GO:0001944//vasculature development;GO:0002526//acute inflammatory response;GO:0006950//response to stress;GO:0006952//defense response;GO:0006953//acute-phase response;GO:0006954//inflammatory response;GO:0007155//cell adhesion;GO:0007275//multicellular organism development;GO:0008150//biological_process;GO:0008360//regulation of cell…	--	TRUE
MSTRG.5819.1	R6Z07_003233	oar-miR-150	0.027465	0.969373	5	miR-2447-z|miR-363-y|miR-5606-x|miR-92-y|oar-miR-150	FN1	XP_004004957.2 taxid=9940 fibronectin isoform X8 [Ovis aries]	Human Diseases;Environmental Information Processing;Human Diseases;Cellular Processes;Cellular Processes;Human Diseases;Cellular Processes;Human Diseases;Human Diseases;Human Diseases;Human Diseases;Human Diseases;Environmental Information Processing	Cancer: overview;Signal transduction;Infectious disease: viral;Cell motility;Cell motility;Cancer: overview;Cellular community - eukaryotes;Infectious disease: bacterial;Infectious disease: parasitic;Endocrine and metabolic disease;Cancer: specific types;Infectious disease: bacterial;Signaling molecules and interaction	ko05200//Pathways in cancer;ko04151//PI3K-Akt signaling pathway;ko05165//Human papillomavirus infection;ko04810//Regulation of actin cytoskeleton;ko04820//Cytoskeleton in muscle cells;ko05205//Proteoglycans in cancer;ko04510//Focal adhesion;ko05135//Yersinia infection;ko05146//Amoebiasis;ko04933//AGE-RAGE signaling pathway in diabetic complications;ko05222//Small cell lung cancer;ko05100//Bacteri…	K05717;K05717;K05717;K05717;K05717;K05717;K05717;K05717;K05717;K05717;K05717;K05717;K05717	GO:0005575//cellular_component;GO:0005576//extracellular region;GO:0005615//extracellular space	GO:0003674//molecular_function;GO:0003993//acid phosphatase activity;GO:0005488//binding;GO:0005515//protein binding;GO:0005539//glycosaminoglycan binding;GO:0008201//heparin binding;GO:0019904//protein domain specific binding;GO:0043167//ion binding;GO:0043168//anion binding;GO:0046872//metal ion binding;GO:0097367//carbohydrate derivative binding;GO:0097718//disordered domain specific binding;G…	GO:0001525//angiogenesis;GO:0001568//blood vessel development;GO:0001944//vasculature development;GO:0002526//acute inflammatory response;GO:0006950//response to stress;GO:0006952//defense response;GO:0006953//acute-phase response;GO:0006954//inflammatory response;GO:0007155//cell adhesion;GO:0007275//multicellular organism development;GO:0008150//biological_process;GO:0008360//regulation of cell…	--	TRUE
MSTRG.5819.1	R6Z07_005051	miR-2447-z	0.004547	0.991474	5	miR-2447-z|miR-2477-z|miR-454-z|miR-93-y|oar-miR-29b	IGF1	XP_012015032.1 taxid=9940 insulin-like growth factor I isoform X7 [Ovis aries]	Human Diseases;Environmental Information Processing;Environmental Information Processing;Environmental Information Processing;Environmental Information Processing;Human Diseases;Human Diseases;Cellular Processes;Environmental Information Processing;Cellular Processes;Human Diseases;Environmental Information Processing;Cellular Processes;Environmental Information Processing;Environmental Informati…	Cancer: overview;Signal transduction;Signal transduction;Signal transduction;Signal transduction;Cancer: overview;Cancer: overview;Cellular community - eukaryotes;Signal transduction;Cellular community - eukaryotes;Cancer: specific types;Signal transduction;Cell growth and death;Signal transduction;Signal transduction;Endocrine system;Sensory system;Cardiovascular disease;Endocrine system;Cancer:…	ko05200//Pathways in cancer;ko04151//PI3K-Akt signaling pathway;ko04015//Rap1 signaling pathway;ko04010//MAPK signaling pathway;ko04014//Ras signaling pathway;ko05205//Proteoglycans in cancer;ko05202//Transcriptional misregulation in cancer;ko04510//Focal adhesion;ko04150//mTOR signaling pathway;ko04550//Signaling pathways regulating pluripotency of stem cells;ko05224//Breast cancer;ko04068//FoxO…	K05459;K05459;K05459;K05459;K05459;K05459;K05459;K05459;K05459;K05459;K05459;K05459;K05459;K05459;K05459;K05459;K05459;K05459;K05459;K05459;K05459;K05459;K05459;K05459;K05459;K05459;K05459;K05459;K05459;K05459;K05459	GO:0005575//cellular_component;GO:0005576//extracellular region;GO:0005614//interstitial matrix;GO:0005615//extracellular space;GO:0005622//intracellular anatomical structure;GO:0005737//cytoplasm;GO:0005829//cytosol;GO:0005886//plasma membrane;GO:0012505//endomembrane system;GO:0016020//membrane;GO:0016942//insulin-like growth factor binding protein complex;GO:0030133//transport vesicle;GO:00301…	GO:0003674//molecular_function;GO:0005102//signaling receptor binding;GO:0005158//insulin receptor binding;GO:0005159//insulin-like growth factor receptor binding;GO:0005178//integrin binding;GO:0005179//hormone activity;GO:0005488//binding;GO:0005496//steroid binding;GO:0005515//protein binding;GO:0008047//enzyme activator activity;GO:0008083//growth factor activity;GO:0008289//lipid binding;GO:…	GO:0000003//reproduction;GO:0000165//MAPK cascade;GO:0001501//skeletal system development;GO:0001503//ossification;GO:0001505//regulation of neurotransmitter levels;GO:0001558//regulation of cell growth;GO:0001649//osteoblast differentiation;GO:0001655//urogenital system development;GO:0001666//response to hypoxia;GO:0001678//cellular glucose homeostasis;GO:0001763//morphogenesis of a branching s…	--	TRUE
MSTRG.5819.1	R6Z07_005051	miR-2477-z	0.004547	0.991474	5	miR-2447-z|miR-2477-z|miR-454-z|miR-93-y|oar-miR-29b	IGF1	XP_012015032.1 taxid=9940 insulin-like growth factor I isoform X7 [Ovis aries]	Human Diseases;Environmental Information Processing;Environmental Information Processing;Environmental Information Processing;Environmental Information Processing;Human Diseases;Human Diseases;Cellular Processes;Environmental Information Processing;Cellular Processes;Human Diseases;Environmental Information Processing;Cellular Processes;Environmental Information Processing;Environmental Informati…	Cancer: overview;Signal transduction;Signal transduction;Signal transduction;Signal transduction;Cancer: overview;Cancer: overview;Cellular community - eukaryotes;Signal transduction;Cellular community - eukaryotes;Cancer: specific types;Signal transduction;Cell growth and death;Signal transduction;Signal transduction;Endocrine system;Sensory system;Cardiovascular disease;Endocrine system;Cancer:…	ko05200//Pathways in cancer;ko04151//PI3K-Akt signaling pathway;ko04015//Rap1 signaling pathway;ko04010//MAPK signaling pathway;ko04014//Ras signaling pathway;ko05205//Proteoglycans in cancer;ko05202//Transcriptional misregulation in cancer;ko04510//Focal adhesion;ko04150//mTOR signaling pathway;ko04550//Signaling pathways regulating pluripotency of stem cells;ko05224//Breast cancer;ko04068//FoxO…	K05459;K05459;K05459;K05459;K05459;K05459;K05459;K05459;K05459;K05459;K05459;K05459;K05459;K05459;K05459;K05459;K05459;K05459;K05459;K05459;K05459;K05459;K05459;K05459;K05459;K05459;K05459;K05459;K05459;K05459;K05459	GO:0005575//cellular_component;GO:0005576//extracellular region;GO:0005614//interstitial matrix;GO:0005615//extracellular space;GO:0005622//intracellular anatomical structure;GO:0005737//cytoplasm;GO:0005829//cytosol;GO:0005886//plasma membrane;GO:0012505//endomembrane system;GO:0016020//membrane;GO:0016942//insulin-like growth factor binding protein complex;GO:0030133//transport vesicle;GO:00301…	GO:0003674//molecular_function;GO:0005102//signaling receptor binding;GO:0005158//insulin receptor binding;GO:0005159//insulin-like growth factor receptor binding;GO:0005178//integrin binding;GO:0005179//hormone activity;GO:0005488//binding;GO:0005496//steroid binding;GO:0005515//protein binding;GO:0008047//enzyme activator activity;GO:0008083//growth factor activity;GO:0008289//lipid binding;GO:…	GO:0000003//reproduction;GO:0000165//MAPK cascade;GO:0001501//skeletal system development;GO:0001503//ossification;GO:0001505//regulation of neurotransmitter levels;GO:0001558//regulation of cell growth;GO:0001649//osteoblast differentiation;GO:0001655//urogenital system development;GO:0001666//response to hypoxia;GO:0001678//cellular glucose homeostasis;GO:0001763//morphogenesis of a branching s…	--	TRUE
MSTRG.5819.1	R6Z07_005051	miR-454-z	0.004547	0.991474	5	miR-2447-z|miR-2477-z|miR-454-z|miR-93-y|oar-miR-29b	IGF1	XP_012015032.1 taxid=9940 insulin-like growth factor I isoform X7 [Ovis aries]	Human Diseases;Environmental Information Processing;Environmental Information Processing;Environmental Information Processing;Environmental Information Processing;Human Diseases;Human Diseases;Cellular Processes;Environmental Information Processing;Cellular Processes;Human Diseases;Environmental Information Processing;Cellular Processes;Environmental Information Processing;Environmental Informati…	Cancer: overview;Signal transduction;Signal transduction;Signal transduction;Signal transduction;Cancer: overview;Cancer: overview;Cellular community - eukaryotes;Signal transduction;Cellular community - eukaryotes;Cancer: specific types;Signal transduction;Cell growth and death;Signal transduction;Signal transduction;Endocrine system;Sensory system;Cardiovascular disease;Endocrine system;Cancer:…	ko05200//Pathways in cancer;ko04151//PI3K-Akt signaling pathway;ko04015//Rap1 signaling pathway;ko04010//MAPK signaling pathway;ko04014//Ras signaling pathway;ko05205//Proteoglycans in cancer;ko05202//Transcriptional misregulation in cancer;ko04510//Focal adhesion;ko04150//mTOR signaling pathway;ko04550//Signaling pathways regulating pluripotency of stem cells;ko05224//Breast cancer;ko04068//FoxO…	K05459;K05459;K05459;K05459;K05459;K05459;K05459;K05459;K05459;K05459;K05459;K05459;K05459;K05459;K05459;K05459;K05459;K05459;K05459;K05459;K05459;K05459;K05459;K05459;K05459;K05459;K05459;K05459;K05459;K05459;K05459	GO:0005575//cellular_component;GO:0005576//extracellular region;GO:0005614//interstitial matrix;GO:0005615//extracellular space;GO:0005622//intracellular anatomical structure;GO:0005737//cytoplasm;GO:0005829//cytosol;GO:0005886//plasma membrane;GO:0012505//endomembrane system;GO:0016020//membrane;GO:0016942//insulin-like growth factor binding protein complex;GO:0030133//transport vesicle;GO:00301…	GO:0003674//molecular_function;GO:0005102//signaling receptor binding;GO:0005158//insulin receptor binding;GO:0005159//insulin-like growth factor receptor binding;GO:0005178//integrin binding;GO:0005179//hormone activity;GO:0005488//binding;GO:0005496//steroid binding;GO:0005515//protein binding;GO:0008047//enzyme activator activity;GO:0008083//growth factor activity;GO:0008289//lipid binding;GO:…	GO:0000003//reproduction;GO:0000165//MAPK cascade;GO:0001501//skeletal system development;GO:0001503//ossification;GO:0001505//regulation of neurotransmitter levels;GO:0001558//regulation of cell growth;GO:0001649//osteoblast differentiation;GO:0001655//urogenital system development;GO:0001666//response to hypoxia;GO:0001678//cellular glucose homeostasis;GO:0001763//morphogenesis of a branching s…	--	TRUE
MSTRG.5819.1	R6Z07_005051	miR-93-y	0.004547	0.991474	5	miR-2447-z|miR-2477-z|miR-454-z|miR-93-y|oar-miR-29b	IGF1	XP_012015032.1 taxid=9940 insulin-like growth factor I isoform X7 [Ovis aries]	Human Diseases;Environmental Information Processing;Environmental Information Processing;Environmental Information Processing;Environmental Information Processing;Human Diseases;Human Diseases;Cellular Processes;Environmental Information Processing;Cellular Processes;Human Diseases;Environmental Information Processing;Cellular Processes;Environmental Information Processing;Environmental Informati…	Cancer: overview;Signal transduction;Signal transduction;Signal transduction;Signal transduction;Cancer: overview;Cancer: overview;Cellular community - eukaryotes;Signal transduction;Cellular community - eukaryotes;Cancer: specific types;Signal transduction;Cell growth and death;Signal transduction;Signal transduction;Endocrine system;Sensory system;Cardiovascular disease;Endocrine system;Cancer:…	ko05200//Pathways in cancer;ko04151//PI3K-Akt signaling pathway;ko04015//Rap1 signaling pathway;ko04010//MAPK signaling pathway;ko04014//Ras signaling pathway;ko05205//Proteoglycans in cancer;ko05202//Transcriptional misregulation in cancer;ko04510//Focal adhesion;ko04150//mTOR signaling pathway;ko04550//Signaling pathways regulating pluripotency of stem cells;ko05224//Breast cancer;ko04068//FoxO…	K05459;K05459;K05459;K05459;K05459;K05459;K05459;K05459;K05459;K05459;K05459;K05459;K05459;K05459;K05459;K05459;K05459;K05459;K05459;K05459;K05459;K05459;K05459;K05459;K05459;K05459;K05459;K05459;K05459;K05459;K05459	GO:0005575//cellular_component;GO:0005576//extracellular region;GO:0005614//interstitial matrix;GO:0005615//extracellular space;GO:0005622//intracellular anatomical structure;GO:0005737//cytoplasm;GO:0005829//cytosol;GO:0005886//plasma membrane;GO:0012505//endomembrane system;GO:0016020//membrane;GO:0016942//insulin-like growth factor binding protein complex;GO:0030133//transport vesicle;GO:00301…	GO:0003674//molecular_function;GO:0005102//signaling receptor binding;GO:0005158//insulin receptor binding;GO:0005159//insulin-like growth factor receptor binding;GO:0005178//integrin binding;GO:0005179//hormone activity;GO:0005488//binding;GO:0005496//steroid binding;GO:0005515//protein binding;GO:0008047//enzyme activator activity;GO:0008083//growth factor activity;GO:0008289//lipid binding;GO:…	GO:0000003//reproduction;GO:0000165//MAPK cascade;GO:0001501//skeletal system development;GO:0001503//ossification;GO:0001505//regulation of neurotransmitter levels;GO:0001558//regulation of cell growth;GO:0001649//osteoblast differentiation;GO:0001655//urogenital system development;GO:0001666//response to hypoxia;GO:0001678//cellular glucose homeostasis;GO:0001763//morphogenesis of a branching s…	--	TRUE
MSTRG.5819.1	R6Z07_005051	oar-miR-29b	0.004547	0.991474	5	miR-2447-z|miR-2477-z|miR-454-z|miR-93-y|oar-miR-29b	IGF1	XP_012015032.1 taxid=9940 insulin-like growth factor I isoform X7 [Ovis aries]	Human Diseases;Environmental Information Processing;Environmental Information Processing;Environmental Information Processing;Environmental Information Processing;Human Diseases;Human Diseases;Cellular Processes;Environmental Information Processing;Cellular Processes;Human Diseases;Environmental Information Processing;Cellular Processes;Environmental Information Processing;Environmental Informati…	Cancer: overview;Signal transduction;Signal transduction;Signal transduction;Signal transduction;Cancer: overview;Cancer: overview;Cellular community - eukaryotes;Signal transduction;Cellular community - eukaryotes;Cancer: specific types;Signal transduction;Cell growth and death;Signal transduction;Signal transduction;Endocrine system;Sensory system;Cardiovascular disease;Endocrine system;Cancer:…	ko05200//Pathways in cancer;ko04151//PI3K-Akt signaling pathway;ko04015//Rap1 signaling pathway;ko04010//MAPK signaling pathway;ko04014//Ras signaling pathway;ko05205//Proteoglycans in cancer;ko05202//Transcriptional misregulation in cancer;ko04510//Focal adhesion;ko04150//mTOR signaling pathway;ko04550//Signaling pathways regulating pluripotency of stem cells;ko05224//Breast cancer;ko04068//FoxO…	K05459;K05459;K05459;K05459;K05459;K05459;K05459;K05459;K05459;K05459;K05459;K05459;K05459;K05459;K05459;K05459;K05459;K05459;K05459;K05459;K05459;K05459;K05459;K05459;K05459;K05459;K05459;K05459;K05459;K05459;K05459	GO:0005575//cellular_component;GO:0005576//extracellular region;GO:0005614//interstitial matrix;GO:0005615//extracellular space;GO:0005622//intracellular anatomical structure;GO:0005737//cytoplasm;GO:0005829//cytosol;GO:0005886//plasma membrane;GO:0012505//endomembrane system;GO:0016020//membrane;GO:0016942//insulin-like growth factor binding protein complex;GO:0030133//transport vesicle;GO:00301…	GO:0003674//molecular_function;GO:0005102//signaling receptor binding;GO:0005158//insulin receptor binding;GO:0005159//insulin-like growth factor receptor binding;GO:0005178//integrin binding;GO:0005179//hormone activity;GO:0005488//binding;GO:0005496//steroid binding;GO:0005515//protein binding;GO:0008047//enzyme activator activity;GO:0008083//growth factor activity;GO:0008289//lipid binding;GO:…	GO:0000003//reproduction;GO:0000165//MAPK cascade;GO:0001501//skeletal system development;GO:0001503//ossification;GO:0001505//regulation of neurotransmitter levels;GO:0001558//regulation of cell growth;GO:0001649//osteoblast differentiation;GO:0001655//urogenital system development;GO:0001666//response to hypoxia;GO:0001678//cellular glucose homeostasis;GO:0001763//morphogenesis of a branching s…	--	TRUE
MSTRG.5819.1	R6Z07_014860	miR-106-x	0.000175	0.960722	7	miR-106-x|miR-17-x|miR-20-x|novel-m0038-3p|novel-m0039-3p|oar-miR-17-5p|oar-miR-29b	PIK3R1	KAG5199098.1 taxid=9940 hypothetical protein JEQ12_006798 [Ovis aries]	Human Diseases;Human Diseases;Human Diseases;Human Diseases;Environmental Information Processing;Human Diseases;Environmental Information Processing;Human Diseases;Human Diseases;Environmental Information Processing;Human Diseases;Human Diseases;Human Diseases;Human Diseases;Human Diseases;Cellular Processes;Environmental Information Processing;Human Diseases;Human Diseases;Environmental Informat…	Cancer: overview;Infectious disease: viral;Infectious disease: viral;Neurodegenerative disease;Signal transduction;Infectious disease: viral;Signal transduction;Neurodegenerative disease;Infectious disease: viral;Signal transduction;Infectious disease: bacterial;Infectious disease: viral;Infectious disease: viral;Cardiovascular disease;Infectious disease: viral;Cell motility;Signal transduction;C…	ko05200//Pathways in cancer;ko05168//Herpes simplex virus 1 infection;ko05171//Coronavirus disease - COVID-19;ko05010//Alzheimer disease;ko04151//PI3K-Akt signaling pathway;ko05165//Human papillomavirus infection;ko04015//Rap1 signaling pathway;ko05020//Prion disease;ko05170//Human immunodeficiency virus 1 infection;ko04014//Ras signaling pathway;ko05131//Shigellosis;ko05166//Human T-cell leukemi…	K02649;K02649;K02649;K02649;K02649;K02649;K02649;K02649;K02649;K02649;K02649;K02649;K02649;K02649;K02649;K02649;K02649;K02649;K02649;K02649;K02649;K02649;K02649;K02649;K02649;K02649;K02649;K02649;K02649;K02649;K02649;K02649;K02649;K02649;K02649;K02649;K02649;K02649;K02649;K02649;K02649;K02649;K02649;K02649;K02649;K02649;K02649;K02649;K02649;K02649;K02649;K02649;K02649;K02649;K02649;K02649;K02649;…	GO:0005575//cellular_component;GO:0005622//intracellular anatomical structure;GO:0005634//nucleus;GO:0005737//cytoplasm;GO:0005783//endoplasmic reticulum;GO:0005794//Golgi apparatus;GO:0005801//cis-Golgi network;GO:0005829//cytosol;GO:0005886//plasma membrane;GO:0005911//cell-cell junction;GO:0005942//phosphatidylinositol 3-kinase complex;GO:0005943//phosphatidylinositol 3-kinase complex, class I…	GO:0001784//phosphotyrosine residue binding;GO:0003674//molecular_function;GO:0003824//catalytic activity;GO:0005068//transmembrane receptor protein tyrosine kinase adaptor activity;GO:0005102//signaling receptor binding;GO:0005126//cytokine receptor binding;GO:0005158//insulin receptor binding;GO:0005159//insulin-like growth factor receptor binding;GO:0005161//platelet-derived growth factor rece…	GO:0000902//cell morphogenesis;GO:0000904//cell morphogenesis involved in differentiation;GO:0001101//response to acid chemical;GO:0001678//cellular glucose homeostasis;GO:0001775//cell activation;GO:0001817//regulation of cytokine production;GO:0001819//positive regulation of cytokine production;GO:0001878//response to yeast;GO:0001932//regulation of protein phosphorylation;GO:0001934//positive …	--	TRUE
MSTRG.5819.1	R6Z07_014860	miR-17-x	0.000175	0.960722	7	miR-106-x|miR-17-x|miR-20-x|novel-m0038-3p|novel-m0039-3p|oar-miR-17-5p|oar-miR-29b	PIK3R1	KAG5199098.1 taxid=9940 hypothetical protein JEQ12_006798 [Ovis aries]	Human Diseases;Human Diseases;Human Diseases;Human Diseases;Environmental Information Processing;Human Diseases;Environmental Information Processing;Human Diseases;Human Diseases;Environmental Information Processing;Human Diseases;Human Diseases;Human Diseases;Human Diseases;Human Diseases;Cellular Processes;Environmental Information Processing;Human Diseases;Human Diseases;Environmental Informat…	Cancer: overview;Infectious disease: viral;Infectious disease: viral;Neurodegenerative disease;Signal transduction;Infectious disease: viral;Signal transduction;Neurodegenerative disease;Infectious disease: viral;Signal transduction;Infectious disease: bacterial;Infectious disease: viral;Infectious disease: viral;Cardiovascular disease;Infectious disease: viral;Cell motility;Signal transduction;C…	ko05200//Pathways in cancer;ko05168//Herpes simplex virus 1 infection;ko05171//Coronavirus disease - COVID-19;ko05010//Alzheimer disease;ko04151//PI3K-Akt signaling pathway;ko05165//Human papillomavirus infection;ko04015//Rap1 signaling pathway;ko05020//Prion disease;ko05170//Human immunodeficiency virus 1 infection;ko04014//Ras signaling pathway;ko05131//Shigellosis;ko05166//Human T-cell leukemi…	K02649;K02649;K02649;K02649;K02649;K02649;K02649;K02649;K02649;K02649;K02649;K02649;K02649;K02649;K02649;K02649;K02649;K02649;K02649;K02649;K02649;K02649;K02649;K02649;K02649;K02649;K02649;K02649;K02649;K02649;K02649;K02649;K02649;K02649;K02649;K02649;K02649;K02649;K02649;K02649;K02649;K02649;K02649;K02649;K02649;K02649;K02649;K02649;K02649;K02649;K02649;K02649;K02649;K02649;K02649;K02649;K02649;…	GO:0005575//cellular_component;GO:0005622//intracellular anatomical structure;GO:0005634//nucleus;GO:0005737//cytoplasm;GO:0005783//endoplasmic reticulum;GO:0005794//Golgi apparatus;GO:0005801//cis-Golgi network;GO:0005829//cytosol;GO:0005886//plasma membrane;GO:0005911//cell-cell junction;GO:0005942//phosphatidylinositol 3-kinase complex;GO:0005943//phosphatidylinositol 3-kinase complex, class I…	GO:0001784//phosphotyrosine residue binding;GO:0003674//molecular_function;GO:0003824//catalytic activity;GO:0005068//transmembrane receptor protein tyrosine kinase adaptor activity;GO:0005102//signaling receptor binding;GO:0005126//cytokine receptor binding;GO:0005158//insulin receptor binding;GO:0005159//insulin-like growth factor receptor binding;GO:0005161//platelet-derived growth factor rece…	GO:0000902//cell morphogenesis;GO:0000904//cell morphogenesis involved in differentiation;GO:0001101//response to acid chemical;GO:0001678//cellular glucose homeostasis;GO:0001775//cell activation;GO:0001817//regulation of cytokine production;GO:0001819//positive regulation of cytokine production;GO:0001878//response to yeast;GO:0001932//regulation of protein phosphorylation;GO:0001934//positive …	--	TRUE
MSTRG.5819.1	R6Z07_014860	miR-20-x	0.000175	0.960722	7	miR-106-x|miR-17-x|miR-20-x|novel-m0038-3p|novel-m0039-3p|oar-miR-17-5p|oar-miR-29b	PIK3R1	KAG5199098.1 taxid=9940 hypothetical protein JEQ12_006798 [Ovis aries]	Human Diseases;Human Diseases;Human Diseases;Human Diseases;Environmental Information Processing;Human Diseases;Environmental Information Processing;Human Diseases;Human Diseases;Environmental Information Processing;Human Diseases;Human Diseases;Human Diseases;Human Diseases;Human Diseases;Cellular Processes;Environmental Information Processing;Human Diseases;Human Diseases;Environmental Informat…	Cancer: overview;Infectious disease: viral;Infectious disease: viral;Neurodegenerative disease;Signal transduction;Infectious disease: viral;Signal transduction;Neurodegenerative disease;Infectious disease: viral;Signal transduction;Infectious disease: bacterial;Infectious disease: viral;Infectious disease: viral;Cardiovascular disease;Infectious disease: viral;Cell motility;Signal transduction;C…	ko05200//Pathways in cancer;ko05168//Herpes simplex virus 1 infection;ko05171//Coronavirus disease - COVID-19;ko05010//Alzheimer disease;ko04151//PI3K-Akt signaling pathway;ko05165//Human papillomavirus infection;ko04015//Rap1 signaling pathway;ko05020//Prion disease;ko05170//Human immunodeficiency virus 1 infection;ko04014//Ras signaling pathway;ko05131//Shigellosis;ko05166//Human T-cell leukemi…	K02649;K02649;K02649;K02649;K02649;K02649;K02649;K02649;K02649;K02649;K02649;K02649;K02649;K02649;K02649;K02649;K02649;K02649;K02649;K02649;K02649;K02649;K02649;K02649;K02649;K02649;K02649;K02649;K02649;K02649;K02649;K02649;K02649;K02649;K02649;K02649;K02649;K02649;K02649;K02649;K02649;K02649;K02649;K02649;K02649;K02649;K02649;K02649;K02649;K02649;K02649;K02649;K02649;K02649;K02649;K02649;K02649;…	GO:0005575//cellular_component;GO:0005622//intracellular anatomical structure;GO:0005634//nucleus;GO:0005737//cytoplasm;GO:0005783//endoplasmic reticulum;GO:0005794//Golgi apparatus;GO:0005801//cis-Golgi network;GO:0005829//cytosol;GO:0005886//plasma membrane;GO:0005911//cell-cell junction;GO:0005942//phosphatidylinositol 3-kinase complex;GO:0005943//phosphatidylinositol 3-kinase complex, class I…	GO:0001784//phosphotyrosine residue binding;GO:0003674//molecular_function;GO:0003824//catalytic activity;GO:0005068//transmembrane receptor protein tyrosine kinase adaptor activity;GO:0005102//signaling receptor binding;GO:0005126//cytokine receptor binding;GO:0005158//insulin receptor binding;GO:0005159//insulin-like growth factor receptor binding;GO:0005161//platelet-derived growth factor rece…	GO:0000902//cell morphogenesis;GO:0000904//cell morphogenesis involved in differentiation;GO:0001101//response to acid chemical;GO:0001678//cellular glucose homeostasis;GO:0001775//cell activation;GO:0001817//regulation of cytokine production;GO:0001819//positive regulation of cytokine production;GO:0001878//response to yeast;GO:0001932//regulation of protein phosphorylation;GO:0001934//positive …	--	TRUE
MSTRG.5819.1	R6Z07_014860	novel-m0038-3p	0.000175	0.960722	7	miR-106-x|miR-17-x|miR-20-x|novel-m0038-3p|novel-m0039-3p|oar-miR-17-5p|oar-miR-29b	PIK3R1	KAG5199098.1 taxid=9940 hypothetical protein JEQ12_006798 [Ovis aries]	Human Diseases;Human Diseases;Human Diseases;Human Diseases;Environmental Information Processing;Human Diseases;Environmental Information Processing;Human Diseases;Human Diseases;Environmental Information Processing;Human Diseases;Human Diseases;Human Diseases;Human Diseases;Human Diseases;Cellular Processes;Environmental Information Processing;Human Diseases;Human Diseases;Environmental Informat…	Cancer: overview;Infectious disease: viral;Infectious disease: viral;Neurodegenerative disease;Signal transduction;Infectious disease: viral;Signal transduction;Neurodegenerative disease;Infectious disease: viral;Signal transduction;Infectious disease: bacterial;Infectious disease: viral;Infectious disease: viral;Cardiovascular disease;Infectious disease: viral;Cell motility;Signal transduction;C…	ko05200//Pathways in cancer;ko05168//Herpes simplex virus 1 infection;ko05171//Coronavirus disease - COVID-19;ko05010//Alzheimer disease;ko04151//PI3K-Akt signaling pathway;ko05165//Human papillomavirus infection;ko04015//Rap1 signaling pathway;ko05020//Prion disease;ko05170//Human immunodeficiency virus 1 infection;ko04014//Ras signaling pathway;ko05131//Shigellosis;ko05166//Human T-cell leukemi…	K02649;K02649;K02649;K02649;K02649;K02649;K02649;K02649;K02649;K02649;K02649;K02649;K02649;K02649;K02649;K02649;K02649;K02649;K02649;K02649;K02649;K02649;K02649;K02649;K02649;K02649;K02649;K02649;K02649;K02649;K02649;K02649;K02649;K02649;K02649;K02649;K02649;K02649;K02649;K02649;K02649;K02649;K02649;K02649;K02649;K02649;K02649;K02649;K02649;K02649;K02649;K02649;K02649;K02649;K02649;K02649;K02649;…	GO:0005575//cellular_component;GO:0005622//intracellular anatomical structure;GO:0005634//nucleus;GO:0005737//cytoplasm;GO:0005783//endoplasmic reticulum;GO:0005794//Golgi apparatus;GO:0005801//cis-Golgi network;GO:0005829//cytosol;GO:0005886//plasma membrane;GO:0005911//cell-cell junction;GO:0005942//phosphatidylinositol 3-kinase complex;GO:0005943//phosphatidylinositol 3-kinase complex, class I…	GO:0001784//phosphotyrosine residue binding;GO:0003674//molecular_function;GO:0003824//catalytic activity;GO:0005068//transmembrane receptor protein tyrosine kinase adaptor activity;GO:0005102//signaling receptor binding;GO:0005126//cytokine receptor binding;GO:0005158//insulin receptor binding;GO:0005159//insulin-like growth factor receptor binding;GO:0005161//platelet-derived growth factor rece…	GO:0000902//cell morphogenesis;GO:0000904//cell morphogenesis involved in differentiation;GO:0001101//response to acid chemical;GO:0001678//cellular glucose homeostasis;GO:0001775//cell activation;GO:0001817//regulation of cytokine production;GO:0001819//positive regulation of cytokine production;GO:0001878//response to yeast;GO:0001932//regulation of protein phosphorylation;GO:0001934//positive …	--	TRUE
MSTRG.5819.1	R6Z07_014860	novel-m0039-3p	0.000175	0.960722	7	miR-106-x|miR-17-x|miR-20-x|novel-m0038-3p|novel-m0039-3p|oar-miR-17-5p|oar-miR-29b	PIK3R1	KAG5199098.1 taxid=9940 hypothetical protein JEQ12_006798 [Ovis aries]	Human Diseases;Human Diseases;Human Diseases;Human Diseases;Environmental Information Processing;Human Diseases;Environmental Information Processing;Human Diseases;Human Diseases;Environmental Information Processing;Human Diseases;Human Diseases;Human Diseases;Human Diseases;Human Diseases;Cellular Processes;Environmental Information Processing;Human Diseases;Human Diseases;Environmental Informat…	Cancer: overview;Infectious disease: viral;Infectious disease: viral;Neurodegenerative disease;Signal transduction;Infectious disease: viral;Signal transduction;Neurodegenerative disease;Infectious disease: viral;Signal transduction;Infectious disease: bacterial;Infectious disease: viral;Infectious disease: viral;Cardiovascular disease;Infectious disease: viral;Cell motility;Signal transduction;C…	ko05200//Pathways in cancer;ko05168//Herpes simplex virus 1 infection;ko05171//Coronavirus disease - COVID-19;ko05010//Alzheimer disease;ko04151//PI3K-Akt signaling pathway;ko05165//Human papillomavirus infection;ko04015//Rap1 signaling pathway;ko05020//Prion disease;ko05170//Human immunodeficiency virus 1 infection;ko04014//Ras signaling pathway;ko05131//Shigellosis;ko05166//Human T-cell leukemi…	K02649;K02649;K02649;K02649;K02649;K02649;K02649;K02649;K02649;K02649;K02649;K02649;K02649;K02649;K02649;K02649;K02649;K02649;K02649;K02649;K02649;K02649;K02649;K02649;K02649;K02649;K02649;K02649;K02649;K02649;K02649;K02649;K02649;K02649;K02649;K02649;K02649;K02649;K02649;K02649;K02649;K02649;K02649;K02649;K02649;K02649;K02649;K02649;K02649;K02649;K02649;K02649;K02649;K02649;K02649;K02649;K02649;…	GO:0005575//cellular_component;GO:0005622//intracellular anatomical structure;GO:0005634//nucleus;GO:0005737//cytoplasm;GO:0005783//endoplasmic reticulum;GO:0005794//Golgi apparatus;GO:0005801//cis-Golgi network;GO:0005829//cytosol;GO:0005886//plasma membrane;GO:0005911//cell-cell junction;GO:0005942//phosphatidylinositol 3-kinase complex;GO:0005943//phosphatidylinositol 3-kinase complex, class I…	GO:0001784//phosphotyrosine residue binding;GO:0003674//molecular_function;GO:0003824//catalytic activity;GO:0005068//transmembrane receptor protein tyrosine kinase adaptor activity;GO:0005102//signaling receptor binding;GO:0005126//cytokine receptor binding;GO:0005158//insulin receptor binding;GO:0005159//insulin-like growth factor receptor binding;GO:0005161//platelet-derived growth factor rece…	GO:0000902//cell morphogenesis;GO:0000904//cell morphogenesis involved in differentiation;GO:0001101//response to acid chemical;GO:0001678//cellular glucose homeostasis;GO:0001775//cell activation;GO:0001817//regulation of cytokine production;GO:0001819//positive regulation of cytokine production;GO:0001878//response to yeast;GO:0001932//regulation of protein phosphorylation;GO:0001934//positive …	--	TRUE
MSTRG.5819.1	R6Z07_014860	oar-miR-17-5p	0.000175	0.960722	7	miR-106-x|miR-17-x|miR-20-x|novel-m0038-3p|novel-m0039-3p|oar-miR-17-5p|oar-miR-29b	PIK3R1	KAG5199098.1 taxid=9940 hypothetical protein JEQ12_006798 [Ovis aries]	Human Diseases;Human Diseases;Human Diseases;Human Diseases;Environmental Information Processing;Human Diseases;Environmental Information Processing;Human Diseases;Human Diseases;Environmental Information Processing;Human Diseases;Human Diseases;Human Diseases;Human Diseases;Human Diseases;Cellular Processes;Environmental Information Processing;Human Diseases;Human Diseases;Environmental Informat…	Cancer: overview;Infectious disease: viral;Infectious disease: viral;Neurodegenerative disease;Signal transduction;Infectious disease: viral;Signal transduction;Neurodegenerative disease;Infectious disease: viral;Signal transduction;Infectious disease: bacterial;Infectious disease: viral;Infectious disease: viral;Cardiovascular disease;Infectious disease: viral;Cell motility;Signal transduction;C…	ko05200//Pathways in cancer;ko05168//Herpes simplex virus 1 infection;ko05171//Coronavirus disease - COVID-19;ko05010//Alzheimer disease;ko04151//PI3K-Akt signaling pathway;ko05165//Human papillomavirus infection;ko04015//Rap1 signaling pathway;ko05020//Prion disease;ko05170//Human immunodeficiency virus 1 infection;ko04014//Ras signaling pathway;ko05131//Shigellosis;ko05166//Human T-cell leukemi…	K02649;K02649;K02649;K02649;K02649;K02649;K02649;K02649;K02649;K02649;K02649;K02649;K02649;K02649;K02649;K02649;K02649;K02649;K02649;K02649;K02649;K02649;K02649;K02649;K02649;K02649;K02649;K02649;K02649;K02649;K02649;K02649;K02649;K02649;K02649;K02649;K02649;K02649;K02649;K02649;K02649;K02649;K02649;K02649;K02649;K02649;K02649;K02649;K02649;K02649;K02649;K02649;K02649;K02649;K02649;K02649;K02649;…	GO:0005575//cellular_component;GO:0005622//intracellular anatomical structure;GO:0005634//nucleus;GO:0005737//cytoplasm;GO:0005783//endoplasmic reticulum;GO:0005794//Golgi apparatus;GO:0005801//cis-Golgi network;GO:0005829//cytosol;GO:0005886//plasma membrane;GO:0005911//cell-cell junction;GO:0005942//phosphatidylinositol 3-kinase complex;GO:0005943//phosphatidylinositol 3-kinase complex, class I…	GO:0001784//phosphotyrosine residue binding;GO:0003674//molecular_function;GO:0003824//catalytic activity;GO:0005068//transmembrane receptor protein tyrosine kinase adaptor activity;GO:0005102//signaling receptor binding;GO:0005126//cytokine receptor binding;GO:0005158//insulin receptor binding;GO:0005159//insulin-like growth factor receptor binding;GO:0005161//platelet-derived growth factor rece…	GO:0000902//cell morphogenesis;GO:0000904//cell morphogenesis involved in differentiation;GO:0001101//response to acid chemical;GO:0001678//cellular glucose homeostasis;GO:0001775//cell activation;GO:0001817//regulation of cytokine production;GO:0001819//positive regulation of cytokine production;GO:0001878//response to yeast;GO:0001932//regulation of protein phosphorylation;GO:0001934//positive …	--	TRUE
MSTRG.5819.1	R6Z07_014860	oar-miR-29b	0.000175	0.960722	7	miR-106-x|miR-17-x|miR-20-x|novel-m0038-3p|novel-m0039-3p|oar-miR-17-5p|oar-miR-29b	PIK3R1	KAG5199098.1 taxid=9940 hypothetical protein JEQ12_006798 [Ovis aries]	Human Diseases;Human Diseases;Human Diseases;Human Diseases;Environmental Information Processing;Human Diseases;Environmental Information Processing;Human Diseases;Human Diseases;Environmental Information Processing;Human Diseases;Human Diseases;Human Diseases;Human Diseases;Human Diseases;Cellular Processes;Environmental Information Processing;Human Diseases;Human Diseases;Environmental Informat…	Cancer: overview;Infectious disease: viral;Infectious disease: viral;Neurodegenerative disease;Signal transduction;Infectious disease: viral;Signal transduction;Neurodegenerative disease;Infectious disease: viral;Signal transduction;Infectious disease: bacterial;Infectious disease: viral;Infectious disease: viral;Cardiovascular disease;Infectious disease: viral;Cell motility;Signal transduction;C…	ko05200//Pathways in cancer;ko05168//Herpes simplex virus 1 infection;ko05171//Coronavirus disease - COVID-19;ko05010//Alzheimer disease;ko04151//PI3K-Akt signaling pathway;ko05165//Human papillomavirus infection;ko04015//Rap1 signaling pathway;ko05020//Prion disease;ko05170//Human immunodeficiency virus 1 infection;ko04014//Ras signaling pathway;ko05131//Shigellosis;ko05166//Human T-cell leukemi…	K02649;K02649;K02649;K02649;K02649;K02649;K02649;K02649;K02649;K02649;K02649;K02649;K02649;K02649;K02649;K02649;K02649;K02649;K02649;K02649;K02649;K02649;K02649;K02649;K02649;K02649;K02649;K02649;K02649;K02649;K02649;K02649;K02649;K02649;K02649;K02649;K02649;K02649;K02649;K02649;K02649;K02649;K02649;K02649;K02649;K02649;K02649;K02649;K02649;K02649;K02649;K02649;K02649;K02649;K02649;K02649;K02649;…	GO:0005575//cellular_component;GO:0005622//intracellular anatomical structure;GO:0005634//nucleus;GO:0005737//cytoplasm;GO:0005783//endoplasmic reticulum;GO:0005794//Golgi apparatus;GO:0005801//cis-Golgi network;GO:0005829//cytosol;GO:0005886//plasma membrane;GO:0005911//cell-cell junction;GO:0005942//phosphatidylinositol 3-kinase complex;GO:0005943//phosphatidylinositol 3-kinase complex, class I…	GO:0001784//phosphotyrosine residue binding;GO:0003674//molecular_function;GO:0003824//catalytic activity;GO:0005068//transmembrane receptor protein tyrosine kinase adaptor activity;GO:0005102//signaling receptor binding;GO:0005126//cytokine receptor binding;GO:0005158//insulin receptor binding;GO:0005159//insulin-like growth factor receptor binding;GO:0005161//platelet-derived growth factor rece…	GO:0000902//cell morphogenesis;GO:0000904//cell morphogenesis involved in differentiation;GO:0001101//response to acid chemical;GO:0001678//cellular glucose homeostasis;GO:0001775//cell activation;GO:0001817//regulation of cytokine production;GO:0001819//positive regulation of cytokine production;GO:0001878//response to yeast;GO:0001932//regulation of protein phosphorylation;GO:0001934//positive …	--	TRUE
MSTRG.5819.1	R6Z07_016886	miR-106-x	0.002713	0.984723	5	miR-106-x|miR-130-y|miR-17-x|miR-2447-z|oar-miR-17-5p	CDKN1A	XDA86892.1 taxid=9940 hypothetical protein R6Z07_016886 [Ovis aries]	Human Diseases;Environmental Information Processing;Human Diseases;Human Diseases;Human Diseases;Human Diseases;Human Diseases;Human Diseases;Environmental Information Processing;Human Diseases;Human Diseases;Human Diseases;Human Diseases;Human Diseases;Cellular Processes;Human Diseases;Human Diseases;Cellular Processes;Human Diseases;Human Diseases;Organismal Systems;Environmental Information Pr…	Cancer: overview;Signal transduction;Infectious disease: viral;Infectious disease: viral;Infectious disease: viral;Infectious disease: viral;Cancer: overview;Cancer: overview;Signal transduction;Infectious disease: viral;Cancer: overview;Cancer: specific types;Cancer: overview;Infectious disease: viral;Cell growth and death;Infectious disease: viral;Cancer: specific types;Cell growth and death;En…	ko05200//Pathways in cancer;ko04151//PI3K-Akt signaling pathway;ko05165//Human papillomavirus infection;ko05166//Human T-cell leukemia virus 1 infection;ko05169//Epstein-Barr virus infection;ko05163//Human cytomegalovirus infection;ko05205//Proteoglycans in cancer;ko05202//Transcriptional misregulation in cancer;ko04630//JAK-STAT signaling pathway;ko05167//Kaposi sarcoma-associated herpesvirus in…	K06625;K06625;K06625;K06625;K06625;K06625;K06625;K06625;K06625;K06625;K06625;K06625;K06625;K06625;K06625;K06625;K06625;K06625;K06625;K06625;K06625;K06625;K06625;K06625;K06625;K06625;K06625;K06625;K06625;K06625;K06625;K06625;K06625;K06625;K06625;K06625;K06625;K06625;K06625;K06625;K06625	GO:0000307//cyclin-dependent protein kinase holoenzyme complex;GO:0005575//cellular_component;GO:0005622//intracellular anatomical structure;GO:0005634//nucleus;GO:0005654//nucleoplasm;GO:0005730//nucleolus;GO:0005737//cytoplasm;GO:0005829//cytosol;GO:0016604//nuclear body;GO:0031974//membrane-enclosed lumen;GO:0031981//nuclear lumen;GO:0032991//protein-containing complex;GO:0043226//organelle;GO…	GO:0003674//molecular_function;GO:0003824//catalytic activity;GO:0004672//protein kinase activity;GO:0004674//protein serine/threonine kinase activity;GO:0004693//cyclin-dependent protein serine/threonine kinase activity;GO:0004857//enzyme inhibitor activity;GO:0004860//protein kinase inhibitor activity;GO:0004861//cyclin-dependent protein serine/threonine kinase inhibitor activity;GO:0005488//bi…	GO:0000075//cell cycle checkpoint signaling;GO:0000077//DNA damage checkpoint signaling;GO:0000079//regulation of cyclin-dependent protein serine/threonine kinase activity;GO:0000082//G1/S transition of mitotic cell cycle;GO:0000086//G2/M transition of mitotic cell cycle;GO:0000278//mitotic cell cycle;GO:0001558//regulation of cell growth;GO:0001932//regulation of protein phosphorylation;GO:00019…	--	TRUE
MSTRG.5819.1	R6Z07_016886	miR-130-y	0.002713	0.984723	5	miR-106-x|miR-130-y|miR-17-x|miR-2447-z|oar-miR-17-5p	CDKN1A	XDA86892.1 taxid=9940 hypothetical protein R6Z07_016886 [Ovis aries]	Human Diseases;Environmental Information Processing;Human Diseases;Human Diseases;Human Diseases;Human Diseases;Human Diseases;Human Diseases;Environmental Information Processing;Human Diseases;Human Diseases;Human Diseases;Human Diseases;Human Diseases;Cellular Processes;Human Diseases;Human Diseases;Cellular Processes;Human Diseases;Human Diseases;Organismal Systems;Environmental Information Pr…	Cancer: overview;Signal transduction;Infectious disease: viral;Infectious disease: viral;Infectious disease: viral;Infectious disease: viral;Cancer: overview;Cancer: overview;Signal transduction;Infectious disease: viral;Cancer: overview;Cancer: specific types;Cancer: overview;Infectious disease: viral;Cell growth and death;Infectious disease: viral;Cancer: specific types;Cell growth and death;En…	ko05200//Pathways in cancer;ko04151//PI3K-Akt signaling pathway;ko05165//Human papillomavirus infection;ko05166//Human T-cell leukemia virus 1 infection;ko05169//Epstein-Barr virus infection;ko05163//Human cytomegalovirus infection;ko05205//Proteoglycans in cancer;ko05202//Transcriptional misregulation in cancer;ko04630//JAK-STAT signaling pathway;ko05167//Kaposi sarcoma-associated herpesvirus in…	K06625;K06625;K06625;K06625;K06625;K06625;K06625;K06625;K06625;K06625;K06625;K06625;K06625;K06625;K06625;K06625;K06625;K06625;K06625;K06625;K06625;K06625;K06625;K06625;K06625;K06625;K06625;K06625;K06625;K06625;K06625;K06625;K06625;K06625;K06625;K06625;K06625;K06625;K06625;K06625;K06625	GO:0000307//cyclin-dependent protein kinase holoenzyme complex;GO:0005575//cellular_component;GO:0005622//intracellular anatomical structure;GO:0005634//nucleus;GO:0005654//nucleoplasm;GO:0005730//nucleolus;GO:0005737//cytoplasm;GO:0005829//cytosol;GO:0016604//nuclear body;GO:0031974//membrane-enclosed lumen;GO:0031981//nuclear lumen;GO:0032991//protein-containing complex;GO:0043226//organelle;GO…	GO:0003674//molecular_function;GO:0003824//catalytic activity;GO:0004672//protein kinase activity;GO:0004674//protein serine/threonine kinase activity;GO:0004693//cyclin-dependent protein serine/threonine kinase activity;GO:0004857//enzyme inhibitor activity;GO:0004860//protein kinase inhibitor activity;GO:0004861//cyclin-dependent protein serine/threonine kinase inhibitor activity;GO:0005488//bi…	GO:0000075//cell cycle checkpoint signaling;GO:0000077//DNA damage checkpoint signaling;GO:0000079//regulation of cyclin-dependent protein serine/threonine kinase activity;GO:0000082//G1/S transition of mitotic cell cycle;GO:0000086//G2/M transition of mitotic cell cycle;GO:0000278//mitotic cell cycle;GO:0001558//regulation of cell growth;GO:0001932//regulation of protein phosphorylation;GO:00019…	--	TRUE
MSTRG.5819.1	R6Z07_016886	miR-17-x	0.002713	0.984723	5	miR-106-x|miR-130-y|miR-17-x|miR-2447-z|oar-miR-17-5p	CDKN1A	XDA86892.1 taxid=9940 hypothetical protein R6Z07_016886 [Ovis aries]	Human Diseases;Environmental Information Processing;Human Diseases;Human Diseases;Human Diseases;Human Diseases;Human Diseases;Human Diseases;Environmental Information Processing;Human Diseases;Human Diseases;Human Diseases;Human Diseases;Human Diseases;Cellular Processes;Human Diseases;Human Diseases;Cellular Processes;Human Diseases;Human Diseases;Organismal Systems;Environmental Information Pr…	Cancer: overview;Signal transduction;Infectious disease: viral;Infectious disease: viral;Infectious disease: viral;Infectious disease: viral;Cancer: overview;Cancer: overview;Signal transduction;Infectious disease: viral;Cancer: overview;Cancer: specific types;Cancer: overview;Infectious disease: viral;Cell growth and death;Infectious disease: viral;Cancer: specific types;Cell growth and death;En…	ko05200//Pathways in cancer;ko04151//PI3K-Akt signaling pathway;ko05165//Human papillomavirus infection;ko05166//Human T-cell leukemia virus 1 infection;ko05169//Epstein-Barr virus infection;ko05163//Human cytomegalovirus infection;ko05205//Proteoglycans in cancer;ko05202//Transcriptional misregulation in cancer;ko04630//JAK-STAT signaling pathway;ko05167//Kaposi sarcoma-associated herpesvirus in…	K06625;K06625;K06625;K06625;K06625;K06625;K06625;K06625;K06625;K06625;K06625;K06625;K06625;K06625;K06625;K06625;K06625;K06625;K06625;K06625;K06625;K06625;K06625;K06625;K06625;K06625;K06625;K06625;K06625;K06625;K06625;K06625;K06625;K06625;K06625;K06625;K06625;K06625;K06625;K06625;K06625	GO:0000307//cyclin-dependent protein kinase holoenzyme complex;GO:0005575//cellular_component;GO:0005622//intracellular anatomical structure;GO:0005634//nucleus;GO:0005654//nucleoplasm;GO:0005730//nucleolus;GO:0005737//cytoplasm;GO:0005829//cytosol;GO:0016604//nuclear body;GO:0031974//membrane-enclosed lumen;GO:0031981//nuclear lumen;GO:0032991//protein-containing complex;GO:0043226//organelle;GO…	GO:0003674//molecular_function;GO:0003824//catalytic activity;GO:0004672//protein kinase activity;GO:0004674//protein serine/threonine kinase activity;GO:0004693//cyclin-dependent protein serine/threonine kinase activity;GO:0004857//enzyme inhibitor activity;GO:0004860//protein kinase inhibitor activity;GO:0004861//cyclin-dependent protein serine/threonine kinase inhibitor activity;GO:0005488//bi…	GO:0000075//cell cycle checkpoint signaling;GO:0000077//DNA damage checkpoint signaling;GO:0000079//regulation of cyclin-dependent protein serine/threonine kinase activity;GO:0000082//G1/S transition of mitotic cell cycle;GO:0000086//G2/M transition of mitotic cell cycle;GO:0000278//mitotic cell cycle;GO:0001558//regulation of cell growth;GO:0001932//regulation of protein phosphorylation;GO:00019…	--	TRUE
MSTRG.5819.1	R6Z07_016886	miR-2447-z	0.002713	0.984723	5	miR-106-x|miR-130-y|miR-17-x|miR-2447-z|oar-miR-17-5p	CDKN1A	XDA86892.1 taxid=9940 hypothetical protein R6Z07_016886 [Ovis aries]	Human Diseases;Environmental Information Processing;Human Diseases;Human Diseases;Human Diseases;Human Diseases;Human Diseases;Human Diseases;Environmental Information Processing;Human Diseases;Human Diseases;Human Diseases;Human Diseases;Human Diseases;Cellular Processes;Human Diseases;Human Diseases;Cellular Processes;Human Diseases;Human Diseases;Organismal Systems;Environmental Information Pr…	Cancer: overview;Signal transduction;Infectious disease: viral;Infectious disease: viral;Infectious disease: viral;Infectious disease: viral;Cancer: overview;Cancer: overview;Signal transduction;Infectious disease: viral;Cancer: overview;Cancer: specific types;Cancer: overview;Infectious disease: viral;Cell growth and death;Infectious disease: viral;Cancer: specific types;Cell growth and death;En…	ko05200//Pathways in cancer;ko04151//PI3K-Akt signaling pathway;ko05165//Human papillomavirus infection;ko05166//Human T-cell leukemia virus 1 infection;ko05169//Epstein-Barr virus infection;ko05163//Human cytomegalovirus infection;ko05205//Proteoglycans in cancer;ko05202//Transcriptional misregulation in cancer;ko04630//JAK-STAT signaling pathway;ko05167//Kaposi sarcoma-associated herpesvirus in…	K06625;K06625;K06625;K06625;K06625;K06625;K06625;K06625;K06625;K06625;K06625;K06625;K06625;K06625;K06625;K06625;K06625;K06625;K06625;K06625;K06625;K06625;K06625;K06625;K06625;K06625;K06625;K06625;K06625;K06625;K06625;K06625;K06625;K06625;K06625;K06625;K06625;K06625;K06625;K06625;K06625	GO:0000307//cyclin-dependent protein kinase holoenzyme complex;GO:0005575//cellular_component;GO:0005622//intracellular anatomical structure;GO:0005634//nucleus;GO:0005654//nucleoplasm;GO:0005730//nucleolus;GO:0005737//cytoplasm;GO:0005829//cytosol;GO:0016604//nuclear body;GO:0031974//membrane-enclosed lumen;GO:0031981//nuclear lumen;GO:0032991//protein-containing complex;GO:0043226//organelle;GO…	GO:0003674//molecular_function;GO:0003824//catalytic activity;GO:0004672//protein kinase activity;GO:0004674//protein serine/threonine kinase activity;GO:0004693//cyclin-dependent protein serine/threonine kinase activity;GO:0004857//enzyme inhibitor activity;GO:0004860//protein kinase inhibitor activity;GO:0004861//cyclin-dependent protein serine/threonine kinase inhibitor activity;GO:0005488//bi…	GO:0000075//cell cycle checkpoint signaling;GO:0000077//DNA damage checkpoint signaling;GO:0000079//regulation of cyclin-dependent protein serine/threonine kinase activity;GO:0000082//G1/S transition of mitotic cell cycle;GO:0000086//G2/M transition of mitotic cell cycle;GO:0000278//mitotic cell cycle;GO:0001558//regulation of cell growth;GO:0001932//regulation of protein phosphorylation;GO:00019…	--	TRUE
MSTRG.5819.1	R6Z07_016886	oar-miR-17-5p	0.002713	0.984723	5	miR-106-x|miR-130-y|miR-17-x|miR-2447-z|oar-miR-17-5p	CDKN1A	XDA86892.1 taxid=9940 hypothetical protein R6Z07_016886 [Ovis aries]	Human Diseases;Environmental Information Processing;Human Diseases;Human Diseases;Human Diseases;Human Diseases;Human Diseases;Human Diseases;Environmental Information Processing;Human Diseases;Human Diseases;Human Diseases;Human Diseases;Human Diseases;Cellular Processes;Human Diseases;Human Diseases;Cellular Processes;Human Diseases;Human Diseases;Organismal Systems;Environmental Information Pr…	Cancer: overview;Signal transduction;Infectious disease: viral;Infectious disease: viral;Infectious disease: viral;Infectious disease: viral;Cancer: overview;Cancer: overview;Signal transduction;Infectious disease: viral;Cancer: overview;Cancer: specific types;Cancer: overview;Infectious disease: viral;Cell growth and death;Infectious disease: viral;Cancer: specific types;Cell growth and death;En…	ko05200//Pathways in cancer;ko04151//PI3K-Akt signaling pathway;ko05165//Human papillomavirus infection;ko05166//Human T-cell leukemia virus 1 infection;ko05169//Epstein-Barr virus infection;ko05163//Human cytomegalovirus infection;ko05205//Proteoglycans in cancer;ko05202//Transcriptional misregulation in cancer;ko04630//JAK-STAT signaling pathway;ko05167//Kaposi sarcoma-associated herpesvirus in…	K06625;K06625;K06625;K06625;K06625;K06625;K06625;K06625;K06625;K06625;K06625;K06625;K06625;K06625;K06625;K06625;K06625;K06625;K06625;K06625;K06625;K06625;K06625;K06625;K06625;K06625;K06625;K06625;K06625;K06625;K06625;K06625;K06625;K06625;K06625;K06625;K06625;K06625;K06625;K06625;K06625	GO:0000307//cyclin-dependent protein kinase holoenzyme complex;GO:0005575//cellular_component;GO:0005622//intracellular anatomical structure;GO:0005634//nucleus;GO:0005654//nucleoplasm;GO:0005730//nucleolus;GO:0005737//cytoplasm;GO:0005829//cytosol;GO:0016604//nuclear body;GO:0031974//membrane-enclosed lumen;GO:0031981//nuclear lumen;GO:0032991//protein-containing complex;GO:0043226//organelle;GO…	GO:0003674//molecular_function;GO:0003824//catalytic activity;GO:0004672//protein kinase activity;GO:0004674//protein serine/threonine kinase activity;GO:0004693//cyclin-dependent protein serine/threonine kinase activity;GO:0004857//enzyme inhibitor activity;GO:0004860//protein kinase inhibitor activity;GO:0004861//cyclin-dependent protein serine/threonine kinase inhibitor activity;GO:0005488//bi…	GO:0000075//cell cycle checkpoint signaling;GO:0000077//DNA damage checkpoint signaling;GO:0000079//regulation of cyclin-dependent protein serine/threonine kinase activity;GO:0000082//G1/S transition of mitotic cell cycle;GO:0000086//G2/M transition of mitotic cell cycle;GO:0000278//mitotic cell cycle;GO:0001558//regulation of cell growth;GO:0001932//regulation of protein phosphorylation;GO:00019…	--	TRUE
MSTRG.7007.1	R6Z07_010777	miR-2447-z	0.037483	0.988051	2	miR-2447-z|miR-330-y	MYH3	XP_027830682.1 taxid=9940 myosin-3 [Ovis aries]	Cellular Processes;Cellular Processes	Cell motility;Cell motility	ko04820//Cytoskeleton in muscle cells;ko04814//Motor proteins	K24220;K24220	GO:0005575//cellular_component;GO:0005622//intracellular anatomical structure;GO:0005737//cytoplasm;GO:0005829//cytosol;GO:0005856//cytoskeleton;GO:0005859//muscle myosin complex;GO:0015629//actin cytoskeleton;GO:0016459//myosin complex;GO:0016460//myosin II complex;GO:0030016//myofibril;GO:0030017//sarcomere;GO:0032982//myosin filament;GO:0032991//protein-containing complex;GO:0043226//organelle…	GO:0000146//microfilament motor activity;GO:0000166//nucleotide binding;GO:0003674//molecular_function;GO:0003774//cytoskeletal motor activity;GO:0003777//microtubule motor activity;GO:0003779//actin binding;GO:0003824//catalytic activity;GO:0004721//phosphoprotein phosphatase activity;GO:0004722//protein serine/threonine phosphatase activity;GO:0005488//binding;GO:0005515//protein binding;GO:000…	GO:0003008//system process;GO:0003009//skeletal muscle contraction;GO:0003012//muscle system process;GO:0006139//nucleobase-containing compound metabolic process;GO:0006163//purine nucleotide metabolic process;GO:0006464//cellular protein modification process;GO:0006470//protein dephosphorylation;GO:0006725//cellular aromatic compound metabolic process;GO:0006753//nucleoside phosphate metabolic p…	--	TRUE
MSTRG.7007.1	R6Z07_010777	miR-330-y	0.037483	0.988051	2	miR-2447-z|miR-330-y	MYH3	XP_027830682.1 taxid=9940 myosin-3 [Ovis aries]	Cellular Processes;Cellular Processes	Cell motility;Cell motility	ko04820//Cytoskeleton in muscle cells;ko04814//Motor proteins	K24220;K24220	GO:0005575//cellular_component;GO:0005622//intracellular anatomical structure;GO:0005737//cytoplasm;GO:0005829//cytosol;GO:0005856//cytoskeleton;GO:0005859//muscle myosin complex;GO:0015629//actin cytoskeleton;GO:0016459//myosin complex;GO:0016460//myosin II complex;GO:0030016//myofibril;GO:0030017//sarcomere;GO:0032982//myosin filament;GO:0032991//protein-containing complex;GO:0043226//organelle…	GO:0000146//microfilament motor activity;GO:0000166//nucleotide binding;GO:0003674//molecular_function;GO:0003774//cytoskeletal motor activity;GO:0003777//microtubule motor activity;GO:0003779//actin binding;GO:0003824//catalytic activity;GO:0004721//phosphoprotein phosphatase activity;GO:0004722//protein serine/threonine phosphatase activity;GO:0005488//binding;GO:0005515//protein binding;GO:000…	GO:0003008//system process;GO:0003009//skeletal muscle contraction;GO:0003012//muscle system process;GO:0006139//nucleobase-containing compound metabolic process;GO:0006163//purine nucleotide metabolic process;GO:0006464//cellular protein modification process;GO:0006470//protein dephosphorylation;GO:0006725//cellular aromatic compound metabolic process;GO:0006753//nucleoside phosphate metabolic p…	--	TRUE
MSTRG.7007.1	R6Z07_019424	miR-2447-z	0.047071	0.967138	2	miR-2447-z|miR-7-x	ACTA1	XDA89490.1 taxid=9940 hypothetical protein R6Z07_019424 [Ovis aries]	Cellular Processes;Cellular Processes	Cell motility;Cell motility	ko04820//Cytoskeleton in muscle cells;ko04814//Motor proteins	K10354;K10354	GO:0001725//stress fiber;GO:0005575//cellular_component;GO:0005622//intracellular anatomical structure;GO:0005737//cytoplasm;GO:0005829//cytosol;GO:0005856//cytoskeleton;GO:0005865//striated muscle thin filament;GO:0005884//actin filament;GO:0015629//actin cytoskeleton;GO:0030016//myofibril;GO:0030017//sarcomere;GO:0030027//lamellipodium;GO:0030175//filopodium;GO:0031252//cell leading edge;GO:003…	GO:0000166//nucleotide binding;GO:0003674//molecular_function;GO:0005198//structural molecule activity;GO:0005200//structural constituent of cytoskeleton;GO:0005488//binding;GO:0005515//protein binding;GO:0005524//ATP binding;GO:0008092//cytoskeletal protein binding;GO:0017022//myosin binding;GO:0017076//purine nucleotide binding;GO:0030554//adenyl nucleotide binding;GO:0032553//ribonucleotide bi…	GO:0003008//system process;GO:0003012//muscle system process;GO:0006928//movement of cell or subcellular component;GO:0006936//muscle contraction;GO:0006996//organelle organization;GO:0007010//cytoskeleton organization;GO:0007015//actin filament organization;GO:0007275//multicellular organism development;GO:0007517//muscle organ development;GO:0007519//skeletal muscle tissue development;GO:000815…	--	TRUE
MSTRG.7007.1	R6Z07_019424	miR-7-x	0.047071	0.967138	2	miR-2447-z|miR-7-x	ACTA1	XDA89490.1 taxid=9940 hypothetical protein R6Z07_019424 [Ovis aries]	Cellular Processes;Cellular Processes	Cell motility;Cell motility	ko04820//Cytoskeleton in muscle cells;ko04814//Motor proteins	K10354;K10354	GO:0001725//stress fiber;GO:0005575//cellular_component;GO:0005622//intracellular anatomical structure;GO:0005737//cytoplasm;GO:0005829//cytosol;GO:0005856//cytoskeleton;GO:0005865//striated muscle thin filament;GO:0005884//actin filament;GO:0015629//actin cytoskeleton;GO:0030016//myofibril;GO:0030017//sarcomere;GO:0030027//lamellipodium;GO:0030175//filopodium;GO:0031252//cell leading edge;GO:003…	GO:0000166//nucleotide binding;GO:0003674//molecular_function;GO:0005198//structural molecule activity;GO:0005200//structural constituent of cytoskeleton;GO:0005488//binding;GO:0005515//protein binding;GO:0005524//ATP binding;GO:0008092//cytoskeletal protein binding;GO:0017022//myosin binding;GO:0017076//purine nucleotide binding;GO:0030554//adenyl nucleotide binding;GO:0032553//ribonucleotide bi…	GO:0003008//system process;GO:0003012//muscle system process;GO:0006928//movement of cell or subcellular component;GO:0006936//muscle contraction;GO:0006996//organelle organization;GO:0007010//cytoskeleton organization;GO:0007015//actin filament organization;GO:0007275//multicellular organism development;GO:0007517//muscle organ development;GO:0007519//skeletal muscle tissue development;GO:000815…	--	TRUE
MSTRG.8123.1	R6Z07_003233	miR-218-z	0.005653	0.955569	6	miR-218-z|miR-219-y|miR-2447-z|miR-5606-x|oar-miR-150|oar-miR-218a	FN1	XP_004004957.2 taxid=9940 fibronectin isoform X8 [Ovis aries]	Human Diseases;Environmental Information Processing;Human Diseases;Cellular Processes;Cellular Processes;Human Diseases;Cellular Processes;Human Diseases;Human Diseases;Human Diseases;Human Diseases;Human Diseases;Environmental Information Processing	Cancer: overview;Signal transduction;Infectious disease: viral;Cell motility;Cell motility;Cancer: overview;Cellular community - eukaryotes;Infectious disease: bacterial;Infectious disease: parasitic;Endocrine and metabolic disease;Cancer: specific types;Infectious disease: bacterial;Signaling molecules and interaction	ko05200//Pathways in cancer;ko04151//PI3K-Akt signaling pathway;ko05165//Human papillomavirus infection;ko04810//Regulation of actin cytoskeleton;ko04820//Cytoskeleton in muscle cells;ko05205//Proteoglycans in cancer;ko04510//Focal adhesion;ko05135//Yersinia infection;ko05146//Amoebiasis;ko04933//AGE-RAGE signaling pathway in diabetic complications;ko05222//Small cell lung cancer;ko05100//Bacteri…	K05717;K05717;K05717;K05717;K05717;K05717;K05717;K05717;K05717;K05717;K05717;K05717;K05717	GO:0005575//cellular_component;GO:0005576//extracellular region;GO:0005615//extracellular space	GO:0003674//molecular_function;GO:0003993//acid phosphatase activity;GO:0005488//binding;GO:0005515//protein binding;GO:0005539//glycosaminoglycan binding;GO:0008201//heparin binding;GO:0019904//protein domain specific binding;GO:0043167//ion binding;GO:0043168//anion binding;GO:0046872//metal ion binding;GO:0097367//carbohydrate derivative binding;GO:0097718//disordered domain specific binding;G…	GO:0001525//angiogenesis;GO:0001568//blood vessel development;GO:0001944//vasculature development;GO:0002526//acute inflammatory response;GO:0006950//response to stress;GO:0006952//defense response;GO:0006953//acute-phase response;GO:0006954//inflammatory response;GO:0007155//cell adhesion;GO:0007275//multicellular organism development;GO:0008150//biological_process;GO:0008360//regulation of cell…	--	TRUE
MSTRG.8123.1	R6Z07_003233	miR-219-y	0.005653	0.955569	6	miR-218-z|miR-219-y|miR-2447-z|miR-5606-x|oar-miR-150|oar-miR-218a	FN1	XP_004004957.2 taxid=9940 fibronectin isoform X8 [Ovis aries]	Human Diseases;Environmental Information Processing;Human Diseases;Cellular Processes;Cellular Processes;Human Diseases;Cellular Processes;Human Diseases;Human Diseases;Human Diseases;Human Diseases;Human Diseases;Environmental Information Processing	Cancer: overview;Signal transduction;Infectious disease: viral;Cell motility;Cell motility;Cancer: overview;Cellular community - eukaryotes;Infectious disease: bacterial;Infectious disease: parasitic;Endocrine and metabolic disease;Cancer: specific types;Infectious disease: bacterial;Signaling molecules and interaction	ko05200//Pathways in cancer;ko04151//PI3K-Akt signaling pathway;ko05165//Human papillomavirus infection;ko04810//Regulation of actin cytoskeleton;ko04820//Cytoskeleton in muscle cells;ko05205//Proteoglycans in cancer;ko04510//Focal adhesion;ko05135//Yersinia infection;ko05146//Amoebiasis;ko04933//AGE-RAGE signaling pathway in diabetic complications;ko05222//Small cell lung cancer;ko05100//Bacteri…	K05717;K05717;K05717;K05717;K05717;K05717;K05717;K05717;K05717;K05717;K05717;K05717;K05717	GO:0005575//cellular_component;GO:0005576//extracellular region;GO:0005615//extracellular space	GO:0003674//molecular_function;GO:0003993//acid phosphatase activity;GO:0005488//binding;GO:0005515//protein binding;GO:0005539//glycosaminoglycan binding;GO:0008201//heparin binding;GO:0019904//protein domain specific binding;GO:0043167//ion binding;GO:0043168//anion binding;GO:0046872//metal ion binding;GO:0097367//carbohydrate derivative binding;GO:0097718//disordered domain specific binding;G…	GO:0001525//angiogenesis;GO:0001568//blood vessel development;GO:0001944//vasculature development;GO:0002526//acute inflammatory response;GO:0006950//response to stress;GO:0006952//defense response;GO:0006953//acute-phase response;GO:0006954//inflammatory response;GO:0007155//cell adhesion;GO:0007275//multicellular organism development;GO:0008150//biological_process;GO:0008360//regulation of cell…	--	TRUE
MSTRG.8123.1	R6Z07_003233	miR-2447-z	0.005653	0.955569	6	miR-218-z|miR-219-y|miR-2447-z|miR-5606-x|oar-miR-150|oar-miR-218a	FN1	XP_004004957.2 taxid=9940 fibronectin isoform X8 [Ovis aries]	Human Diseases;Environmental Information Processing;Human Diseases;Cellular Processes;Cellular Processes;Human Diseases;Cellular Processes;Human Diseases;Human Diseases;Human Diseases;Human Diseases;Human Diseases;Environmental Information Processing	Cancer: overview;Signal transduction;Infectious disease: viral;Cell motility;Cell motility;Cancer: overview;Cellular community - eukaryotes;Infectious disease: bacterial;Infectious disease: parasitic;Endocrine and metabolic disease;Cancer: specific types;Infectious disease: bacterial;Signaling molecules and interaction	ko05200//Pathways in cancer;ko04151//PI3K-Akt signaling pathway;ko05165//Human papillomavirus infection;ko04810//Regulation of actin cytoskeleton;ko04820//Cytoskeleton in muscle cells;ko05205//Proteoglycans in cancer;ko04510//Focal adhesion;ko05135//Yersinia infection;ko05146//Amoebiasis;ko04933//AGE-RAGE signaling pathway in diabetic complications;ko05222//Small cell lung cancer;ko05100//Bacteri…	K05717;K05717;K05717;K05717;K05717;K05717;K05717;K05717;K05717;K05717;K05717;K05717;K05717	GO:0005575//cellular_component;GO:0005576//extracellular region;GO:0005615//extracellular space	GO:0003674//molecular_function;GO:0003993//acid phosphatase activity;GO:0005488//binding;GO:0005515//protein binding;GO:0005539//glycosaminoglycan binding;GO:0008201//heparin binding;GO:0019904//protein domain specific binding;GO:0043167//ion binding;GO:0043168//anion binding;GO:0046872//metal ion binding;GO:0097367//carbohydrate derivative binding;GO:0097718//disordered domain specific binding;G…	GO:0001525//angiogenesis;GO:0001568//blood vessel development;GO:0001944//vasculature development;GO:0002526//acute inflammatory response;GO:0006950//response to stress;GO:0006952//defense response;GO:0006953//acute-phase response;GO:0006954//inflammatory response;GO:0007155//cell adhesion;GO:0007275//multicellular organism development;GO:0008150//biological_process;GO:0008360//regulation of cell…	--	TRUE
MSTRG.8123.1	R6Z07_003233	miR-5606-x	0.005653	0.955569	6	miR-218-z|miR-219-y|miR-2447-z|miR-5606-x|oar-miR-150|oar-miR-218a	FN1	XP_004004957.2 taxid=9940 fibronectin isoform X8 [Ovis aries]	Human Diseases;Environmental Information Processing;Human Diseases;Cellular Processes;Cellular Processes;Human Diseases;Cellular Processes;Human Diseases;Human Diseases;Human Diseases;Human Diseases;Human Diseases;Environmental Information Processing	Cancer: overview;Signal transduction;Infectious disease: viral;Cell motility;Cell motility;Cancer: overview;Cellular community - eukaryotes;Infectious disease: bacterial;Infectious disease: parasitic;Endocrine and metabolic disease;Cancer: specific types;Infectious disease: bacterial;Signaling molecules and interaction	ko05200//Pathways in cancer;ko04151//PI3K-Akt signaling pathway;ko05165//Human papillomavirus infection;ko04810//Regulation of actin cytoskeleton;ko04820//Cytoskeleton in muscle cells;ko05205//Proteoglycans in cancer;ko04510//Focal adhesion;ko05135//Yersinia infection;ko05146//Amoebiasis;ko04933//AGE-RAGE signaling pathway in diabetic complications;ko05222//Small cell lung cancer;ko05100//Bacteri…	K05717;K05717;K05717;K05717;K05717;K05717;K05717;K05717;K05717;K05717;K05717;K05717;K05717	GO:0005575//cellular_component;GO:0005576//extracellular region;GO:0005615//extracellular space	GO:0003674//molecular_function;GO:0003993//acid phosphatase activity;GO:0005488//binding;GO:0005515//protein binding;GO:0005539//glycosaminoglycan binding;GO:0008201//heparin binding;GO:0019904//protein domain specific binding;GO:0043167//ion binding;GO:0043168//anion binding;GO:0046872//metal ion binding;GO:0097367//carbohydrate derivative binding;GO:0097718//disordered domain specific binding;G…	GO:0001525//angiogenesis;GO:0001568//blood vessel development;GO:0001944//vasculature development;GO:0002526//acute inflammatory response;GO:0006950//response to stress;GO:0006952//defense response;GO:0006953//acute-phase response;GO:0006954//inflammatory response;GO:0007155//cell adhesion;GO:0007275//multicellular organism development;GO:0008150//biological_process;GO:0008360//regulation of cell…	--	TRUE
MSTRG.8123.1	R6Z07_003233	oar-miR-150	0.005653	0.955569	6	miR-218-z|miR-219-y|miR-2447-z|miR-5606-x|oar-miR-150|oar-miR-218a	FN1	XP_004004957.2 taxid=9940 fibronectin isoform X8 [Ovis aries]	Human Diseases;Environmental Information Processing;Human Diseases;Cellular Processes;Cellular Processes;Human Diseases;Cellular Processes;Human Diseases;Human Diseases;Human Diseases;Human Diseases;Human Diseases;Environmental Information Processing	Cancer: overview;Signal transduction;Infectious disease: viral;Cell motility;Cell motility;Cancer: overview;Cellular community - eukaryotes;Infectious disease: bacterial;Infectious disease: parasitic;Endocrine and metabolic disease;Cancer: specific types;Infectious disease: bacterial;Signaling molecules and interaction	ko05200//Pathways in cancer;ko04151//PI3K-Akt signaling pathway;ko05165//Human papillomavirus infection;ko04810//Regulation of actin cytoskeleton;ko04820//Cytoskeleton in muscle cells;ko05205//Proteoglycans in cancer;ko04510//Focal adhesion;ko05135//Yersinia infection;ko05146//Amoebiasis;ko04933//AGE-RAGE signaling pathway in diabetic complications;ko05222//Small cell lung cancer;ko05100//Bacteri…	K05717;K05717;K05717;K05717;K05717;K05717;K05717;K05717;K05717;K05717;K05717;K05717;K05717	GO:0005575//cellular_component;GO:0005576//extracellular region;GO:0005615//extracellular space	GO:0003674//molecular_function;GO:0003993//acid phosphatase activity;GO:0005488//binding;GO:0005515//protein binding;GO:0005539//glycosaminoglycan binding;GO:0008201//heparin binding;GO:0019904//protein domain specific binding;GO:0043167//ion binding;GO:0043168//anion binding;GO:0046872//metal ion binding;GO:0097367//carbohydrate derivative binding;GO:0097718//disordered domain specific binding;G…	GO:0001525//angiogenesis;GO:0001568//blood vessel development;GO:0001944//vasculature development;GO:0002526//acute inflammatory response;GO:0006950//response to stress;GO:0006952//defense response;GO:0006953//acute-phase response;GO:0006954//inflammatory response;GO:0007155//cell adhesion;GO:0007275//multicellular organism development;GO:0008150//biological_process;GO:0008360//regulation of cell…	--	TRUE
MSTRG.8123.1	R6Z07_003233	oar-miR-218a	0.005653	0.955569	6	miR-218-z|miR-219-y|miR-2447-z|miR-5606-x|oar-miR-150|oar-miR-218a	FN1	XP_004004957.2 taxid=9940 fibronectin isoform X8 [Ovis aries]	Human Diseases;Environmental Information Processing;Human Diseases;Cellular Processes;Cellular Processes;Human Diseases;Cellular Processes;Human Diseases;Human Diseases;Human Diseases;Human Diseases;Human Diseases;Environmental Information Processing	Cancer: overview;Signal transduction;Infectious disease: viral;Cell motility;Cell motility;Cancer: overview;Cellular community - eukaryotes;Infectious disease: bacterial;Infectious disease: parasitic;Endocrine and metabolic disease;Cancer: specific types;Infectious disease: bacterial;Signaling molecules and interaction	ko05200//Pathways in cancer;ko04151//PI3K-Akt signaling pathway;ko05165//Human papillomavirus infection;ko04810//Regulation of actin cytoskeleton;ko04820//Cytoskeleton in muscle cells;ko05205//Proteoglycans in cancer;ko04510//Focal adhesion;ko05135//Yersinia infection;ko05146//Amoebiasis;ko04933//AGE-RAGE signaling pathway in diabetic complications;ko05222//Small cell lung cancer;ko05100//Bacteri…	K05717;K05717;K05717;K05717;K05717;K05717;K05717;K05717;K05717;K05717;K05717;K05717;K05717	GO:0005575//cellular_component;GO:0005576//extracellular region;GO:0005615//extracellular space	GO:0003674//molecular_function;GO:0003993//acid phosphatase activity;GO:0005488//binding;GO:0005515//protein binding;GO:0005539//glycosaminoglycan binding;GO:0008201//heparin binding;GO:0019904//protein domain specific binding;GO:0043167//ion binding;GO:0043168//anion binding;GO:0046872//metal ion binding;GO:0097367//carbohydrate derivative binding;GO:0097718//disordered domain specific binding;G…	GO:0001525//angiogenesis;GO:0001568//blood vessel development;GO:0001944//vasculature development;GO:0002526//acute inflammatory response;GO:0006950//response to stress;GO:0006952//defense response;GO:0006953//acute-phase response;GO:0006954//inflammatory response;GO:0007155//cell adhesion;GO:0007275//multicellular organism development;GO:0008150//biological_process;GO:0008360//regulation of cell…	--	TRUE
MSTRG.8123.1	R6Z07_004999	miR-4301-z	0.039036	0.978029	4	miR-4301-z|miR-5606-x|novel-m0078-3p|oar-miR-150	ITGA7	XP_027823424.1 taxid=9940 integrin alpha-7 isoform X3 [Ovis aries]	Environmental Information Processing;Human Diseases;Cellular Processes;Cellular Processes;Cellular Processes;Human Diseases;Human Diseases;Human Diseases;Environmental Information Processing	Signal transduction;Infectious disease: viral;Cell motility;Cell motility;Cellular community - eukaryotes;Cardiovascular disease;Cardiovascular disease;Cardiovascular disease;Signaling molecules and interaction	ko04151//PI3K-Akt signaling pathway;ko05165//Human papillomavirus infection;ko04810//Regulation of actin cytoskeleton;ko04820//Cytoskeleton in muscle cells;ko04510//Focal adhesion;ko05414//Dilated cardiomyopathy;ko05410//Hypertrophic cardiomyopathy;ko05412//Arrhythmogenic right ventricular cardiomyopathy;ko04512//ECM-receptor interaction	K06583;K06583;K06583;K06583;K06583;K06583;K06583;K06583;K06583	GO:0005575//cellular_component;GO:0005622//intracellular anatomical structure;GO:0005737//cytoplasm;GO:0005886//plasma membrane;GO:0005887//integral component of plasma membrane;GO:0005912//adherens junction;GO:0005927//muscle tendon junction;GO:0008305//integrin complex;GO:0009986//cell surface;GO:0016020//membrane;GO:0016021//integral component of membrane;GO:0030054//cell junction;GO:0030055//…	GO:0003674//molecular_function;GO:0005102//signaling receptor binding;GO:0005178//integrin binding;GO:0005488//binding;GO:0005515//protein binding;GO:0043167//ion binding;GO:0043169//cation binding;GO:0043236//laminin binding;GO:0044877//protein-containing complex binding;GO:0046872//metal ion binding;GO:0046982//protein heterodimerization activity;GO:0046983//protein dimerization activity;GO:005…	GO:0001568//blood vessel development;GO:0001704//formation of primary germ layer;GO:0001706//endoderm formation;GO:0001944//vasculature development;GO:0006928//movement of cell or subcellular component;GO:0007154//cell communication;GO:0007155//cell adhesion;GO:0007160//cell-matrix adhesion;GO:0007165//signal transduction;GO:0007166//cell surface receptor signaling pathway;GO:0007229//integrin-me…	--	TRUE
MSTRG.8123.1	R6Z07_004999	miR-5606-x	0.039036	0.978029	4	miR-4301-z|miR-5606-x|novel-m0078-3p|oar-miR-150	ITGA7	XP_027823424.1 taxid=9940 integrin alpha-7 isoform X3 [Ovis aries]	Environmental Information Processing;Human Diseases;Cellular Processes;Cellular Processes;Cellular Processes;Human Diseases;Human Diseases;Human Diseases;Environmental Information Processing	Signal transduction;Infectious disease: viral;Cell motility;Cell motility;Cellular community - eukaryotes;Cardiovascular disease;Cardiovascular disease;Cardiovascular disease;Signaling molecules and interaction	ko04151//PI3K-Akt signaling pathway;ko05165//Human papillomavirus infection;ko04810//Regulation of actin cytoskeleton;ko04820//Cytoskeleton in muscle cells;ko04510//Focal adhesion;ko05414//Dilated cardiomyopathy;ko05410//Hypertrophic cardiomyopathy;ko05412//Arrhythmogenic right ventricular cardiomyopathy;ko04512//ECM-receptor interaction	K06583;K06583;K06583;K06583;K06583;K06583;K06583;K06583;K06583	GO:0005575//cellular_component;GO:0005622//intracellular anatomical structure;GO:0005737//cytoplasm;GO:0005886//plasma membrane;GO:0005887//integral component of plasma membrane;GO:0005912//adherens junction;GO:0005927//muscle tendon junction;GO:0008305//integrin complex;GO:0009986//cell surface;GO:0016020//membrane;GO:0016021//integral component of membrane;GO:0030054//cell junction;GO:0030055//…	GO:0003674//molecular_function;GO:0005102//signaling receptor binding;GO:0005178//integrin binding;GO:0005488//binding;GO:0005515//protein binding;GO:0043167//ion binding;GO:0043169//cation binding;GO:0043236//laminin binding;GO:0044877//protein-containing complex binding;GO:0046872//metal ion binding;GO:0046982//protein heterodimerization activity;GO:0046983//protein dimerization activity;GO:005…	GO:0001568//blood vessel development;GO:0001704//formation of primary germ layer;GO:0001706//endoderm formation;GO:0001944//vasculature development;GO:0006928//movement of cell or subcellular component;GO:0007154//cell communication;GO:0007155//cell adhesion;GO:0007160//cell-matrix adhesion;GO:0007165//signal transduction;GO:0007166//cell surface receptor signaling pathway;GO:0007229//integrin-me…	--	TRUE
MSTRG.8123.1	R6Z07_004999	novel-m0078-3p	0.039036	0.978029	4	miR-4301-z|miR-5606-x|novel-m0078-3p|oar-miR-150	ITGA7	XP_027823424.1 taxid=9940 integrin alpha-7 isoform X3 [Ovis aries]	Environmental Information Processing;Human Diseases;Cellular Processes;Cellular Processes;Cellular Processes;Human Diseases;Human Diseases;Human Diseases;Environmental Information Processing	Signal transduction;Infectious disease: viral;Cell motility;Cell motility;Cellular community - eukaryotes;Cardiovascular disease;Cardiovascular disease;Cardiovascular disease;Signaling molecules and interaction	ko04151//PI3K-Akt signaling pathway;ko05165//Human papillomavirus infection;ko04810//Regulation of actin cytoskeleton;ko04820//Cytoskeleton in muscle cells;ko04510//Focal adhesion;ko05414//Dilated cardiomyopathy;ko05410//Hypertrophic cardiomyopathy;ko05412//Arrhythmogenic right ventricular cardiomyopathy;ko04512//ECM-receptor interaction	K06583;K06583;K06583;K06583;K06583;K06583;K06583;K06583;K06583	GO:0005575//cellular_component;GO:0005622//intracellular anatomical structure;GO:0005737//cytoplasm;GO:0005886//plasma membrane;GO:0005887//integral component of plasma membrane;GO:0005912//adherens junction;GO:0005927//muscle tendon junction;GO:0008305//integrin complex;GO:0009986//cell surface;GO:0016020//membrane;GO:0016021//integral component of membrane;GO:0030054//cell junction;GO:0030055//…	GO:0003674//molecular_function;GO:0005102//signaling receptor binding;GO:0005178//integrin binding;GO:0005488//binding;GO:0005515//protein binding;GO:0043167//ion binding;GO:0043169//cation binding;GO:0043236//laminin binding;GO:0044877//protein-containing complex binding;GO:0046872//metal ion binding;GO:0046982//protein heterodimerization activity;GO:0046983//protein dimerization activity;GO:005…	GO:0001568//blood vessel development;GO:0001704//formation of primary germ layer;GO:0001706//endoderm formation;GO:0001944//vasculature development;GO:0006928//movement of cell or subcellular component;GO:0007154//cell communication;GO:0007155//cell adhesion;GO:0007160//cell-matrix adhesion;GO:0007165//signal transduction;GO:0007166//cell surface receptor signaling pathway;GO:0007229//integrin-me…	--	TRUE
MSTRG.8123.1	R6Z07_004999	oar-miR-150	0.039036	0.978029	4	miR-4301-z|miR-5606-x|novel-m0078-3p|oar-miR-150	ITGA7	XP_027823424.1 taxid=9940 integrin alpha-7 isoform X3 [Ovis aries]	Environmental Information Processing;Human Diseases;Cellular Processes;Cellular Processes;Cellular Processes;Human Diseases;Human Diseases;Human Diseases;Environmental Information Processing	Signal transduction;Infectious disease: viral;Cell motility;Cell motility;Cellular community - eukaryotes;Cardiovascular disease;Cardiovascular disease;Cardiovascular disease;Signaling molecules and interaction	ko04151//PI3K-Akt signaling pathway;ko05165//Human papillomavirus infection;ko04810//Regulation of actin cytoskeleton;ko04820//Cytoskeleton in muscle cells;ko04510//Focal adhesion;ko05414//Dilated cardiomyopathy;ko05410//Hypertrophic cardiomyopathy;ko05412//Arrhythmogenic right ventricular cardiomyopathy;ko04512//ECM-receptor interaction	K06583;K06583;K06583;K06583;K06583;K06583;K06583;K06583;K06583	GO:0005575//cellular_component;GO:0005622//intracellular anatomical structure;GO:0005737//cytoplasm;GO:0005886//plasma membrane;GO:0005887//integral component of plasma membrane;GO:0005912//adherens junction;GO:0005927//muscle tendon junction;GO:0008305//integrin complex;GO:0009986//cell surface;GO:0016020//membrane;GO:0016021//integral component of membrane;GO:0030054//cell junction;GO:0030055//…	GO:0003674//molecular_function;GO:0005102//signaling receptor binding;GO:0005178//integrin binding;GO:0005488//binding;GO:0005515//protein binding;GO:0043167//ion binding;GO:0043169//cation binding;GO:0043236//laminin binding;GO:0044877//protein-containing complex binding;GO:0046872//metal ion binding;GO:0046982//protein heterodimerization activity;GO:0046983//protein dimerization activity;GO:005…	GO:0001568//blood vessel development;GO:0001704//formation of primary germ layer;GO:0001706//endoderm formation;GO:0001944//vasculature development;GO:0006928//movement of cell or subcellular component;GO:0007154//cell communication;GO:0007155//cell adhesion;GO:0007160//cell-matrix adhesion;GO:0007165//signal transduction;GO:0007166//cell surface receptor signaling pathway;GO:0007229//integrin-me…	--	TRUE
MSTRG.8123.1	R6Z07_005051	miR-2447-z	0.028399	0.980422	4	miR-2447-z|miR-454-z|miR-93-y|novel-m0050-3p	IGF1	XP_012015032.1 taxid=9940 insulin-like growth factor I isoform X7 [Ovis aries]	Human Diseases;Environmental Information Processing;Environmental Information Processing;Environmental Information Processing;Environmental Information Processing;Human Diseases;Human Diseases;Cellular Processes;Environmental Information Processing;Cellular Processes;Human Diseases;Environmental Information Processing;Cellular Processes;Environmental Information Processing;Environmental Informati…	Cancer: overview;Signal transduction;Signal transduction;Signal transduction;Signal transduction;Cancer: overview;Cancer: overview;Cellular community - eukaryotes;Signal transduction;Cellular community - eukaryotes;Cancer: specific types;Signal transduction;Cell growth and death;Signal transduction;Signal transduction;Endocrine system;Sensory system;Cardiovascular disease;Endocrine system;Cancer:…	ko05200//Pathways in cancer;ko04151//PI3K-Akt signaling pathway;ko04015//Rap1 signaling pathway;ko04010//MAPK signaling pathway;ko04014//Ras signaling pathway;ko05205//Proteoglycans in cancer;ko05202//Transcriptional misregulation in cancer;ko04510//Focal adhesion;ko04150//mTOR signaling pathway;ko04550//Signaling pathways regulating pluripotency of stem cells;ko05224//Breast cancer;ko04068//FoxO…	K05459;K05459;K05459;K05459;K05459;K05459;K05459;K05459;K05459;K05459;K05459;K05459;K05459;K05459;K05459;K05459;K05459;K05459;K05459;K05459;K05459;K05459;K05459;K05459;K05459;K05459;K05459;K05459;K05459;K05459;K05459	GO:0005575//cellular_component;GO:0005576//extracellular region;GO:0005614//interstitial matrix;GO:0005615//extracellular space;GO:0005622//intracellular anatomical structure;GO:0005737//cytoplasm;GO:0005829//cytosol;GO:0005886//plasma membrane;GO:0012505//endomembrane system;GO:0016020//membrane;GO:0016942//insulin-like growth factor binding protein complex;GO:0030133//transport vesicle;GO:00301…	GO:0003674//molecular_function;GO:0005102//signaling receptor binding;GO:0005158//insulin receptor binding;GO:0005159//insulin-like growth factor receptor binding;GO:0005178//integrin binding;GO:0005179//hormone activity;GO:0005488//binding;GO:0005496//steroid binding;GO:0005515//protein binding;GO:0008047//enzyme activator activity;GO:0008083//growth factor activity;GO:0008289//lipid binding;GO:…	GO:0000003//reproduction;GO:0000165//MAPK cascade;GO:0001501//skeletal system development;GO:0001503//ossification;GO:0001505//regulation of neurotransmitter levels;GO:0001558//regulation of cell growth;GO:0001649//osteoblast differentiation;GO:0001655//urogenital system development;GO:0001666//response to hypoxia;GO:0001678//cellular glucose homeostasis;GO:0001763//morphogenesis of a branching s…	--	TRUE
MSTRG.8123.1	R6Z07_005051	miR-454-z	0.028399	0.980422	4	miR-2447-z|miR-454-z|miR-93-y|novel-m0050-3p	IGF1	XP_012015032.1 taxid=9940 insulin-like growth factor I isoform X7 [Ovis aries]	Human Diseases;Environmental Information Processing;Environmental Information Processing;Environmental Information Processing;Environmental Information Processing;Human Diseases;Human Diseases;Cellular Processes;Environmental Information Processing;Cellular Processes;Human Diseases;Environmental Information Processing;Cellular Processes;Environmental Information Processing;Environmental Informati…	Cancer: overview;Signal transduction;Signal transduction;Signal transduction;Signal transduction;Cancer: overview;Cancer: overview;Cellular community - eukaryotes;Signal transduction;Cellular community - eukaryotes;Cancer: specific types;Signal transduction;Cell growth and death;Signal transduction;Signal transduction;Endocrine system;Sensory system;Cardiovascular disease;Endocrine system;Cancer:…	ko05200//Pathways in cancer;ko04151//PI3K-Akt signaling pathway;ko04015//Rap1 signaling pathway;ko04010//MAPK signaling pathway;ko04014//Ras signaling pathway;ko05205//Proteoglycans in cancer;ko05202//Transcriptional misregulation in cancer;ko04510//Focal adhesion;ko04150//mTOR signaling pathway;ko04550//Signaling pathways regulating pluripotency of stem cells;ko05224//Breast cancer;ko04068//FoxO…	K05459;K05459;K05459;K05459;K05459;K05459;K05459;K05459;K05459;K05459;K05459;K05459;K05459;K05459;K05459;K05459;K05459;K05459;K05459;K05459;K05459;K05459;K05459;K05459;K05459;K05459;K05459;K05459;K05459;K05459;K05459	GO:0005575//cellular_component;GO:0005576//extracellular region;GO:0005614//interstitial matrix;GO:0005615//extracellular space;GO:0005622//intracellular anatomical structure;GO:0005737//cytoplasm;GO:0005829//cytosol;GO:0005886//plasma membrane;GO:0012505//endomembrane system;GO:0016020//membrane;GO:0016942//insulin-like growth factor binding protein complex;GO:0030133//transport vesicle;GO:00301…	GO:0003674//molecular_function;GO:0005102//signaling receptor binding;GO:0005158//insulin receptor binding;GO:0005159//insulin-like growth factor receptor binding;GO:0005178//integrin binding;GO:0005179//hormone activity;GO:0005488//binding;GO:0005496//steroid binding;GO:0005515//protein binding;GO:0008047//enzyme activator activity;GO:0008083//growth factor activity;GO:0008289//lipid binding;GO:…	GO:0000003//reproduction;GO:0000165//MAPK cascade;GO:0001501//skeletal system development;GO:0001503//ossification;GO:0001505//regulation of neurotransmitter levels;GO:0001558//regulation of cell growth;GO:0001649//osteoblast differentiation;GO:0001655//urogenital system development;GO:0001666//response to hypoxia;GO:0001678//cellular glucose homeostasis;GO:0001763//morphogenesis of a branching s…	--	TRUE
MSTRG.8123.1	R6Z07_005051	miR-93-y	0.028399	0.980422	4	miR-2447-z|miR-454-z|miR-93-y|novel-m0050-3p	IGF1	XP_012015032.1 taxid=9940 insulin-like growth factor I isoform X7 [Ovis aries]	Human Diseases;Environmental Information Processing;Environmental Information Processing;Environmental Information Processing;Environmental Information Processing;Human Diseases;Human Diseases;Cellular Processes;Environmental Information Processing;Cellular Processes;Human Diseases;Environmental Information Processing;Cellular Processes;Environmental Information Processing;Environmental Informati…	Cancer: overview;Signal transduction;Signal transduction;Signal transduction;Signal transduction;Cancer: overview;Cancer: overview;Cellular community - eukaryotes;Signal transduction;Cellular community - eukaryotes;Cancer: specific types;Signal transduction;Cell growth and death;Signal transduction;Signal transduction;Endocrine system;Sensory system;Cardiovascular disease;Endocrine system;Cancer:…	ko05200//Pathways in cancer;ko04151//PI3K-Akt signaling pathway;ko04015//Rap1 signaling pathway;ko04010//MAPK signaling pathway;ko04014//Ras signaling pathway;ko05205//Proteoglycans in cancer;ko05202//Transcriptional misregulation in cancer;ko04510//Focal adhesion;ko04150//mTOR signaling pathway;ko04550//Signaling pathways regulating pluripotency of stem cells;ko05224//Breast cancer;ko04068//FoxO…	K05459;K05459;K05459;K05459;K05459;K05459;K05459;K05459;K05459;K05459;K05459;K05459;K05459;K05459;K05459;K05459;K05459;K05459;K05459;K05459;K05459;K05459;K05459;K05459;K05459;K05459;K05459;K05459;K05459;K05459;K05459	GO:0005575//cellular_component;GO:0005576//extracellular region;GO:0005614//interstitial matrix;GO:0005615//extracellular space;GO:0005622//intracellular anatomical structure;GO:0005737//cytoplasm;GO:0005829//cytosol;GO:0005886//plasma membrane;GO:0012505//endomembrane system;GO:0016020//membrane;GO:0016942//insulin-like growth factor binding protein complex;GO:0030133//transport vesicle;GO:00301…	GO:0003674//molecular_function;GO:0005102//signaling receptor binding;GO:0005158//insulin receptor binding;GO:0005159//insulin-like growth factor receptor binding;GO:0005178//integrin binding;GO:0005179//hormone activity;GO:0005488//binding;GO:0005496//steroid binding;GO:0005515//protein binding;GO:0008047//enzyme activator activity;GO:0008083//growth factor activity;GO:0008289//lipid binding;GO:…	GO:0000003//reproduction;GO:0000165//MAPK cascade;GO:0001501//skeletal system development;GO:0001503//ossification;GO:0001505//regulation of neurotransmitter levels;GO:0001558//regulation of cell growth;GO:0001649//osteoblast differentiation;GO:0001655//urogenital system development;GO:0001666//response to hypoxia;GO:0001678//cellular glucose homeostasis;GO:0001763//morphogenesis of a branching s…	--	TRUE
MSTRG.8123.1	R6Z07_005051	novel-m0050-3p	0.028399	0.980422	4	miR-2447-z|miR-454-z|miR-93-y|novel-m0050-3p	IGF1	XP_012015032.1 taxid=9940 insulin-like growth factor I isoform X7 [Ovis aries]	Human Diseases;Environmental Information Processing;Environmental Information Processing;Environmental Information Processing;Environmental Information Processing;Human Diseases;Human Diseases;Cellular Processes;Environmental Information Processing;Cellular Processes;Human Diseases;Environmental Information Processing;Cellular Processes;Environmental Information Processing;Environmental Informati…	Cancer: overview;Signal transduction;Signal transduction;Signal transduction;Signal transduction;Cancer: overview;Cancer: overview;Cellular community - eukaryotes;Signal transduction;Cellular community - eukaryotes;Cancer: specific types;Signal transduction;Cell growth and death;Signal transduction;Signal transduction;Endocrine system;Sensory system;Cardiovascular disease;Endocrine system;Cancer:…	ko05200//Pathways in cancer;ko04151//PI3K-Akt signaling pathway;ko04015//Rap1 signaling pathway;ko04010//MAPK signaling pathway;ko04014//Ras signaling pathway;ko05205//Proteoglycans in cancer;ko05202//Transcriptional misregulation in cancer;ko04510//Focal adhesion;ko04150//mTOR signaling pathway;ko04550//Signaling pathways regulating pluripotency of stem cells;ko05224//Breast cancer;ko04068//FoxO…	K05459;K05459;K05459;K05459;K05459;K05459;K05459;K05459;K05459;K05459;K05459;K05459;K05459;K05459;K05459;K05459;K05459;K05459;K05459;K05459;K05459;K05459;K05459;K05459;K05459;K05459;K05459;K05459;K05459;K05459;K05459	GO:0005575//cellular_component;GO:0005576//extracellular region;GO:0005614//interstitial matrix;GO:0005615//extracellular space;GO:0005622//intracellular anatomical structure;GO:0005737//cytoplasm;GO:0005829//cytosol;GO:0005886//plasma membrane;GO:0012505//endomembrane system;GO:0016020//membrane;GO:0016942//insulin-like growth factor binding protein complex;GO:0030133//transport vesicle;GO:00301…	GO:0003674//molecular_function;GO:0005102//signaling receptor binding;GO:0005158//insulin receptor binding;GO:0005159//insulin-like growth factor receptor binding;GO:0005178//integrin binding;GO:0005179//hormone activity;GO:0005488//binding;GO:0005496//steroid binding;GO:0005515//protein binding;GO:0008047//enzyme activator activity;GO:0008083//growth factor activity;GO:0008289//lipid binding;GO:…	GO:0000003//reproduction;GO:0000165//MAPK cascade;GO:0001501//skeletal system development;GO:0001503//ossification;GO:0001505//regulation of neurotransmitter levels;GO:0001558//regulation of cell growth;GO:0001649//osteoblast differentiation;GO:0001655//urogenital system development;GO:0001666//response to hypoxia;GO:0001678//cellular glucose homeostasis;GO:0001763//morphogenesis of a branching s…	--	TRUE
MSTRG.8123.1	R6Z07_005406	miR-221-x	0.039036	0.976987	4	miR-221-x|miR-4301-z|miR-677-z|novel-m0078-3p	CCND2	XDA75123.1 taxid=9940 hypothetical protein R6Z07_005406 [Ovis aries]	Human Diseases;Environmental Information Processing;Human Diseases;Human Diseases;Human Diseases;Human Diseases;Environmental Information Processing;Human Diseases;Cellular Processes;Environmental Information Processing;Environmental Information Processing;Human Diseases;Human Diseases;Cellular Processes;Cellular Processes;Environmental Information Processing;Cellular Processes;Organismal Systems…	Cancer: overview;Signal transduction;Infectious disease: viral;Infectious disease: viral;Infectious disease: viral;Cancer: overview;Signal transduction;Cancer: overview;Cellular community - eukaryotes;Signal transduction;Signal transduction;Infectious disease: viral;Cancer: overview;Cell growth and death;Cell growth and death;Signal transduction;Cell growth and death;Endocrine system;Signal trans…	ko05200//Pathways in cancer;ko04151//PI3K-Akt signaling pathway;ko05165//Human papillomavirus infection;ko05166//Human T-cell leukemia virus 1 infection;ko05169//Epstein-Barr virus infection;ko05202//Transcriptional misregulation in cancer;ko04630//JAK-STAT signaling pathway;ko05203//Viral carcinogenesis;ko04510//Focal adhesion;ko04310//Wnt signaling pathway;ko04390//Hippo signaling pathway;ko051…	K10151;K10151;K10151;K10151;K10151;K10151;K10151;K10151;K10151;K10151;K10151;K10151;K10151;K10151;K10151;K10151;K10151;K10151;K10151	GO:0000307//cyclin-dependent protein kinase holoenzyme complex;GO:0000785//chromatin;GO:0005575//cellular_component;GO:0005622//intracellular anatomical structure;GO:0005634//nucleus;GO:0005635//nuclear envelope;GO:0005654//nucleoplasm;GO:0005694//chromosome;GO:0005730//nucleolus;GO:0005737//cytoplasm;GO:0005829//cytosol;GO:0012505//endomembrane system;GO:0016020//membrane;GO:0031090//organelle m…	GO:0003674//molecular_function;GO:0005488//binding;GO:0005515//protein binding;GO:0019899//enzyme binding;GO:0019900//kinase binding;GO:0019901//protein kinase binding	GO:0000003//reproduction;GO:0000079//regulation of cyclin-dependent protein serine/threonine kinase activity;GO:0000082//G1/S transition of mitotic cell cycle;GO:0000278//mitotic cell cycle;GO:0001541//ovarian follicle development;GO:0001889//liver development;GO:0001932//regulation of protein phosphorylation;GO:0001934//positive regulation of protein phosphorylation;GO:0003006//developmental pro…	--	TRUE
MSTRG.8123.1	R6Z07_005406	miR-4301-z	0.039036	0.976987	4	miR-221-x|miR-4301-z|miR-677-z|novel-m0078-3p	CCND2	XDA75123.1 taxid=9940 hypothetical protein R6Z07_005406 [Ovis aries]	Human Diseases;Environmental Information Processing;Human Diseases;Human Diseases;Human Diseases;Human Diseases;Environmental Information Processing;Human Diseases;Cellular Processes;Environmental Information Processing;Environmental Information Processing;Human Diseases;Human Diseases;Cellular Processes;Cellular Processes;Environmental Information Processing;Cellular Processes;Organismal Systems…	Cancer: overview;Signal transduction;Infectious disease: viral;Infectious disease: viral;Infectious disease: viral;Cancer: overview;Signal transduction;Cancer: overview;Cellular community - eukaryotes;Signal transduction;Signal transduction;Infectious disease: viral;Cancer: overview;Cell growth and death;Cell growth and death;Signal transduction;Cell growth and death;Endocrine system;Signal trans…	ko05200//Pathways in cancer;ko04151//PI3K-Akt signaling pathway;ko05165//Human papillomavirus infection;ko05166//Human T-cell leukemia virus 1 infection;ko05169//Epstein-Barr virus infection;ko05202//Transcriptional misregulation in cancer;ko04630//JAK-STAT signaling pathway;ko05203//Viral carcinogenesis;ko04510//Focal adhesion;ko04310//Wnt signaling pathway;ko04390//Hippo signaling pathway;ko051…	K10151;K10151;K10151;K10151;K10151;K10151;K10151;K10151;K10151;K10151;K10151;K10151;K10151;K10151;K10151;K10151;K10151;K10151;K10151	GO:0000307//cyclin-dependent protein kinase holoenzyme complex;GO:0000785//chromatin;GO:0005575//cellular_component;GO:0005622//intracellular anatomical structure;GO:0005634//nucleus;GO:0005635//nuclear envelope;GO:0005654//nucleoplasm;GO:0005694//chromosome;GO:0005730//nucleolus;GO:0005737//cytoplasm;GO:0005829//cytosol;GO:0012505//endomembrane system;GO:0016020//membrane;GO:0031090//organelle m…	GO:0003674//molecular_function;GO:0005488//binding;GO:0005515//protein binding;GO:0019899//enzyme binding;GO:0019900//kinase binding;GO:0019901//protein kinase binding	GO:0000003//reproduction;GO:0000079//regulation of cyclin-dependent protein serine/threonine kinase activity;GO:0000082//G1/S transition of mitotic cell cycle;GO:0000278//mitotic cell cycle;GO:0001541//ovarian follicle development;GO:0001889//liver development;GO:0001932//regulation of protein phosphorylation;GO:0001934//positive regulation of protein phosphorylation;GO:0003006//developmental pro…	--	TRUE
MSTRG.8123.1	R6Z07_005406	miR-677-z	0.039036	0.976987	4	miR-221-x|miR-4301-z|miR-677-z|novel-m0078-3p	CCND2	XDA75123.1 taxid=9940 hypothetical protein R6Z07_005406 [Ovis aries]	Human Diseases;Environmental Information Processing;Human Diseases;Human Diseases;Human Diseases;Human Diseases;Environmental Information Processing;Human Diseases;Cellular Processes;Environmental Information Processing;Environmental Information Processing;Human Diseases;Human Diseases;Cellular Processes;Cellular Processes;Environmental Information Processing;Cellular Processes;Organismal Systems…	Cancer: overview;Signal transduction;Infectious disease: viral;Infectious disease: viral;Infectious disease: viral;Cancer: overview;Signal transduction;Cancer: overview;Cellular community - eukaryotes;Signal transduction;Signal transduction;Infectious disease: viral;Cancer: overview;Cell growth and death;Cell growth and death;Signal transduction;Cell growth and death;Endocrine system;Signal trans…	ko05200//Pathways in cancer;ko04151//PI3K-Akt signaling pathway;ko05165//Human papillomavirus infection;ko05166//Human T-cell leukemia virus 1 infection;ko05169//Epstein-Barr virus infection;ko05202//Transcriptional misregulation in cancer;ko04630//JAK-STAT signaling pathway;ko05203//Viral carcinogenesis;ko04510//Focal adhesion;ko04310//Wnt signaling pathway;ko04390//Hippo signaling pathway;ko051…	K10151;K10151;K10151;K10151;K10151;K10151;K10151;K10151;K10151;K10151;K10151;K10151;K10151;K10151;K10151;K10151;K10151;K10151;K10151	GO:0000307//cyclin-dependent protein kinase holoenzyme complex;GO:0000785//chromatin;GO:0005575//cellular_component;GO:0005622//intracellular anatomical structure;GO:0005634//nucleus;GO:0005635//nuclear envelope;GO:0005654//nucleoplasm;GO:0005694//chromosome;GO:0005730//nucleolus;GO:0005737//cytoplasm;GO:0005829//cytosol;GO:0012505//endomembrane system;GO:0016020//membrane;GO:0031090//organelle m…	GO:0003674//molecular_function;GO:0005488//binding;GO:0005515//protein binding;GO:0019899//enzyme binding;GO:0019900//kinase binding;GO:0019901//protein kinase binding	GO:0000003//reproduction;GO:0000079//regulation of cyclin-dependent protein serine/threonine kinase activity;GO:0000082//G1/S transition of mitotic cell cycle;GO:0000278//mitotic cell cycle;GO:0001541//ovarian follicle development;GO:0001889//liver development;GO:0001932//regulation of protein phosphorylation;GO:0001934//positive regulation of protein phosphorylation;GO:0003006//developmental pro…	--	TRUE
MSTRG.8123.1	R6Z07_005406	novel-m0078-3p	0.039036	0.976987	4	miR-221-x|miR-4301-z|miR-677-z|novel-m0078-3p	CCND2	XDA75123.1 taxid=9940 hypothetical protein R6Z07_005406 [Ovis aries]	Human Diseases;Environmental Information Processing;Human Diseases;Human Diseases;Human Diseases;Human Diseases;Environmental Information Processing;Human Diseases;Cellular Processes;Environmental Information Processing;Environmental Information Processing;Human Diseases;Human Diseases;Cellular Processes;Cellular Processes;Environmental Information Processing;Cellular Processes;Organismal Systems…	Cancer: overview;Signal transduction;Infectious disease: viral;Infectious disease: viral;Infectious disease: viral;Cancer: overview;Signal transduction;Cancer: overview;Cellular community - eukaryotes;Signal transduction;Signal transduction;Infectious disease: viral;Cancer: overview;Cell growth and death;Cell growth and death;Signal transduction;Cell growth and death;Endocrine system;Signal trans…	ko05200//Pathways in cancer;ko04151//PI3K-Akt signaling pathway;ko05165//Human papillomavirus infection;ko05166//Human T-cell leukemia virus 1 infection;ko05169//Epstein-Barr virus infection;ko05202//Transcriptional misregulation in cancer;ko04630//JAK-STAT signaling pathway;ko05203//Viral carcinogenesis;ko04510//Focal adhesion;ko04310//Wnt signaling pathway;ko04390//Hippo signaling pathway;ko051…	K10151;K10151;K10151;K10151;K10151;K10151;K10151;K10151;K10151;K10151;K10151;K10151;K10151;K10151;K10151;K10151;K10151;K10151;K10151	GO:0000307//cyclin-dependent protein kinase holoenzyme complex;GO:0000785//chromatin;GO:0005575//cellular_component;GO:0005622//intracellular anatomical structure;GO:0005634//nucleus;GO:0005635//nuclear envelope;GO:0005654//nucleoplasm;GO:0005694//chromosome;GO:0005730//nucleolus;GO:0005737//cytoplasm;GO:0005829//cytosol;GO:0012505//endomembrane system;GO:0016020//membrane;GO:0031090//organelle m…	GO:0003674//molecular_function;GO:0005488//binding;GO:0005515//protein binding;GO:0019899//enzyme binding;GO:0019900//kinase binding;GO:0019901//protein kinase binding	GO:0000003//reproduction;GO:0000079//regulation of cyclin-dependent protein serine/threonine kinase activity;GO:0000082//G1/S transition of mitotic cell cycle;GO:0000278//mitotic cell cycle;GO:0001541//ovarian follicle development;GO:0001889//liver development;GO:0001932//regulation of protein phosphorylation;GO:0001934//positive regulation of protein phosphorylation;GO:0003006//developmental pro…	--	TRUE
MSTRG.8123.1	R6Z07_005790	miR-12005-z	0.019726	0.975742	4	miR-12005-z|miR-1290-z|miR-221-x|miR-3533-z	CD36	XDA75561.1 taxid=9940 hypothetical protein R6Z07_005790 [Ovis aries]	Human Diseases;Human Diseases;Cellular Processes;Cellular Processes;Environmental Information Processing;Human Diseases;Organismal Systems;Environmental Information Processing;Organismal Systems;Human Diseases;Organismal Systems;Organismal Systems;Organismal Systems	Cardiovascular disease;Cardiovascular disease;Transport and catabolism;Transport and catabolism;Signal transduction;Endocrine and metabolic disease;Immune system;Signaling molecules and interaction;Endocrine system;Infectious disease: parasitic;Endocrine system;Digestive system;Digestive system	ko05417//Lipid and atherosclerosis;ko05415//Diabetic cardiomyopathy;ko04148//Efferocytosis;ko04145//Phagosome;ko04152//AMPK signaling pathway;ko04931//Insulin resistance;ko04640//Hematopoietic cell lineage;ko04512//ECM-receptor interaction;ko03320//PPAR signaling pathway;ko05144//Malaria;ko04920//Adipocytokine signaling pathway;ko04975//Fat digestion and absorption;ko04979//Cholesterol metabolism	K06259;K06259;K06259;K06259;K06259;K06259;K06259;K06259;K06259;K06259;K06259;K06259;K06259	GO:0005575//cellular_component;GO:0005622//intracellular anatomical structure;GO:0005737//cytoplasm;GO:0005794//Golgi apparatus;GO:0005886//plasma membrane;GO:0005903//brush border;GO:0012505//endomembrane system;GO:0016020//membrane;GO:0016021//integral component of membrane;GO:0016324//apical plasma membrane;GO:0031224//intrinsic component of membrane;GO:0031253//cell projection membrane;GO:003…	-	GO:0001101//response to acid chemical;GO:0001816//cytokine production;GO:0001932//regulation of protein phosphorylation;GO:0001934//positive regulation of protein phosphorylation;GO:0002237//response to molecule of bacterial origin;GO:0002376//immune system process;GO:0002790//peptide secretion;GO:0003008//system process;GO:0006807//nitrogen compound metabolic process;GO:0006810//transport;GO:000…	--	TRUE
MSTRG.8123.1	R6Z07_005790	miR-1290-z	0.019726	0.975742	4	miR-12005-z|miR-1290-z|miR-221-x|miR-3533-z	CD36	XDA75561.1 taxid=9940 hypothetical protein R6Z07_005790 [Ovis aries]	Human Diseases;Human Diseases;Cellular Processes;Cellular Processes;Environmental Information Processing;Human Diseases;Organismal Systems;Environmental Information Processing;Organismal Systems;Human Diseases;Organismal Systems;Organismal Systems;Organismal Systems	Cardiovascular disease;Cardiovascular disease;Transport and catabolism;Transport and catabolism;Signal transduction;Endocrine and metabolic disease;Immune system;Signaling molecules and interaction;Endocrine system;Infectious disease: parasitic;Endocrine system;Digestive system;Digestive system	ko05417//Lipid and atherosclerosis;ko05415//Diabetic cardiomyopathy;ko04148//Efferocytosis;ko04145//Phagosome;ko04152//AMPK signaling pathway;ko04931//Insulin resistance;ko04640//Hematopoietic cell lineage;ko04512//ECM-receptor interaction;ko03320//PPAR signaling pathway;ko05144//Malaria;ko04920//Adipocytokine signaling pathway;ko04975//Fat digestion and absorption;ko04979//Cholesterol metabolism	K06259;K06259;K06259;K06259;K06259;K06259;K06259;K06259;K06259;K06259;K06259;K06259;K06259	GO:0005575//cellular_component;GO:0005622//intracellular anatomical structure;GO:0005737//cytoplasm;GO:0005794//Golgi apparatus;GO:0005886//plasma membrane;GO:0005903//brush border;GO:0012505//endomembrane system;GO:0016020//membrane;GO:0016021//integral component of membrane;GO:0016324//apical plasma membrane;GO:0031224//intrinsic component of membrane;GO:0031253//cell projection membrane;GO:003…	-	GO:0001101//response to acid chemical;GO:0001816//cytokine production;GO:0001932//regulation of protein phosphorylation;GO:0001934//positive regulation of protein phosphorylation;GO:0002237//response to molecule of bacterial origin;GO:0002376//immune system process;GO:0002790//peptide secretion;GO:0003008//system process;GO:0006807//nitrogen compound metabolic process;GO:0006810//transport;GO:000…	--	TRUE
MSTRG.8123.1	R6Z07_005790	miR-221-x	0.019726	0.975742	4	miR-12005-z|miR-1290-z|miR-221-x|miR-3533-z	CD36	XDA75561.1 taxid=9940 hypothetical protein R6Z07_005790 [Ovis aries]	Human Diseases;Human Diseases;Cellular Processes;Cellular Processes;Environmental Information Processing;Human Diseases;Organismal Systems;Environmental Information Processing;Organismal Systems;Human Diseases;Organismal Systems;Organismal Systems;Organismal Systems	Cardiovascular disease;Cardiovascular disease;Transport and catabolism;Transport and catabolism;Signal transduction;Endocrine and metabolic disease;Immune system;Signaling molecules and interaction;Endocrine system;Infectious disease: parasitic;Endocrine system;Digestive system;Digestive system	ko05417//Lipid and atherosclerosis;ko05415//Diabetic cardiomyopathy;ko04148//Efferocytosis;ko04145//Phagosome;ko04152//AMPK signaling pathway;ko04931//Insulin resistance;ko04640//Hematopoietic cell lineage;ko04512//ECM-receptor interaction;ko03320//PPAR signaling pathway;ko05144//Malaria;ko04920//Adipocytokine signaling pathway;ko04975//Fat digestion and absorption;ko04979//Cholesterol metabolism	K06259;K06259;K06259;K06259;K06259;K06259;K06259;K06259;K06259;K06259;K06259;K06259;K06259	GO:0005575//cellular_component;GO:0005622//intracellular anatomical structure;GO:0005737//cytoplasm;GO:0005794//Golgi apparatus;GO:0005886//plasma membrane;GO:0005903//brush border;GO:0012505//endomembrane system;GO:0016020//membrane;GO:0016021//integral component of membrane;GO:0016324//apical plasma membrane;GO:0031224//intrinsic component of membrane;GO:0031253//cell projection membrane;GO:003…	-	GO:0001101//response to acid chemical;GO:0001816//cytokine production;GO:0001932//regulation of protein phosphorylation;GO:0001934//positive regulation of protein phosphorylation;GO:0002237//response to molecule of bacterial origin;GO:0002376//immune system process;GO:0002790//peptide secretion;GO:0003008//system process;GO:0006807//nitrogen compound metabolic process;GO:0006810//transport;GO:000…	--	TRUE
MSTRG.8123.1	R6Z07_005790	miR-3533-z	0.019726	0.975742	4	miR-12005-z|miR-1290-z|miR-221-x|miR-3533-z	CD36	XDA75561.1 taxid=9940 hypothetical protein R6Z07_005790 [Ovis aries]	Human Diseases;Human Diseases;Cellular Processes;Cellular Processes;Environmental Information Processing;Human Diseases;Organismal Systems;Environmental Information Processing;Organismal Systems;Human Diseases;Organismal Systems;Organismal Systems;Organismal Systems	Cardiovascular disease;Cardiovascular disease;Transport and catabolism;Transport and catabolism;Signal transduction;Endocrine and metabolic disease;Immune system;Signaling molecules and interaction;Endocrine system;Infectious disease: parasitic;Endocrine system;Digestive system;Digestive system	ko05417//Lipid and atherosclerosis;ko05415//Diabetic cardiomyopathy;ko04148//Efferocytosis;ko04145//Phagosome;ko04152//AMPK signaling pathway;ko04931//Insulin resistance;ko04640//Hematopoietic cell lineage;ko04512//ECM-receptor interaction;ko03320//PPAR signaling pathway;ko05144//Malaria;ko04920//Adipocytokine signaling pathway;ko04975//Fat digestion and absorption;ko04979//Cholesterol metabolism	K06259;K06259;K06259;K06259;K06259;K06259;K06259;K06259;K06259;K06259;K06259;K06259;K06259	GO:0005575//cellular_component;GO:0005622//intracellular anatomical structure;GO:0005737//cytoplasm;GO:0005794//Golgi apparatus;GO:0005886//plasma membrane;GO:0005903//brush border;GO:0012505//endomembrane system;GO:0016020//membrane;GO:0016021//integral component of membrane;GO:0016324//apical plasma membrane;GO:0031224//intrinsic component of membrane;GO:0031253//cell projection membrane;GO:003…	-	GO:0001101//response to acid chemical;GO:0001816//cytokine production;GO:0001932//regulation of protein phosphorylation;GO:0001934//positive regulation of protein phosphorylation;GO:0002237//response to molecule of bacterial origin;GO:0002376//immune system process;GO:0002790//peptide secretion;GO:0003008//system process;GO:0006807//nitrogen compound metabolic process;GO:0006810//transport;GO:000…	--	TRUE
MSTRG.8123.1	R6Z07_010777	miR-1290-z	0.000722	0.993261	5	miR-1290-z|miR-2447-z|miR-330-z|miR-93-y|oar-miR-218a	MYH3	XP_027830682.1 taxid=9940 myosin-3 [Ovis aries]	Cellular Processes;Cellular Processes	Cell motility;Cell motility	ko04820//Cytoskeleton in muscle cells;ko04814//Motor proteins	K24220;K24220	GO:0005575//cellular_component;GO:0005622//intracellular anatomical structure;GO:0005737//cytoplasm;GO:0005829//cytosol;GO:0005856//cytoskeleton;GO:0005859//muscle myosin complex;GO:0015629//actin cytoskeleton;GO:0016459//myosin complex;GO:0016460//myosin II complex;GO:0030016//myofibril;GO:0030017//sarcomere;GO:0032982//myosin filament;GO:0032991//protein-containing complex;GO:0043226//organelle…	GO:0000146//microfilament motor activity;GO:0000166//nucleotide binding;GO:0003674//molecular_function;GO:0003774//cytoskeletal motor activity;GO:0003777//microtubule motor activity;GO:0003779//actin binding;GO:0003824//catalytic activity;GO:0004721//phosphoprotein phosphatase activity;GO:0004722//protein serine/threonine phosphatase activity;GO:0005488//binding;GO:0005515//protein binding;GO:000…	GO:0003008//system process;GO:0003009//skeletal muscle contraction;GO:0003012//muscle system process;GO:0006139//nucleobase-containing compound metabolic process;GO:0006163//purine nucleotide metabolic process;GO:0006464//cellular protein modification process;GO:0006470//protein dephosphorylation;GO:0006725//cellular aromatic compound metabolic process;GO:0006753//nucleoside phosphate metabolic p…	--	TRUE
MSTRG.8123.1	R6Z07_010777	miR-2447-z	0.000722	0.993261	5	miR-1290-z|miR-2447-z|miR-330-z|miR-93-y|oar-miR-218a	MYH3	XP_027830682.1 taxid=9940 myosin-3 [Ovis aries]	Cellular Processes;Cellular Processes	Cell motility;Cell motility	ko04820//Cytoskeleton in muscle cells;ko04814//Motor proteins	K24220;K24220	GO:0005575//cellular_component;GO:0005622//intracellular anatomical structure;GO:0005737//cytoplasm;GO:0005829//cytosol;GO:0005856//cytoskeleton;GO:0005859//muscle myosin complex;GO:0015629//actin cytoskeleton;GO:0016459//myosin complex;GO:0016460//myosin II complex;GO:0030016//myofibril;GO:0030017//sarcomere;GO:0032982//myosin filament;GO:0032991//protein-containing complex;GO:0043226//organelle…	GO:0000146//microfilament motor activity;GO:0000166//nucleotide binding;GO:0003674//molecular_function;GO:0003774//cytoskeletal motor activity;GO:0003777//microtubule motor activity;GO:0003779//actin binding;GO:0003824//catalytic activity;GO:0004721//phosphoprotein phosphatase activity;GO:0004722//protein serine/threonine phosphatase activity;GO:0005488//binding;GO:0005515//protein binding;GO:000…	GO:0003008//system process;GO:0003009//skeletal muscle contraction;GO:0003012//muscle system process;GO:0006139//nucleobase-containing compound metabolic process;GO:0006163//purine nucleotide metabolic process;GO:0006464//cellular protein modification process;GO:0006470//protein dephosphorylation;GO:0006725//cellular aromatic compound metabolic process;GO:0006753//nucleoside phosphate metabolic p…	--	TRUE
MSTRG.8123.1	R6Z07_010777	miR-330-z	0.000722	0.993261	5	miR-1290-z|miR-2447-z|miR-330-z|miR-93-y|oar-miR-218a	MYH3	XP_027830682.1 taxid=9940 myosin-3 [Ovis aries]	Cellular Processes;Cellular Processes	Cell motility;Cell motility	ko04820//Cytoskeleton in muscle cells;ko04814//Motor proteins	K24220;K24220	GO:0005575//cellular_component;GO:0005622//intracellular anatomical structure;GO:0005737//cytoplasm;GO:0005829//cytosol;GO:0005856//cytoskeleton;GO:0005859//muscle myosin complex;GO:0015629//actin cytoskeleton;GO:0016459//myosin complex;GO:0016460//myosin II complex;GO:0030016//myofibril;GO:0030017//sarcomere;GO:0032982//myosin filament;GO:0032991//protein-containing complex;GO:0043226//organelle…	GO:0000146//microfilament motor activity;GO:0000166//nucleotide binding;GO:0003674//molecular_function;GO:0003774//cytoskeletal motor activity;GO:0003777//microtubule motor activity;GO:0003779//actin binding;GO:0003824//catalytic activity;GO:0004721//phosphoprotein phosphatase activity;GO:0004722//protein serine/threonine phosphatase activity;GO:0005488//binding;GO:0005515//protein binding;GO:000…	GO:0003008//system process;GO:0003009//skeletal muscle contraction;GO:0003012//muscle system process;GO:0006139//nucleobase-containing compound metabolic process;GO:0006163//purine nucleotide metabolic process;GO:0006464//cellular protein modification process;GO:0006470//protein dephosphorylation;GO:0006725//cellular aromatic compound metabolic process;GO:0006753//nucleoside phosphate metabolic p…	--	TRUE
MSTRG.8123.1	R6Z07_010777	miR-93-y	0.000722	0.993261	5	miR-1290-z|miR-2447-z|miR-330-z|miR-93-y|oar-miR-218a	MYH3	XP_027830682.1 taxid=9940 myosin-3 [Ovis aries]	Cellular Processes;Cellular Processes	Cell motility;Cell motility	ko04820//Cytoskeleton in muscle cells;ko04814//Motor proteins	K24220;K24220	GO:0005575//cellular_component;GO:0005622//intracellular anatomical structure;GO:0005737//cytoplasm;GO:0005829//cytosol;GO:0005856//cytoskeleton;GO:0005859//muscle myosin complex;GO:0015629//actin cytoskeleton;GO:0016459//myosin complex;GO:0016460//myosin II complex;GO:0030016//myofibril;GO:0030017//sarcomere;GO:0032982//myosin filament;GO:0032991//protein-containing complex;GO:0043226//organelle…	GO:0000146//microfilament motor activity;GO:0000166//nucleotide binding;GO:0003674//molecular_function;GO:0003774//cytoskeletal motor activity;GO:0003777//microtubule motor activity;GO:0003779//actin binding;GO:0003824//catalytic activity;GO:0004721//phosphoprotein phosphatase activity;GO:0004722//protein serine/threonine phosphatase activity;GO:0005488//binding;GO:0005515//protein binding;GO:000…	GO:0003008//system process;GO:0003009//skeletal muscle contraction;GO:0003012//muscle system process;GO:0006139//nucleobase-containing compound metabolic process;GO:0006163//purine nucleotide metabolic process;GO:0006464//cellular protein modification process;GO:0006470//protein dephosphorylation;GO:0006725//cellular aromatic compound metabolic process;GO:0006753//nucleoside phosphate metabolic p…	--	TRUE
MSTRG.8123.1	R6Z07_010777	oar-miR-218a	0.000722	0.993261	5	miR-1290-z|miR-2447-z|miR-330-z|miR-93-y|oar-miR-218a	MYH3	XP_027830682.1 taxid=9940 myosin-3 [Ovis aries]	Cellular Processes;Cellular Processes	Cell motility;Cell motility	ko04820//Cytoskeleton in muscle cells;ko04814//Motor proteins	K24220;K24220	GO:0005575//cellular_component;GO:0005622//intracellular anatomical structure;GO:0005737//cytoplasm;GO:0005829//cytosol;GO:0005856//cytoskeleton;GO:0005859//muscle myosin complex;GO:0015629//actin cytoskeleton;GO:0016459//myosin complex;GO:0016460//myosin II complex;GO:0030016//myofibril;GO:0030017//sarcomere;GO:0032982//myosin filament;GO:0032991//protein-containing complex;GO:0043226//organelle…	GO:0000146//microfilament motor activity;GO:0000166//nucleotide binding;GO:0003674//molecular_function;GO:0003774//cytoskeletal motor activity;GO:0003777//microtubule motor activity;GO:0003779//actin binding;GO:0003824//catalytic activity;GO:0004721//phosphoprotein phosphatase activity;GO:0004722//protein serine/threonine phosphatase activity;GO:0005488//binding;GO:0005515//protein binding;GO:000…	GO:0003008//system process;GO:0003009//skeletal muscle contraction;GO:0003012//muscle system process;GO:0006139//nucleobase-containing compound metabolic process;GO:0006163//purine nucleotide metabolic process;GO:0006464//cellular protein modification process;GO:0006470//protein dephosphorylation;GO:0006725//cellular aromatic compound metabolic process;GO:0006753//nucleoside phosphate metabolic p…	--	TRUE
MSTRG.9987.1	R6Z07_002720	miR-299-y	0.000181	0.962403	7	miR-299-y|novel-m0297-5p|novel-m0298-5p|oar-miR-1197-5p|oar-miR-362|oar-miR-382-5p|oar-miR-411a-5p	FDFT1	XP_004004500.1 taxid=9940 squalene synthase isoform X2 [Ovis aries]	Metabolism;Metabolism	Global and overview maps;Lipid metabolism	ko01100//Metabolic pathways;ko00100//Steroid biosynthesis	K00801;K00801	GO:0005575//cellular_component;GO:0005622//intracellular anatomical structure;GO:0005737//cytoplasm;GO:0005783//endoplasmic reticulum;GO:0005789//endoplasmic reticulum membrane;GO:0012505//endomembrane system;GO:0016020//membrane;GO:0016021//integral component of membrane;GO:0031224//intrinsic component of membrane;GO:0031984//organelle subcompartment;GO:0042175//nuclear outer membrane-endoplasmi…	GO:0003674//molecular_function;GO:0003824//catalytic activity;GO:0004310//farnesyl-diphosphate farnesyltransferase activity;GO:0004311//farnesyltranstransferase activity;GO:0004659//prenyltransferase activity;GO:0016491//oxidoreductase activity;GO:0016740//transferase activity;GO:0016765//transferase activity, transferring alkyl or aryl (other than methyl) groups;GO:0016767//geranylgeranyl-diphos…	GO:0006066//alcohol metabolic process;GO:0006629//lipid metabolic process;GO:0006644//phospholipid metabolic process;GO:0006694//steroid biosynthetic process;GO:0006695//cholesterol biosynthetic process;GO:0006696//ergosterol biosynthetic process;GO:0006720//isoprenoid metabolic process;GO:0006721//terpenoid metabolic process;GO:0006793//phosphorus metabolic process;GO:0006796//phosphate-containi…	--	TRUE
MSTRG.9987.1	R6Z07_002720	novel-m0297-5p	0.000181	0.962403	7	miR-299-y|novel-m0297-5p|novel-m0298-5p|oar-miR-1197-5p|oar-miR-362|oar-miR-382-5p|oar-miR-411a-5p	FDFT1	XP_004004500.1 taxid=9940 squalene synthase isoform X2 [Ovis aries]	Metabolism;Metabolism	Global and overview maps;Lipid metabolism	ko01100//Metabolic pathways;ko00100//Steroid biosynthesis	K00801;K00801	GO:0005575//cellular_component;GO:0005622//intracellular anatomical structure;GO:0005737//cytoplasm;GO:0005783//endoplasmic reticulum;GO:0005789//endoplasmic reticulum membrane;GO:0012505//endomembrane system;GO:0016020//membrane;GO:0016021//integral component of membrane;GO:0031224//intrinsic component of membrane;GO:0031984//organelle subcompartment;GO:0042175//nuclear outer membrane-endoplasmi…	GO:0003674//molecular_function;GO:0003824//catalytic activity;GO:0004310//farnesyl-diphosphate farnesyltransferase activity;GO:0004311//farnesyltranstransferase activity;GO:0004659//prenyltransferase activity;GO:0016491//oxidoreductase activity;GO:0016740//transferase activity;GO:0016765//transferase activity, transferring alkyl or aryl (other than methyl) groups;GO:0016767//geranylgeranyl-diphos…	GO:0006066//alcohol metabolic process;GO:0006629//lipid metabolic process;GO:0006644//phospholipid metabolic process;GO:0006694//steroid biosynthetic process;GO:0006695//cholesterol biosynthetic process;GO:0006696//ergosterol biosynthetic process;GO:0006720//isoprenoid metabolic process;GO:0006721//terpenoid metabolic process;GO:0006793//phosphorus metabolic process;GO:0006796//phosphate-containi…	--	TRUE
MSTRG.9987.1	R6Z07_002720	novel-m0298-5p	0.000181	0.962403	7	miR-299-y|novel-m0297-5p|novel-m0298-5p|oar-miR-1197-5p|oar-miR-362|oar-miR-382-5p|oar-miR-411a-5p	FDFT1	XP_004004500.1 taxid=9940 squalene synthase isoform X2 [Ovis aries]	Metabolism;Metabolism	Global and overview maps;Lipid metabolism	ko01100//Metabolic pathways;ko00100//Steroid biosynthesis	K00801;K00801	GO:0005575//cellular_component;GO:0005622//intracellular anatomical structure;GO:0005737//cytoplasm;GO:0005783//endoplasmic reticulum;GO:0005789//endoplasmic reticulum membrane;GO:0012505//endomembrane system;GO:0016020//membrane;GO:0016021//integral component of membrane;GO:0031224//intrinsic component of membrane;GO:0031984//organelle subcompartment;GO:0042175//nuclear outer membrane-endoplasmi…	GO:0003674//molecular_function;GO:0003824//catalytic activity;GO:0004310//farnesyl-diphosphate farnesyltransferase activity;GO:0004311//farnesyltranstransferase activity;GO:0004659//prenyltransferase activity;GO:0016491//oxidoreductase activity;GO:0016740//transferase activity;GO:0016765//transferase activity, transferring alkyl or aryl (other than methyl) groups;GO:0016767//geranylgeranyl-diphos…	GO:0006066//alcohol metabolic process;GO:0006629//lipid metabolic process;GO:0006644//phospholipid metabolic process;GO:0006694//steroid biosynthetic process;GO:0006695//cholesterol biosynthetic process;GO:0006696//ergosterol biosynthetic process;GO:0006720//isoprenoid metabolic process;GO:0006721//terpenoid metabolic process;GO:0006793//phosphorus metabolic process;GO:0006796//phosphate-containi…	--	TRUE
MSTRG.9987.1	R6Z07_002720	oar-miR-1197-5p	0.000181	0.962403	7	miR-299-y|novel-m0297-5p|novel-m0298-5p|oar-miR-1197-5p|oar-miR-362|oar-miR-382-5p|oar-miR-411a-5p	FDFT1	XP_004004500.1 taxid=9940 squalene synthase isoform X2 [Ovis aries]	Metabolism;Metabolism	Global and overview maps;Lipid metabolism	ko01100//Metabolic pathways;ko00100//Steroid biosynthesis	K00801;K00801	GO:0005575//cellular_component;GO:0005622//intracellular anatomical structure;GO:0005737//cytoplasm;GO:0005783//endoplasmic reticulum;GO:0005789//endoplasmic reticulum membrane;GO:0012505//endomembrane system;GO:0016020//membrane;GO:0016021//integral component of membrane;GO:0031224//intrinsic component of membrane;GO:0031984//organelle subcompartment;GO:0042175//nuclear outer membrane-endoplasmi…	GO:0003674//molecular_function;GO:0003824//catalytic activity;GO:0004310//farnesyl-diphosphate farnesyltransferase activity;GO:0004311//farnesyltranstransferase activity;GO:0004659//prenyltransferase activity;GO:0016491//oxidoreductase activity;GO:0016740//transferase activity;GO:0016765//transferase activity, transferring alkyl or aryl (other than methyl) groups;GO:0016767//geranylgeranyl-diphos…	GO:0006066//alcohol metabolic process;GO:0006629//lipid metabolic process;GO:0006644//phospholipid metabolic process;GO:0006694//steroid biosynthetic process;GO:0006695//cholesterol biosynthetic process;GO:0006696//ergosterol biosynthetic process;GO:0006720//isoprenoid metabolic process;GO:0006721//terpenoid metabolic process;GO:0006793//phosphorus metabolic process;GO:0006796//phosphate-containi…	--	TRUE
MSTRG.9987.1	R6Z07_002720	oar-miR-362	0.000181	0.962403	7	miR-299-y|novel-m0297-5p|novel-m0298-5p|oar-miR-1197-5p|oar-miR-362|oar-miR-382-5p|oar-miR-411a-5p	FDFT1	XP_004004500.1 taxid=9940 squalene synthase isoform X2 [Ovis aries]	Metabolism;Metabolism	Global and overview maps;Lipid metabolism	ko01100//Metabolic pathways;ko00100//Steroid biosynthesis	K00801;K00801	GO:0005575//cellular_component;GO:0005622//intracellular anatomical structure;GO:0005737//cytoplasm;GO:0005783//endoplasmic reticulum;GO:0005789//endoplasmic reticulum membrane;GO:0012505//endomembrane system;GO:0016020//membrane;GO:0016021//integral component of membrane;GO:0031224//intrinsic component of membrane;GO:0031984//organelle subcompartment;GO:0042175//nuclear outer membrane-endoplasmi…	GO:0003674//molecular_function;GO:0003824//catalytic activity;GO:0004310//farnesyl-diphosphate farnesyltransferase activity;GO:0004311//farnesyltranstransferase activity;GO:0004659//prenyltransferase activity;GO:0016491//oxidoreductase activity;GO:0016740//transferase activity;GO:0016765//transferase activity, transferring alkyl or aryl (other than methyl) groups;GO:0016767//geranylgeranyl-diphos…	GO:0006066//alcohol metabolic process;GO:0006629//lipid metabolic process;GO:0006644//phospholipid metabolic process;GO:0006694//steroid biosynthetic process;GO:0006695//cholesterol biosynthetic process;GO:0006696//ergosterol biosynthetic process;GO:0006720//isoprenoid metabolic process;GO:0006721//terpenoid metabolic process;GO:0006793//phosphorus metabolic process;GO:0006796//phosphate-containi…	--	TRUE
MSTRG.9987.1	R6Z07_002720	oar-miR-382-5p	0.000181	0.962403	7	miR-299-y|novel-m0297-5p|novel-m0298-5p|oar-miR-1197-5p|oar-miR-362|oar-miR-382-5p|oar-miR-411a-5p	FDFT1	XP_004004500.1 taxid=9940 squalene synthase isoform X2 [Ovis aries]	Metabolism;Metabolism	Global and overview maps;Lipid metabolism	ko01100//Metabolic pathways;ko00100//Steroid biosynthesis	K00801;K00801	GO:0005575//cellular_component;GO:0005622//intracellular anatomical structure;GO:0005737//cytoplasm;GO:0005783//endoplasmic reticulum;GO:0005789//endoplasmic reticulum membrane;GO:0012505//endomembrane system;GO:0016020//membrane;GO:0016021//integral component of membrane;GO:0031224//intrinsic component of membrane;GO:0031984//organelle subcompartment;GO:0042175//nuclear outer membrane-endoplasmi…	GO:0003674//molecular_function;GO:0003824//catalytic activity;GO:0004310//farnesyl-diphosphate farnesyltransferase activity;GO:0004311//farnesyltranstransferase activity;GO:0004659//prenyltransferase activity;GO:0016491//oxidoreductase activity;GO:0016740//transferase activity;GO:0016765//transferase activity, transferring alkyl or aryl (other than methyl) groups;GO:0016767//geranylgeranyl-diphos…	GO:0006066//alcohol metabolic process;GO:0006629//lipid metabolic process;GO:0006644//phospholipid metabolic process;GO:0006694//steroid biosynthetic process;GO:0006695//cholesterol biosynthetic process;GO:0006696//ergosterol biosynthetic process;GO:0006720//isoprenoid metabolic process;GO:0006721//terpenoid metabolic process;GO:0006793//phosphorus metabolic process;GO:0006796//phosphate-containi…	--	TRUE
MSTRG.9987.1	R6Z07_002720	oar-miR-411a-5p	0.000181	0.962403	7	miR-299-y|novel-m0297-5p|novel-m0298-5p|oar-miR-1197-5p|oar-miR-362|oar-miR-382-5p|oar-miR-411a-5p	FDFT1	XP_004004500.1 taxid=9940 squalene synthase isoform X2 [Ovis aries]	Metabolism;Metabolism	Global and overview maps;Lipid metabolism	ko01100//Metabolic pathways;ko00100//Steroid biosynthesis	K00801;K00801	GO:0005575//cellular_component;GO:0005622//intracellular anatomical structure;GO:0005737//cytoplasm;GO:0005783//endoplasmic reticulum;GO:0005789//endoplasmic reticulum membrane;GO:0012505//endomembrane system;GO:0016020//membrane;GO:0016021//integral component of membrane;GO:0031224//intrinsic component of membrane;GO:0031984//organelle subcompartment;GO:0042175//nuclear outer membrane-endoplasmi…	GO:0003674//molecular_function;GO:0003824//catalytic activity;GO:0004310//farnesyl-diphosphate farnesyltransferase activity;GO:0004311//farnesyltranstransferase activity;GO:0004659//prenyltransferase activity;GO:0016491//oxidoreductase activity;GO:0016740//transferase activity;GO:0016765//transferase activity, transferring alkyl or aryl (other than methyl) groups;GO:0016767//geranylgeranyl-diphos…	GO:0006066//alcohol metabolic process;GO:0006629//lipid metabolic process;GO:0006644//phospholipid metabolic process;GO:0006694//steroid biosynthetic process;GO:0006695//cholesterol biosynthetic process;GO:0006696//ergosterol biosynthetic process;GO:0006720//isoprenoid metabolic process;GO:0006721//terpenoid metabolic process;GO:0006793//phosphorus metabolic process;GO:0006796//phosphate-containi…	--	TRUE
MSTRG.9987.1	R6Z07_009632	miR-133-y	0.022335	0.985431	4	miR-133-y|miR-133-z|miR-145-x|miR-499-x	SQLE	NP_001098399.1 taxid=9940 squalene monooxygenase [Ovis aries]	Metabolism;Metabolism	Global and overview maps;Lipid metabolism	ko01100//Metabolic pathways;ko00100//Steroid biosynthesis	K00511;K00511	GO:0005575//cellular_component;GO:0005622//intracellular anatomical structure;GO:0005737//cytoplasm;GO:0005783//endoplasmic reticulum;GO:0005789//endoplasmic reticulum membrane;GO:0005811//lipid droplet;GO:0005886//plasma membrane;GO:0009331//glycerol-3-phosphate dehydrogenase complex;GO:0009342//glutamate synthase complex (NADPH);GO:0012505//endomembrane system;GO:0016020//membrane;GO:0016021//i…	GO:0000166//nucleotide binding;GO:0003674//molecular_function;GO:0003824//catalytic activity;GO:0004148//dihydrolipoyl dehydrogenase activity;GO:0004368//glycerol-3-phosphate dehydrogenase (quinone) activity;GO:0004497//monooxygenase activity;GO:0004506//squalene monooxygenase activity;GO:0004791//thioredoxin-disulfide reductase activity;GO:0005488//binding;GO:0008168//methyltransferase activity;…	GO:0000271//polysaccharide biosynthetic process;GO:0000302//response to reactive oxygen species;GO:0006066//alcohol metabolic process;GO:0006099//tricarboxylic acid cycle;GO:0006537//glutamate biosynthetic process;GO:0006629//lipid metabolic process;GO:0006631//fatty acid metabolic process;GO:0006694//steroid biosynthetic process;GO:0006695//cholesterol biosynthetic process;GO:0006696//ergosterol…	--	TRUE
MSTRG.9987.1	R6Z07_009632	miR-133-z	0.022335	0.985431	4	miR-133-y|miR-133-z|miR-145-x|miR-499-x	SQLE	NP_001098399.1 taxid=9940 squalene monooxygenase [Ovis aries]	Metabolism;Metabolism	Global and overview maps;Lipid metabolism	ko01100//Metabolic pathways;ko00100//Steroid biosynthesis	K00511;K00511	GO:0005575//cellular_component;GO:0005622//intracellular anatomical structure;GO:0005737//cytoplasm;GO:0005783//endoplasmic reticulum;GO:0005789//endoplasmic reticulum membrane;GO:0005811//lipid droplet;GO:0005886//plasma membrane;GO:0009331//glycerol-3-phosphate dehydrogenase complex;GO:0009342//glutamate synthase complex (NADPH);GO:0012505//endomembrane system;GO:0016020//membrane;GO:0016021//i…	GO:0000166//nucleotide binding;GO:0003674//molecular_function;GO:0003824//catalytic activity;GO:0004148//dihydrolipoyl dehydrogenase activity;GO:0004368//glycerol-3-phosphate dehydrogenase (quinone) activity;GO:0004497//monooxygenase activity;GO:0004506//squalene monooxygenase activity;GO:0004791//thioredoxin-disulfide reductase activity;GO:0005488//binding;GO:0008168//methyltransferase activity;…	GO:0000271//polysaccharide biosynthetic process;GO:0000302//response to reactive oxygen species;GO:0006066//alcohol metabolic process;GO:0006099//tricarboxylic acid cycle;GO:0006537//glutamate biosynthetic process;GO:0006629//lipid metabolic process;GO:0006631//fatty acid metabolic process;GO:0006694//steroid biosynthetic process;GO:0006695//cholesterol biosynthetic process;GO:0006696//ergosterol…	--	TRUE
MSTRG.9987.1	R6Z07_009632	miR-145-x	0.022335	0.985431	4	miR-133-y|miR-133-z|miR-145-x|miR-499-x	SQLE	NP_001098399.1 taxid=9940 squalene monooxygenase [Ovis aries]	Metabolism;Metabolism	Global and overview maps;Lipid metabolism	ko01100//Metabolic pathways;ko00100//Steroid biosynthesis	K00511;K00511	GO:0005575//cellular_component;GO:0005622//intracellular anatomical structure;GO:0005737//cytoplasm;GO:0005783//endoplasmic reticulum;GO:0005789//endoplasmic reticulum membrane;GO:0005811//lipid droplet;GO:0005886//plasma membrane;GO:0009331//glycerol-3-phosphate dehydrogenase complex;GO:0009342//glutamate synthase complex (NADPH);GO:0012505//endomembrane system;GO:0016020//membrane;GO:0016021//i…	GO:0000166//nucleotide binding;GO:0003674//molecular_function;GO:0003824//catalytic activity;GO:0004148//dihydrolipoyl dehydrogenase activity;GO:0004368//glycerol-3-phosphate dehydrogenase (quinone) activity;GO:0004497//monooxygenase activity;GO:0004506//squalene monooxygenase activity;GO:0004791//thioredoxin-disulfide reductase activity;GO:0005488//binding;GO:0008168//methyltransferase activity;…	GO:0000271//polysaccharide biosynthetic process;GO:0000302//response to reactive oxygen species;GO:0006066//alcohol metabolic process;GO:0006099//tricarboxylic acid cycle;GO:0006537//glutamate biosynthetic process;GO:0006629//lipid metabolic process;GO:0006631//fatty acid metabolic process;GO:0006694//steroid biosynthetic process;GO:0006695//cholesterol biosynthetic process;GO:0006696//ergosterol…	--	TRUE
MSTRG.9987.1	R6Z07_009632	miR-499-x	0.022335	0.985431	4	miR-133-y|miR-133-z|miR-145-x|miR-499-x	SQLE	NP_001098399.1 taxid=9940 squalene monooxygenase [Ovis aries]	Metabolism;Metabolism	Global and overview maps;Lipid metabolism	ko01100//Metabolic pathways;ko00100//Steroid biosynthesis	K00511;K00511	GO:0005575//cellular_component;GO:0005622//intracellular anatomical structure;GO:0005737//cytoplasm;GO:0005783//endoplasmic reticulum;GO:0005789//endoplasmic reticulum membrane;GO:0005811//lipid droplet;GO:0005886//plasma membrane;GO:0009331//glycerol-3-phosphate dehydrogenase complex;GO:0009342//glutamate synthase complex (NADPH);GO:0012505//endomembrane system;GO:0016020//membrane;GO:0016021//i…	GO:0000166//nucleotide binding;GO:0003674//molecular_function;GO:0003824//catalytic activity;GO:0004148//dihydrolipoyl dehydrogenase activity;GO:0004368//glycerol-3-phosphate dehydrogenase (quinone) activity;GO:0004497//monooxygenase activity;GO:0004506//squalene monooxygenase activity;GO:0004791//thioredoxin-disulfide reductase activity;GO:0005488//binding;GO:0008168//methyltransferase activity;…	GO:0000271//polysaccharide biosynthetic process;GO:0000302//response to reactive oxygen species;GO:0006066//alcohol metabolic process;GO:0006099//tricarboxylic acid cycle;GO:0006537//glutamate biosynthetic process;GO:0006629//lipid metabolic process;GO:0006631//fatty acid metabolic process;GO:0006694//steroid biosynthetic process;GO:0006695//cholesterol biosynthetic process;GO:0006696//ergosterol…	--	TRUE
